# Supplementary material for: Cellular Transcriptomics of Carboplatin Resistance in a Metastatic Canine Osteosarcoma Cell Line
Source: Genes (Basel). 2023 Feb 23;14(3):558. doi: 10.3390/genes14030558 (PMC10048144; doi:10.3390/genes14030558)
Supplement: Supplementary file 1 [file genes-14-00558-s001.zip]

Archive with 2 entries (2 files):
- genes-HMPOS_supplement_F.pdf
- HMPOS Supplementary Tables F.xlsx
