# Supplementary material for: Cellular Transcriptomics of Carboplatin Resistance in a Metastatic Canine Osteosarcoma Cell Line
Source: Genes (Basel). 2023 Feb 23;14(3):558. doi: 10.3390/genes14030558 (PMC10048144; doi:10.3390/genes14030558)
Supplement: Supplementary file 1 [file genes-14-00558-s001.zip › HMPOS Supplementary Tables F.xlsx]

## Sheet: Table S1
Table S1. Invasion and migration assay indices. Invasion assay index scores showing an elevation in the HMPOS 10 scores compared to the HMPOS, but a decrease in scores for HMPOS 2.5, B) Migration assay index showing no statically significant difference in migration between the three cell lines.
	Replicate 1	Replicate 2	Replicate 3	Replicate 4	Mean
Invasion Index HMPOS	0.2336	0.3784	0.3958	0.3001	0.327
Invasion Index HMPOS-2.5	0.1567	0.1488	0.0965	0.0462	0.112
Invasion Index HMPOS-10	0.3768	0.3591	0.4079	0.3777	0.3804
Invasion Index HMPOS	0.3395	0.3547	0.3151	0.3431	0.3381
Invasion Index HMPOS-2.5	0.3298	0.3312	0.3308	0.3471	0.3347
Invasion Index HMPOS-10	0.3084	0.3269	0.2192	0.3112	0.3164

## Sheet: Table S2
Table S2. Differential expression between HMPOS-CTRL and HMPOS-2.5. Positive average log2 fold-change values indicate that the feature is more highly expressed in HMPOS-CTRL
Gene	p value	average log2 fold-change of the average expression between the two groups	percentage of cells where the gene is expressed HMPOS-CTRL	percentage of cells where the feature is detected in HMPOS-2.5	Bonferroni-adjusted p-value using all features in the dataset
TXNL4A	0	0.39053	0.907	0.901	0
LOC119863882	0	0.634304	0.905	0.845	0
RPS12	0	0.462581	0.991	0.985	0
HEBP2	0	-0.356715	0.426	0.7	0
PPP1R14C	0	-0.502216	0.29	0.58	0
EZR	0	-0.472748	0.869	0.949	0
TCP1	0	0.478641	0.948	0.945	0
THBS2	0	1.04107	0.582	0	0
GJA1	0	-1.22859	0.326	0.835	0
C1H9orf3	0	-0.32417	0.258	0.52	0
OSTF1	0	0.535792	0.831	0.771	0
RORB	0	-0.359622	0.098	0.345	0
GADD45G	0	-0.271059	0.072	0.259	0
BARX1	0	-0.318198	0.253	0.525	0
OMD	0	-0.811771	0.765	0.921	0
OGN	0	-0.463784	0.809	0.935	0
UBE2M	0	0.555034	0.93	0.908	0
RPS5	0	0.532874	0.989	0.983	0
RPL28	0	0.478317	0.989	0.982	0
RPS9	0	0.35786	0.982	0.981	0
LOC119870922	0	-0.679596	0.691	0.869	0
LOC119870929	0	0.546	0.4	0.122	0
CLEC11A	0	-0.717153	0.341	0.744	0
PTOV1	0	0.3536	0.412	0.201	0
PRMT1	0	0.427288	0.928	0.924	0
RPS11	0	0.560728	0.988	0.983	0
RPL13A	0	0.537255	0.978	0.969	0
RPL18	0	0.494053	0.992	0.988	0
KDELR1	0	0.32308	0.945	0.953	0
SNRPD2	0	0.543458	0.967	0.964	0
TOMM40	0	0.405355	0.929	0.922	0
RPS19	0	0.564081	0.993	0.989	0
BLVRB	0	-0.795716	0.825	0.954	0
FBL	0	0.420293	0.952	0.946	0
RPS16	0	0.682848	0.985	0.98	0
NCCRP1	0	-0.250282	0.068	0.307	0
EIF3K	0	0.409182	0.957	0.955	0
PSMD8	0	0.325303	0.943	0.942	0
LOC612644	0	0.429915	0.958	0.957	0
ITGB1	0	-0.575422	0.911	0.975	0
FRMD4A	0	-0.337096	0.095	0.35	0
KLF6	0	-0.664189	0.891	0.967	0
PFKP	0	-0.611787	0.54	0.835	0
IDI1	0	0.53756	0.883	0.822	0
MAP1B	0	-0.783995	0.85	0.969	0
MMP2	0	-1.03415	0.296	0.783	0
IRX3	0	-0.417514	0.438	0.681	0
PTP4A2	0	-0.358181	0.866	0.938	0
FABP3	0	0.965773	0.97	0.956	0
IFI6	0	-0.293734	0.075	0.335	0
STMN1	0	0.543455	0.925	0.885	0
CAMK2N1	0	-0.444046	0.422	0.709	0
EMC1	0	-0.316561	0.304	0.552	0
EPHA2	0	-0.394679	0.327	0.576	0
SRM	0	0.521273	0.932	0.905	0
PGD	0	0.571941	0.795	0.678	0
REEP5	0	0.493358	0.896	0.864	0
PAM	0	-0.544818	0.555	0.819	0
FAM174A	0	-0.342516	0.22	0.502	0
CAST	0	-0.443163	0.476	0.756	0
LOC609990	0	0.428308	0.969	0.969	0
VCAN	0	0.317253	0.224	0.001	0
RPS23	0	0.646019	0.992	0.987	0
F2R	0	-0.377029	0.266	0.541	0
SNRPN	0	-0.426908	0.792	0.907	0
MFGE8	0	-0.667445	0.824	0.97	0
CIB1	0	-0.416851	0.775	0.906	0
RPS17	0	0.566818	0.992	0.987	0
RPL9	0	0.453833	0.993	0.987	0
LOC106558651	0	0.373	0.958	0.958	0
HK1	0	-0.445687	0.614	0.819	0
PSAP	0	-0.495253	0.614	0.844	0
P4HA1	0	-0.710134	0.667	0.897	0
RPS24	0	0.686024	0.993	0.985	0
ANXA8L1	0	-2.45279	0.183	0.967	0
NPM1	0	0.530361	0.988	0.98	0
ATOX1	0	0.438075	0.834	0.771	0
SPARC	0	0.773798	0.983	0.978	0
GM2A	0	-0.251669	0.081	0.304	0
RPS14	0	0.669449	0.996	0.993	0
NDUFS4	0	0.420543	0.894	0.871	0
RPL37	0	0.500796	0.981	0.977	0
DAB2	0	0.328552	0.175	0.008	0
LOC106558744	0	0.475024	0.964	0.961	0
BRIX1	0	0.454587	0.824	0.767	0
TARS1	0	0.471618	0.67	0.502	0
NPR3	0	0.531086	0.332	0.041	0
SUB1	0	0.976807	0.953	0.915	0
GOLPH3	0	0.504287	0.861	0.799	0
BASP1	0	1.76803	0.941	0.637	0
LOC111090004	0	-0.712308	0.152	0.591	0
THY1	0	0.746222	0.711	0.527	0
RPS25	0	0.684761	0.986	0.978	0
NCAM1	0	-0.630629	0.033	0.487	0
RANGRF	0	0.661341	0.562	0.176	0
RPL26	0	0.252751	0.977	0.972	0
PMP22	0	-0.56374	0.805	0.947	0
UBB	0	0.404363	0.97	0.966	0
MPRIP	0	-0.36469	0.438	0.688	0
SERBP1	0	-0.346163	0.963	0.972	0
LEPROT	0	-0.419014	0.139	0.478	0
AK4	0	-0.8076	0.36	0.789	0
JAK1	0	-0.401027	0.647	0.842	0
MRPL37	0	-0.337054	0.635	0.815	0
TMEM59	0	-0.517171	0.695	0.885	0
SCP2	0	-0.343872	0.723	0.865	0
SDF4	0	-0.434981	0.659	0.855	0
VWA1	0	-0.510769	0.215	0.545	0
NADK	0	-0.365196	0.508	0.739	0
FAAP20	0	-0.344379	0.44	0.693	0
ACOT7	0	-0.56037	0.551	0.814	0
VAMP3	0	-0.28087	0.151	0.406	0
PARK7	0	-0.461908	0.873	0.933	0
ERRFI1	0	-1.54205	0.425	0.856	0
ENO1	0	-1.46473	0.951	0.985	0
KIF1B	0	-0.497455	0.351	0.665	0
MAP1LC3B	0	-0.764825	0.562	0.879	0
HSBP1	0	-0.516645	0.832	0.933	0
CDH13	0	-0.855281	0.038	0.636	0
TERF2IP	0	-0.430164	0.515	0.772	0
GABARAPL2	0	-0.426275	0.57	0.793	0
LOC489707	0	0.274559	0.244	0.048	0
ZFHX3	0	-0.364313	0.437	0.677	0
PSMD7	0	-0.395077	0.916	0.954	0
NQO1	0	-0.948548	0.599	0.908	0
COG8	0	-0.368863	0.366	0.639	0
SNTB2	0	-0.404769	0.514	0.749	0
ATP6V0D1	0	-0.403434	0.535	0.78	0
TPPP3	0	-0.523988	0.115	0.493	0
TRADD	0	-0.459746	0.507	0.773	0
B3GNT9	0	-0.283998	0.047	0.304	0
DYNC1LI2	0	-0.406295	0.519	0.762	0
CHCHD2	0	0.557525	0.968	0.962	0
ATP5J2	0	0.381375	0.952	0.95	0
ARPC1B	0	-0.407956	0.787	0.898	0
ACTB	0	-0.45125	0.988	0.993	0
ALDOA	0	-0.760105	0.916	0.956	0
RPS15A	0	0.313554	0.991	0.987	0
EMP2	0	-0.361744	0.006	0.317	0
ROGDI	0	-0.383656	0.201	0.493	0
TNFRSF12A	0	-0.516531	0.811	0.934	0
ELOB	0	0.343339	0.951	0.947	0
ATP6V0C	0	-0.31341	0.923	0.959	0
RPL5	0	0.637685	0.982	0.973	0
SELENOF	0	0.486712	0.92	0.907	0
TMEM183A	0	0.515683	0.805	0.71	0
NAV1	0	-0.368484	0.245	0.504	0
PPP2R5A	0	0.590402	0.685	0.449	0
ARPC5	0	-0.352147	0.849	0.929	0
RGL1	0	0.326265	0.308	0.099	0
NIBAN1	0	-0.39199	0.011	0.332	0
PTGS2	0	-0.742521	0.047	0.45	0
PRRX1	0	-0.640712	0.84	0.931	0
ATP1B1	0	-0.428561	0.368	0.676	0
DPT	0	-1.79754	0.391	0.959	0
CREG1	0	-0.647065	0.51	0.805	0
ADSS2	0	-0.643452	0.567	0.838	0
CDC42BPA	0	-0.452452	0.384	0.674	0
CAPN2	0	-0.391294	0.713	0.869	0
NES	0	-0.438921	0.271	0.524	0
TSACC	0	-0.282601	0.121	0.379	0
BGLAP	0	-0.463514	0.138	0.386	0
LMNA	0	-0.367142	0.952	0.978	0
RPS27	0	0.262502	0.988	0.985	0
S100A13	0	-0.803606	0.081	0.661	0
SNRPD1	0	0.417624	0.968	0.965	0
LOC607207	0	-0.416112	0.88	0.944	0
MYL12B	0	-0.295303	0.937	0.954	0
NDUFV2	0	0.440377	0.901	0.886	0
PIEZO2	0	0.924314	0.521	0	0
TUBB6	0	-0.398428	0.828	0.929	0
RPL17	0	0.635813	0.981	0.973	0
NEDD8	0	0.345903	0.957	0.953	0
FAM177A1	0	-0.371172	0.505	0.745	0
RPS29	0	0.398782	0.983	0.98	0
ERO1A	0	-0.686413	0.396	0.768	0
LGALS3	0	-1.78924	0.62	0.955	0
KTN1	0	-0.413602	0.888	0.952	0
HIF1A	0	-0.627333	0.767	0.915	0
LOC102155918	0	0.275089	0.222	0.031	0
ZFP36L1	0	0.586878	0.837	0.744	0
ACTN1	0	-0.579343	0.64	0.854	0
ERH	0	0.267487	0.964	0.963	0
SMOC1	0	-0.362466	0.18	0.463	0
ACYP1	0	-0.352062	0.163	0.456	0
FOS	0	1.05691	0.893	0.739	0
DYNC1H1	0	-0.556914	0.879	0.967	0
LOC100686502	0	-1.59585	0.446	0.936	0
EIF5	0	-0.568062	0.969	0.981	0
LOC100855552	0	-1.80984	0.493	0.955	0
ZFYVE21	0	-0.350545	0.561	0.776	0
JAG2	0	-0.55329	0.184	0.537	0
CRIP2	0	-0.719509	0.727	0.92	0
LOC100855538	0	0.524644	0.912	0.886	0
SLC16A3	0	-0.743515	0.009	0.506	0
DCXR	0	-0.360981	0.683	0.847	0
ASPSCR1	0	-0.492214	0.792	0.901	0
ACTG1	0	-0.34612	0.995	0.996	0
TK1	0	-0.536297	0.75	0.881	0
FADS6	0	-0.469724	0.274	0.622	0
TTYH2	0	-0.31126	0.146	0.404	0
LOC111097339	0	-0.388618	0.191	0.496	0
LOC102156027	0	0.437562	0.308	0.003	0
MRC2	0	-0.54046	0.566	0.795	0
VAT1	0	-0.380466	0.114	0.44	0
ACLY	0	0.604294	0.898	0.856	0
RPL19	0	0.415058	0.99	0.986	0
RPL23	0	0.374089	0.987	0.984	0
MLLT6	0	-0.327551	0.569	0.768	0
HOXB13	0	-0.289863	0.048	0.306	0
ATP5MC1	0	0.297516	0.952	0.952	0
ALDOC	0	-0.357325	0.142	0.426	0
AGPAT2	0	-0.280879	0.151	0.41	0
RPL7A	0	0.383926	0.992	0.99	0
PTGES	0	0.562542	0.816	0.675	0
SPTAN1	0	-0.517	0.484	0.745	0
RPL35	0	0.599835	0.996	0.993	0
GGTA1	0	-0.31727	0.342	0.586	0
RPS26	0	0.312142	0.988	0.984	0
ATP5F1B	0	0.311967	0.946	0.95	0
NACA	0	0.313481	0.97	0.966	0
LRIG3	0	-0.340589	0.312	0.548	0
WIF1	0	-1.08974	0.321	0.742	0
MSRB3	0	-0.43326	0.491	0.749	0
TSPO	0	-0.406259	0.596	0.802	0
SNU13	0	0.4458	0.811	0.742	0
MYH9	0	-0.850048	0.676	0.894	0
ANKRD39	0	-0.338341	0.378	0.635	0
SIX2	0	-0.372699	0.123	0.39	0
EPAS1	0	-0.792606	0.121	0.645	0
RHOQ	0	-0.417101	0.428	0.686	0
PIGF	0	-0.301721	0.294	0.543	0
MCFD2	0	-0.598079	0.417	0.76	0
CALM2	0	-0.379957	0.937	0.959	0
ERLEC1	0	-0.329779	0.367	0.62	0
SPTBN1	0	-0.34877	0.392	0.632	0
RTN4	0	-0.939539	0.671	0.929	0
LOC100856725	0	-0.357426	0.547	0.757	0
EFEMP1	0	-0.660825	0.509	0.779	0
CCT4	0	-0.33439	0.903	0.946	0
UGP2	0	-0.358955	0.32	0.592	0
ACTR2	0	-0.682229	0.656	0.894	0
C1D	0	-0.307481	0.425	0.667	0
PNO1	0	-0.521383	0.823	0.926	0
ANXA4	0	-0.536513	0.382	0.738	0
SNRNP27	0	-0.338354	0.627	0.817	0
PCBP1	0	-0.326103	0.628	0.807	0
PCYOX1	0	-0.465392	0.198	0.553	0
FAM136A	0	-0.305611	0.309	0.558	0
TEX261	0	-0.543199	0.517	0.806	0
RACK1	0	0.324599	0.983	0.983	0
SQSTM1	0	-0.444001	0.359	0.644	0
MGAT4B	0	-0.762925	0.28	0.739	0
CANX	0	-0.551523	0.871	0.957	0
RUFY1	0	-0.309398	0.252	0.51	0
HNRNPAB	0	-0.607063	0.857	0.945	0
LOC102155710	0	-0.301265	0.08	0.362	0
NHP2	0	-0.612097	0.893	0.95	0
RMND5B	0	-0.45843	0.595	0.82	0
B4GALT7	0	-0.441952	0.31	0.637	0
TMED9	0	-0.709903	0.817	0.954	0
YTHDC2	0	-0.328709	0.339	0.602	0
SRFBP1	0	-0.642771	0.781	0.935	0
LOX	0	-1.24188	0.685	0.945	0
SNCAIP	0	-0.377332	0.524	0.734	0
MARCHF3	0	-0.569853	0.562	0.813	0
P4HA2	0	-0.535334	0.623	0.864	0
PDLIM4	0	-0.437203	0.141	0.49	0
UQCRQ	0	0.399406	0.944	0.936	0
RRAGA	0	-0.347667	0.6	0.803	0
CDKN2A	0	0.376102	0.948	0.946	0
DCTN3	0	1.07305	0.938	0.895	0
SIGMAR1	0	0.83491	0.908	0.877	0
VCP	0	0.793618	0.959	0.945	0
STOML2	0	0.7184	0.892	0.831	0
CA9	0	-0.83045	0.041	0.538	0
MRPL50	0	-0.433213	0.786	0.906	0
PTGR1	0	-0.76393	0.499	0.789	0
CLIC1	0	-0.433855	0.898	0.952	0
LOC100684741	0	-0.693705	0.876	0.948	0
RPS18	0	0.362066	0.989	0.988	0
TAF11	0	-0.403918	0.581	0.802	0
SRPK1	0	-0.517931	0.454	0.771	0
MDFI	0	-0.290831	0.012	0.25	0
HSP90AB1	0	0.458138	0.987	0.981	0
MCM3	0	0.912251	0.77	0.586	0
GSTA4	0	0.55586	0.675	0.49	0
ELOVL5	0	0.606754	0.653	0.408	0
DST	0	0.562028	0.645	0.484	0
KIAA1586	0	0.37561	0.476	0.273	0
BAG2	0	0.833558	0.875	0.782	0
RAB23	0	0.509615	0.808	0.747	0
COL12A1	0	-1.2668	0.774	0.959	0
MYO6	0	-0.342399	0.091	0.387	0
LOC119863879	0	0.584733	0.975	0.968	0
RPL30	0	0.731707	0.996	0.989	0
LOC606860	0	0.589182	0.975	0.968	0
PABPC1	0	0.622087	0.976	0.968	0
RSPO2	0	0.384031	0.287	0.071	0
EIF3E	0	0.446266	0.942	0.933	0
TMEM74	0	-0.352898	0.074	0.337	0
ENY2	0	0.535303	0.938	0.93	0
EIF3H	0	0.475382	0.924	0.908	0
HAS2	0	0.431968	0.272	0.042	0
TMEM65	0	-0.420824	0.717	0.873	0
SQLE	0	0.681299	0.914	0.863	0
LOC119864948	0	-0.254925	0.056	0.261	0
LOC119864682	0	-0.571679	0.031	0.459	0
ASAP1	0	-0.395977	0.644	0.828	0
KHDRBS3	0	-0.663867	0.021	0.56	0
EEF1D	0	0.400506	0.972	0.968	0
PUF60	0	0.424297	0.858	0.815	0
CYC1	0	0.68679	0.966	0.958	0
VPS28	0	0.395754	0.952	0.949	0
RPL8	0	0.728786	0.999	0.997	0
PSMA4	0	0.391902	0.972	0.966	0
LIMCH1	0	1.007	0.802	0.524	0
TMEM165	0	0.348432	0.956	0.956	0
SRP72	0	0.372127	0.926	0.927	0
IGFBP7	0	-1.11587	0.576	0.925	0
UTP3	0	0.420357	0.832	0.781	0
MRPL55	0	-0.621893	0.756	0.907	0
C14H1orf35	0	-0.329775	0.333	0.584	0
AKR1B1	0	-0.598272	0.709	0.889	0
ATP6V1F	0	-0.61915	0.755	0.913	0
FLNC	0	-0.701243	0.009	0.496	0
CALU	0	-1.48247	0.903	0.981	0
HILPDA	0	-0.621743	0.205	0.611	0
DBF4	0	-0.451326	0.533	0.765	0
SRI	0	-0.739315	0.771	0.93	0
TEX47	0	-0.340768	0.071	0.373	0
CYP51A1	0	0.526995	0.79	0.679	0
COL1A2	0	-0.444536	0.996	0.999	0
PEG10	0	1.10908	0.778	0.487	0
SLC25A13	0	-0.491633	0.463	0.737	0
SEM1	0	-0.3035	0.961	0.968	0
DLX5	0	-0.612125	0.549	0.767	0
SDHAF3	0	-0.345504	0.532	0.747	0
C1GALT1	0	-0.30229	0.248	0.503	0
RPA3	0	-0.513631	0.864	0.936	0
NDUFA4	0	0.388861	0.921	0.914	0
LOC100688793	0	-0.432691	0.164	0.503	0
SNX10	0	-0.797465	0.323	0.777	0
CAP1	0	-0.416855	0.831	0.927	0
NDUFS5	0	0.410734	0.947	0.946	0
COL8A2	0	-0.511684	0.397	0.675	0
CMPK1	0	-0.349661	0.636	0.828	0
PNP	0	-0.411411	0.846	0.938	0
CSRP2	0	0.629874	0.666	0.426	0
PAWR	0	-0.579773	0.366	0.688	0
LUM	0	0.567884	0.395	0.18	0
ACTR6	0	-0.345454	0.561	0.774	0
HSP90B1	0	-0.450365	0.979	0.99	0
SFRP2	0	-2.56912	0.926	0.998	0
LOC119869349	0	-0.66873	0.005	0.464	0
PPID	0	-0.47674	0.868	0.941	0
TMA16	0	-0.361127	0.643	0.831	0
PTN	0	-2.32492	0.271	0.966	0
CALD1	0	-1.33427	0.931	0.978	0
TMED4	0	-0.716144	0.513	0.836	0
INSIG1	0	0.780743	0.734	0.504	0
LOC119877100	0	-0.465012	0.022	0.402	0
TM2D2	0	-0.312064	0.229	0.497	0
DCTN6	0	-0.351612	0.654	0.839	0
SARAF	0	-0.535367	0.789	0.923	0
DLC1	0	-0.620086	0.355	0.719	0
ANKRD37	0	-0.526649	0.16	0.513	0
SPCS3	0	-0.787703	0.733	0.927	0
RPS7	0	0.538589	0.994	0.991	0
HPCAL1	0	-0.418933	0.654	0.838	0
ODC1	0	0.434359	0.918	0.9	0
LAPTM4A	0	-0.602713	0.827	0.948	0
SLC5A6	0	-0.557566	0.187	0.593	0
ATRAID	0	-0.382185	0.236	0.553	0
FOSL2	0	-0.500596	0.664	0.844	0
YIPF4	0	-0.37244	0.514	0.755	0
LTBP1	0	-0.494382	0.218	0.544	0
MTLN	0	-0.432896	0.526	0.771	0
LOC102156183	0	-0.322226	0.187	0.448	0
MERTK	0	-0.285884	0.155	0.395	0
KRCC1	0	-0.467749	0.421	0.712	0
VAMP5	0	-0.582515	0.213	0.641	0
CAPG	0	-1.00497	0.918	0.974	0
EVA1A	0	-0.319416	0.138	0.391	0
DOK1	0	-0.377618	0.278	0.542	0
VANGL1	0	-0.407951	0.242	0.535	0
S100A10	0	-0.664398	0.959	0.977	0
S100A11	0	-0.575606	0.963	0.978	0
CAPZA1	0	0.48758	0.812	0.73	0
INHBA	0	-0.340146	0.011	0.253	0
PNPLA8	0	-0.393853	0.483	0.736	0
FJX1	0	-0.359352	0.059	0.35	0
CD59	0	-1.32463	0.526	0.9	0
RCN1	0	0.452653	0.868	0.82	0
CD82	0	-0.439382	0.224	0.554	0
RPLP2	0	0.382374	0.992	0.989	0
CD151	0	-0.309174	0.285	0.537	0
CCND1	0	-0.912009	0.465	0.83	0
CCS	0	-0.354939	0.227	0.527	0
CFL1	0	-0.443658	0.962	0.975	0
PRDX5	0	-0.625727	0.868	0.947	0
PPP1R14B	0	-0.403263	0.941	0.962	0
RTN3	0	-0.668025	0.731	0.922	0
ATL3	0	-0.598315	0.479	0.81	0
POLR2G	0	-0.349603	0.756	0.891	0
BSCL2	0	-0.34142	0.46	0.692	0
C18H11orf98	0	-0.343356	0.88	0.933	0
B3GAT3	0	-0.709105	0.657	0.91	0
AHNAK	0	-0.930537	0.574	0.876	0
SDHAF2	0	-0.344095	0.78	0.893	0
TMEM109	0	-0.677683	0.667	0.906	0
CCDC86	0	-0.378529	0.803	0.907	0
SCOC	0	-0.321251	0.406	0.655	0
NIFK	0	0.407205	0.947	0.945	0
DBI	0	0.404839	0.932	0.924	0
KIF5C	0	-0.355892	0.17	0.451	0
RPL32-2	0	0.456316	0.994	0.99	0
ARL6IP5	0	-0.459351	0.676	0.863	0
MANF	0	-0.406965	0.94	0.967	0
RASSF1	0	-0.341541	0.2	0.429	0
GNAI2	0	-0.474182	0.618	0.843	0
GPX1	0	-0.622947	0.96	0.975	0
IMPDH2	0	0.427079	0.929	0.92	0
UBA52	0	0.318383	0.991	0.987	0
RPL18A	0	0.334342	0.986	0.981	0
TPM4	0	-0.383128	0.925	0.955	0
CALR	0	-0.381593	0.932	0.968	0
RPS28	0	0.475794	0.994	0.988	0
CD70	0	-0.341438	0.045	0.324	0
RPL36	0	0.497116	0.992	0.988	0
RPS15	0	0.294033	0.989	0.989	0
FSTL3	0	-0.762295	0.41	0.784	0
ENDOD1	0	-0.294406	0.229	0.471	0
LOC119864863	0	0.611301	0.895	0.817	0
ADM	0	-0.397394	0.089	0.357	0
MICAL2	0	-0.385756	0.142	0.41	0
RPS13	0	0.254868	0.977	0.977	0
LDHA	0	-1.03561	0.956	0.976	0
RNASEH2B	0	0.387976	0.919	0.908	0
TPT1	0	0.322155	0.992	0.986	0
SERP2	0	-0.461229	0.1	0.488	0
GPC6	0	0.562019	0.482	0.162	0
MBNL2	0	-0.390517	0.261	0.549	0
RPL14	0	0.391997	0.988	0.981	0
RNF7	0	-0.433403	0.789	0.912	0
ATP1B3	0	-0.507711	0.833	0.945	0
PCOLCE2	0	-0.251233	0.014	0.237	0
GYG1	0	-0.287689	0.265	0.507	0
TM4SF1	0	-0.493455	0.595	0.802	0
XRN2	0	0.389366	0.88	0.859	0
SNRPB2	0	0.564556	0.898	0.872	0
NDUFAF5	0	0.82099	0.778	0.512	0
ESF1	0	0.82141	0.89	0.77	0
BMP2	0	-0.396772	0.333	0.591	0
FKBP1A	0	-0.397698	0.943	0.964	0
ID1	0	0.603759	0.931	0.882	0
LOC119877479	0	-0.613496	0.825	0.933	0
PMEPA1	0	-0.738964	0.383	0.729	0
NPEPL1	0	-0.446259	0.197	0.543	0
CTSZ	0	-1.24274	0.154	0.853	0
PRELID3B	0	-0.346657	0.7	0.857	0
RPS21	0	0.283388	0.977	0.975	0
RGS19	0	-0.470141	0.41	0.71	0
SERTM1	0	-0.579787	0.342	0.681	0
TNFRSF19	0	0.624695	0.555	0.233	0
PALLD	0	-0.825635	0.735	0.93	0
BNIP3L	0	-0.525324	0.333	0.667	0
LOXL2	0	-0.814142	0.451	0.826	0
POLR3D	0	-0.35514	0.382	0.637	0
ARL4C	0	-0.490458	0.331	0.59	0
GPC1	0	-0.448121	0.753	0.926	0
CDK2AP1	0	0.392631	0.883	0.848	0
PLBD2	0	-0.351968	0.427	0.67	0
KCTD10	0	-0.372797	0.508	0.727	0
TPST2	0	-0.47948	0.599	0.817	0
SELENOM	0	-0.41804	0.81	0.914	0
SNRPD3	0	0.345816	0.911	0.902	0
SUSD2	0	-0.352811	0.205	0.476	0
DDT	0	0.396794	0.938	0.928	0
MIF	0	-0.409674	0.96	0.966	0
FKBP4	0	0.662241	0.92	0.87	0
CD9	0	-1.09139	0.792	0.964	0
MRPL51	0	-0.391748	0.862	0.927	0
GAPDH	0	-0.598171	0.948	0.968	0
TPI1	0	-1.06024	0.95	0.975	0
YBX3	0	-0.422961	0.905	0.95	0
LDHB	0	0.402219	0.937	0.931	0
TMTC1	0	-0.263747	0.121	0.352	0
ANO6	0	-0.346559	0.341	0.575	0
TMEM106C	0	-0.516152	0.514	0.794	0
AQP5	0	-0.294502	0.262	0.5	0
LIMA1	0	-0.508237	0.68	0.869	0
IGFBP6	0	-0.383018	0.128	0.399	0
PFDN5	0	0.454093	0.931	0.917	0
PCBP2	0	0.559023	0.938	0.924	0
HNRNPA1	0	0.620159	0.963	0.954	0
HNRNPF	0	0.731543	0.938	0.906	0
PDLIM1	0	-0.297683	0.499	0.76	0
PGAM1	0	-1.00343	0.934	0.961	0
HTRA1	0	-0.568511	0.895	0.972	0
BNIP3	0	-1.28303	0.382	0.817	0
ASPH	0	-0.39509	0.671	0.852	0
RPL7	0	0.399297	0.991	0.987	0
FABP5	0	0.834399	0.783	0.57	0
LOC119866751	0	0.577598	0.955	0.948	0
MTDH	0	0.300352	0.972	0.971	0
NOP10	0	0.525557	0.956	0.951	0
THBS1	0	-2.73168	0.335	0.946	0
FSIP1	0	-1.96475	0.166	0.783	0
NDUFAF1	0	0.585947	0.638	0.359	0
RTF1	0	0.47489	0.827	0.751	0
SERF2	0	0.52709	0.981	0.973	0
HYPK	0	0.424012	0.84	0.795	0
TNFAIP8L3	0	0.49261	0.453	0.193	0
RPS27L	0	0.345102	0.954	0.953	0
RPL4	0	0.567417	0.966	0.959	0
ITGA11	0	-0.298543	0.004	0.26	0
ANP32A	0	0.427093	0.821	0.76	0
RPLP1	0	0.586872	0.998	0.997	0
PKM	0	-0.602485	0.949	0.975	0
COX5A	0	0.477861	0.965	0.963	0
CSPG4	0	-0.605308	0.018	0.409	0
PSTPIP1	0	-0.391144	0.016	0.337	0
CGGBP1	0	-0.421134	0.838	0.929	0
BTG3	0	-0.3854	0.426	0.68	0
APP	0	-0.726138	0.573	0.862	0
USP16	0	-0.405451	0.513	0.762	0
SYNJ1	0	-0.270479	0.193	0.432	0
LOC610164	0	-0.742238	0.751	0.916	0
PSMG1	0	-0.463464	0.812	0.92	0
HMGN1	0	-0.350707	0.962	0.969	0
GET1	0	-0.394104	0.659	0.845	0
PCP4	0	-0.258353	0.004	0.162	0
BACE2	0	-0.682649	0.045	0.583	0
ZBTB21	0	-0.375605	0.223	0.502	0
NDUFV3	0	-0.406945	0.835	0.928	0
RRP1B	0	-0.358941	0.716	0.863	0
CSTB	0	-1.21353	0.941	0.977	0
PFKL	0	-1.04252	0.358	0.836	0
CFAP410	0	-0.289484	0.349	0.592	0
LOC100856547	0	-0.702517	0.647	0.9	0
PRMT2	0	-0.274798	0.206	0.447	0
C32H4orf3	0	-0.482576	0.685	0.873	0
H2AZ1	0	0.3585	0.978	0.97	0
HNRNPD	0	0.340473	0.957	0.955	0
CLDND1	0	-0.366246	0.501	0.745	0
CD47	0	-0.365474	0.588	0.799	0
TAGLN3	0	-0.358153	0.322	0.567	0
CCDC80	0	-1.43805	0.486	0.929	0
FSTL1	0	-0.869438	0.177	0.711	0
FAM162A	0	-0.524051	0.672	0.857	0
HACD2	0	-0.60092	0.398	0.743	0
MYLK	0	-0.457458	0.171	0.497	0
PCYT1A	0	-0.38164	0.315	0.611	0
PIGX	0	-0.379864	0.417	0.69	0
PAK2	0	-0.392075	0.519	0.752	0
PPP1R2	0	-0.385323	0.614	0.826	0
LOC119877844	0	-0.301132	0.054	0.295	0
CMBL	0	-0.538235	0.01	0.458	0
MED10	0	-0.613769	0.64	0.871	0
CLPTM1L	0	-0.655712	0.749	0.921	0
GNB4	0	-0.345002	0.649	0.832	0
FXR1	0	-0.378662	0.693	0.852	0
DNAJC19	0	-0.381493	0.857	0.923	0
PARL	0	-0.47499	0.679	0.868	0
AP2M1	0	-0.395833	0.899	0.948	0
ECE2	0	-0.32655	0.309	0.557	0
LOC478670	0	-0.426021	0.647	0.821	0
P3H2	0	-1.05729	0.212	0.774	0
LOC478678	0	-0.415387	0.117	0.426	0
TRIM59	0	-0.415719	0.314	0.564	0
KPNA4	0	-0.359679	0.477	0.722	0
GOLIM4	0	-0.470508	0.696	0.849	0
TNIK	0	-0.425163	0.249	0.53	0
FNDC3B	0	-0.409215	0.41	0.68	0
NR4A2	0	0.372262	0.292	0.1	0
CD302-1	0	-0.399991	0.255	0.623	0
RBMS1	0	-0.552867	0.606	0.852	0
PHOSPHO2	0	-0.437439	0.431	0.726	0
CYBRD1	0	-1.28189	0.685	0.948	0
DYNC1I2	0	-0.586556	0.811	0.945	0
ITGA6	0	-0.299076	0.101	0.355	0
PDK1	0	-0.32303	0.168	0.409	0
WIPF1	0	-0.309057	0.299	0.555	0
PLEKHA3	0	-0.387822	0.323	0.622	0
DNAJC10	0	-0.35769	0.571	0.781	0
ZC3H15	0	-0.477247	0.82	0.926	0
ITGAV	0	-0.706495	0.572	0.867	0
COL5A2	0	-1.54552	0.892	0.994	0
ORMDL1	0	-0.370631	0.334	0.621	0
GLS	0	-0.857142	0.532	0.89	0
MYO1B	0	-0.725982	0.778	0.939	0
STK17B	0	-1.19675	0.642	0.921	0
LOC119877921	0	-0.773747	0.186	0.595	0
GTF3C3	0	-0.324416	0.358	0.599	0
COQ10B	0	-0.523211	0.757	0.907	0
HSPD1	0	-0.430515	0.982	0.986	0
SATB2	0	0.513053	0.682	0.524	0
TYW5	0	-0.398783	0.415	0.674	0
SPATS2L	0	-0.940006	0.769	0.942	0
KCTD18	0	-0.30245	0.317	0.574	0
SGO2	0	-0.541606	0.482	0.731	0
BZW1	0	-0.485387	0.955	0.969	0
PPIL3	0	-0.470056	0.568	0.813	0
NDUFB3	0	-0.44918	0.929	0.96	0
NOP58	0	-0.707673	0.882	0.958	0
NBEAL1	0	-0.322925	0.262	0.511	0
CYP20A1	0	-0.324596	0.351	0.593	0
NRP2	0	-1.35948	0.381	0.898	0
EEF1B2	0	-0.391759	0.947	0.969	0
KLF7	0	-0.476801	0.215	0.503	0
MAP2	0	-0.460133	0.172	0.518	0
RPL37A	0	0.442325	0.977	0.973	0
IGFBP2	0	2.69673	0.738	0.071	0
IGFBP5	0	-0.6294	0.132	0.397	0
CHPF	0	-0.515518	0.32	0.666	0
SNRPE	0	0.474967	0.96	0.956	0
NUCKS1	0	0.555681	0.961	0.952	0
TAGLN2	0	-0.37845	0.713	0.88	0
SLC25A6	0	0.433051	0.991	0.987	0
CD99	0	-0.7239	0.927	0.972	0
MXRA5	0	-0.710092	0.476	0.812	0
MID1	0	-0.286022	0.223	0.459	0
PIR	0	-0.36179	0.044	0.323	0
AP1S2	0	-0.798256	0.607	0.879	0
PRDX4	0	-0.373038	0.917	0.962	0
DYNLT3	0	-0.443063	0.365	0.682	0
TSPAN7	0	0.381601	0.404	0.181	0
MID1IP1	0	0.498367	0.601	0.412	0
ATP6AP2	0	-0.515664	0.859	0.955	0
PCSK1N	0	-1.30179	0.325	0.907	0
LOC119878065	0	-0.665165	0.91	0.966	0
MSN	0	-0.521103	0.648	0.861	0
PBDC1	0	0.517223	0.333	0.001	0
PGK1	0	-0.982036	0.858	0.954	0
DIAPH2	0	-0.696491	0.082	0.582	0
SRPX2	0	-0.482185	0.104	0.463	0
LOC100688940	0	-0.287121	0.08	0.341	0
TCEAL4	0	-0.674218	0.183	0.671	0
PLS3	0	-0.657942	0.245	0.689	0
SLC25A5	0	-0.43135	0.89	0.952	0
UBE2A	0	-0.326785	0.695	0.857	0
LAMP2	0	-0.39415	0.794	0.92	0
C1GALT1C1	0	-0.362013	0.386	0.646	0
HPRT1	0	-0.414677	0.708	0.881	0
FHL1	0	-0.869236	0.168	0.588	0
SOX3	0	-0.256777	0.108	0.347	0
BCAP31	0	-0.408871	0.921	0.967	0
L1CAM	0	-0.60607	0.3	0.662	0
FLNA	0	-0.632907	0.755	0.922	0
ATP6AP1	0	-0.406102	0.677	0.863	0
LOC607874	4.59e-307	-0.327153	0.836	0.929	1.99e-302
HIVEP3	7.12e-307	-0.305128	0.207	0.435	3.09e-302
OLFML3	1e-306	0.367411	0.902	0.898	4.36e-302
MDH1	5.02e-306	-0.32678	0.803	0.904	2.18e-301
LYRM4	1.12e-305	0.397985	0.776	0.702	4.85e-301
SH3BGRL3	1.38e-305	-0.340806	0.802	0.906	5.98e-301
RASAL2	4.44e-305	-0.398924	0.514	0.714	1.93e-300
SOD1	5.07e-305	-0.330417	0.553	0.758	2.2e-300
YRDC	2.95e-304	-0.335241	0.675	0.845	1.28e-299
FAHD2A	3.91e-304	-0.270569	0.243	0.476	1.7e-299
HES1	5.63e-304	0.578529	0.599	0.43	2.44e-299
SERTAD1	1.22e-303	0.430698	0.695	0.574	5.29e-299
TRIM47	4.21e-303	-0.323199	0.308	0.55	1.83e-298
TMBIM1	9.05e-303	-0.291754	0.294	0.532	3.93e-298
FADS3	1.41e-302	-0.353449	0.796	0.901	6.13e-298
NDUFS6	1.44e-302	-0.269945	0.925	0.953	6.26e-298
C15H4orf46	3.59e-301	-0.330406	0.399	0.633	1.56e-296
QSOX1	4.45e-301	-0.356828	0.359	0.599	1.93e-296
LOC102155521	6.37e-301	-0.262452	0.126	0.329	2.77e-296
GPC4	1.3e-300	-0.330493	0.317	0.554	5.63e-296
FXYD5	1.92e-300	-0.344338	0.786	0.914	8.34e-296
DNASE1L1	2.1e-300	-0.308165	0.438	0.674	9.13e-296
POLR3K	2.96e-300	-0.327341	0.827	0.917	1.29e-295
HMGCR	3.41e-300	0.448702	0.659	0.515	1.48e-295
SERTAD2	8.39e-300	-0.283911	0.278	0.512	3.65e-295
CALCOCO2	1.13e-299	-0.298345	0.416	0.65	4.91e-295
PYCR1	1.69e-299	0.361931	0.914	0.902	7.34e-295
RHEB	5.14e-299	-0.297967	0.844	0.927	2.23e-294
TMED10	1.64e-298	-0.303573	0.902	0.956	7.11e-294
SEMA3C	9.21e-298	-0.291	0.237	0.469	4e-293
RAB14	1.32e-297	-0.321995	0.675	0.841	5.74e-293
PRELID1	1.63e-297	0.318341	0.933	0.932	7.07e-293
LOC100688077	5.41e-297	-0.332542	0.767	0.887	2.35e-292
RAB2B	6.23e-297	-0.29514	0.402	0.637	2.71e-292
MIX23	2.36e-295	-0.325392	0.558	0.766	1.02e-290
GPI	1.55e-294	-0.356253	0.744	0.871	6.74e-290
LRRFIP1	9.34e-293	-0.396452	0.719	0.866	4.06e-288
RAPH1	1.25e-291	-0.293438	0.279	0.513	5.43e-287
TMEM267	2.9e-291	-0.259222	0.217	0.439	1.26e-286
U2AF1	5.41e-291	-0.259451	0.942	0.961	2.35e-286
TMEM14A	1.27e-290	0.40465	0.903	0.91	5.52e-286
SMIM1	3.15e-290	-0.330797	0.416	0.636	1.37e-285
USP10	7.03e-290	-0.306557	0.505	0.72	3.05e-285
VPS35	1.14e-289	-0.321237	0.779	0.893	4.94e-285
NOL7	4.94e-289	0.412231	0.822	0.776	2.15e-284
ACVR2A	1.25e-288	0.289993	0.279	0.098	5.41e-284
ASPN	1.68e-288	0.743979	0.254	0.083	7.3e-284
EFHD1	2.74e-288	-0.256479	0.247	0.478	1.19e-283
NEU1	5.53e-288	-0.344209	0.614	0.798	2.4e-283
PSMB10	6.55e-288	-0.332588	0.604	0.777	2.85e-283
PIEZO1	2.92e-287	-0.296162	0.209	0.428	1.27e-282
TUSC3	3.26e-287	-0.334077	0.632	0.812	1.41e-282
TRMT61A	3.67e-287	-0.336614	0.398	0.624	1.59e-282
IL11RA	8.03e-287	0.382011	0.451	0.268	3.49e-282
GPAA1	1.15e-286	0.333051	0.92	0.92	5.01e-282
METTL7A	2.75e-286	-0.313021	0.45	0.673	1.19e-281
SEC11A	2.2e-285	0.353379	0.904	0.901	9.54e-281
HBEGF	1.61e-284	-0.254898	0.092	0.27	7.01e-280
AHNAK2	4.07e-284	-0.2513	0.095	0.274	1.77e-279
CPNE8	9.02e-284	-0.349399	0.348	0.568	3.92e-279
NDUFB9	1.62e-283	0.295518	0.954	0.96	7.04e-279
LOC102152804	1.68e-282	-0.259451	0.261	0.487	7.29e-278
TNPO3	1.72e-282	-0.273669	0.341	0.572	7.47e-278
SSRP1	2.18e-280	0.324572	0.925	0.925	9.47e-276
SKA2	3.97e-279	-0.301262	0.689	0.845	1.72e-274
FIP1L1	5.34e-279	0.397401	0.833	0.789	2.32e-274
PPA1	7.05e-279	0.385265	0.856	0.821	3.06e-274
DDX19A	1.11e-278	-0.289606	0.357	0.586	4.8e-274
GTF3A	1.56e-278	-0.310956	0.839	0.918	6.79e-274
MRPL36	2.11e-278	-0.31571	0.769	0.881	9.16e-274
FAM234A	6.2e-278	-0.265376	0.242	0.467	2.69e-273
POLR2I	1.4e-277	0.352685	0.89	0.875	6.06e-273
LOC119877841	6.07e-277	-0.297628	0.819	0.91	2.64e-272
NAA50	2.08e-276	-0.3187	0.694	0.842	9.04e-272
NUPR1	1.11e-275	0.374761	0.512	0.311	4.84e-271
TXNDC12	1.24e-275	-0.308277	0.772	0.888	5.4e-271
RNF168	1.38e-275	-0.322069	0.581	0.774	6.01e-271
NFIC	1.71e-275	-0.289023	0.906	0.958	7.45e-271
EIF4EBP1	1.94e-275	-0.30836	0.42	0.65	8.4e-271
IRX5	2.14e-274	-0.338836	0.345	0.565	9.29e-270
MRPL20	2.43e-274	-0.259236	0.936	0.952	1.06e-269
USP46	3.09e-274	0.420391	0.781	0.716	1.34e-269
SLC19A1	7.62e-274	-0.290558	0.384	0.614	3.31e-269
C3H4orf48	9.28e-274	-0.355811	0.807	0.888	4.03e-269
CCT8	1.02e-273	-0.301076	0.836	0.918	4.42e-269
HNRNPK	2.69e-273	0.279574	0.954	0.958	1.17e-268
LOC119876868	1.65e-272	-0.314252	0.478	0.702	7.16e-268
PSME1	3.39e-272	0.384579	0.853	0.81	1.47e-267
MTX2	9.92e-272	-0.274378	0.896	0.937	4.31e-267
ZNF428	2.12e-271	-0.295562	0.493	0.7	9.21e-267
COQ10A	2.23e-271	-0.270041	0.319	0.545	9.66e-267
UQCR11	2.28e-271	0.355999	0.902	0.887	9.89e-267
ZEB1	2.98e-270	-0.296019	0.251	0.464	1.29e-265
ST3GAL5	4.17e-270	-0.30659	0.331	0.557	1.81e-265
TCF25	7.87e-270	-0.314313	0.725	0.859	3.42e-265
CRIPT	3.97e-269	-0.265451	0.328	0.556	1.72e-264
SHISA5	8.86e-269	-0.321982	0.524	0.728	3.85e-264
LACTB2	2.46e-268	-0.308631	0.709	0.85	1.07e-263
TIMM50	3.03e-268	0.353774	0.872	0.855	1.31e-263
PDIA6	2.55e-267	-0.280084	0.946	0.978	1.11e-262
MGST3	1.26e-266	-0.358026	0.707	0.851	5.47e-262
ACTN4	9.86e-266	-0.334483	0.625	0.805	4.28e-261
OLA1	2.96e-265	-0.296304	0.702	0.848	1.29e-260
MRPL41	3.54e-265	-0.305907	0.817	0.91	1.54e-260
LATS2	6.44e-265	-0.302049	0.421	0.64	2.8e-260
PRKCA	7.14e-265	-0.309276	0.433	0.654	3.1e-260
MRPL47	1.63e-264	-0.297432	0.503	0.712	7.08e-260
SSU72	8.77e-263	-0.305221	0.683	0.835	3.81e-258
PSMD2	1.55e-262	-0.286603	0.856	0.929	6.73e-258
ZFAND5	8.98e-261	0.384528	0.714	0.607	3.9e-256
SNRPB	2.26e-259	0.259042	0.961	0.962	9.84e-255
DLA88	7.28e-259	-0.354138	0.51	0.723	3.16e-254
LAMB1	4.37e-258	-0.347792	0.359	0.581	1.9e-253
TIMP1	4.49e-258	0.378991	0.851	0.827	1.95e-253
BID	6.1e-258	-0.28178	0.472	0.68	2.65e-253
AKAP13	9.8e-258	-0.331645	0.499	0.705	4.26e-253
GLG1	2.37e-257	-0.324488	0.497	0.708	1.03e-252
COPZ1	4.11e-256	0.353088	0.617	0.478	1.78e-251
POFUT2	9.56e-256	-0.345362	0.564	0.765	4.15e-251
MACF1	1.21e-255	-0.350647	0.692	0.844	5.26e-251
SSB	7.21e-255	-0.268942	0.912	0.952	3.13e-250
PTPN14	1.65e-254	-0.258909	0.22	0.429	7.16e-250
MRPL42	1.73e-254	-0.292876	0.746	0.874	7.51e-250
ZNF706	3.26e-254	0.312521	0.934	0.936	1.41e-249
NDUFA3	3.68e-254	0.376975	0.81	0.767	1.6e-249
ATP6V1B2	6.25e-254	-0.30529	0.473	0.684	2.71e-249
TMEM50B	6.39e-254	-0.297368	0.621	0.8	2.78e-249
PLOD3	9.27e-254	-0.340674	0.505	0.715	4.02e-249
MYO1C	1.43e-253	-0.291554	0.51	0.715	6.22e-249
IKBIP	2.71e-253	-0.30332	0.589	0.776	1.18e-248
MAP7D3	3.97e-253	-0.295976	0.516	0.723	1.73e-248
PAIP1	1.99e-252	-0.295339	0.711	0.859	8.64e-248
MCRIP2	2.69e-252	-0.314424	0.547	0.739	1.17e-247
CPD	2.92e-252	-0.312532	0.531	0.733	1.27e-247
SNX3	6.74e-252	-0.308594	0.84	0.917	2.92e-247
LOC476006	3.32e-251	-0.284385	0.359	0.58	1.44e-246
ATP11B	3.6e-251	-0.259351	0.362	0.585	1.57e-246
MIA3	5.64e-250	0.408952	0.552	0.399	2.45e-245
OCIAD1	9.06e-250	0.256295	0.958	0.958	3.93e-245
CEP170B	4.84e-249	-0.267834	0.178	0.371	2.1e-244
SERPINB6	4.09e-248	-0.31467	0.675	0.832	1.78e-243
PSIP1	1.01e-247	-0.288568	0.821	0.907	4.39e-243
MND1	1.05e-247	-0.313593	0.402	0.6	4.56e-243
GUK1	2.02e-246	-0.275481	0.887	0.932	8.78e-242
CXADR	2.21e-246	-0.2747	0.27	0.481	9.61e-242
SCFD1	1.42e-244	0.381071	0.717	0.632	6.16e-240
DLX6	2.62e-244	-0.276079	0.327	0.539	1.14e-239
NOB1	1.19e-242	-0.302614	0.651	0.817	5.19e-238
ASAH1	4.57e-242	-0.273997	0.437	0.652	1.99e-237
DNAJC21	1.23e-241	0.371418	0.609	0.475	5.34e-237
PRIM2	5.18e-240	0.38149	0.504	0.349	2.25e-235
TMEM50A	8.01e-240	-0.285584	0.55	0.744	3.48e-235
CCDC127	1.76e-239	-0.267012	0.415	0.628	7.63e-235
TOMM20	3.81e-239	0.30028	0.922	0.926	1.65e-234
RPL27A	4.01e-238	0.359086	0.744	0.674	1.74e-233
INSC	5.48e-238	-0.253033	0.411	0.633	2.38e-233
LMO7	7.11e-238	-0.322588	0.293	0.492	3.09e-233
BMP6	1e-237	0.27199	0.322	0.151	4.34e-233
PARP1	3.33e-237	-0.278262	0.813	0.904	1.45e-232
TMEM184C	4.36e-237	-0.265148	0.402	0.616	1.89e-232
DYNLL1	1.72e-236	-0.262583	0.954	0.962	7.49e-232
LGMN	2.09e-236	-0.329685	0.667	0.833	9.08e-232
LOC486757	2.57e-236	0.305873	0.413	0.242	1.12e-231
SMIM3	4.85e-236	0.38833	0.562	0.421	2.11e-231
SAE1	5.25e-235	0.367608	0.776	0.726	2.28e-230
CTSB	2.22e-234	-0.286721	0.537	0.731	9.66e-230
HNRNPDL	1.46e-233	0.32332	0.926	0.921	6.32e-229
TMEM59L	4.93e-233	-0.292985	0.361	0.575	2.14e-228
STARD3NL	1.23e-232	-0.26492	0.568	0.756	5.36e-228
LOC111092789	5.19e-231	-0.287878	0.74	0.868	2.26e-226
VCL	5.8e-231	-0.330926	0.534	0.723	2.52e-226
DIPK1A	1.97e-230	0.295211	0.374	0.2	8.57e-226
RPF1	9.88e-230	0.380384	0.76	0.694	4.29e-225
C15H1orf122	8.46e-229	-0.279101	0.58	0.764	3.68e-224
MAIP1	3.19e-228	-0.280981	0.721	0.856	1.39e-223
TSPAN18	3.49e-228	-0.255053	0.268	0.473	1.51e-223
ELOVL4	1.74e-227	-0.25034	0.3	0.506	7.55e-223
UNC5C	2.19e-227	-0.284794	0.264	0.463	9.51e-223
PAICS	7.81e-227	0.339995	0.853	0.838	3.39e-222
DAPK3	3.77e-226	-0.290332	0.244	0.439	1.64e-221
AKT1	1.65e-225	-0.287402	0.717	0.854	7.16e-221
WDR75	2.33e-225	-0.253506	0.379	0.594	1.01e-220
NUDT2	2.49e-225	0.415452	0.651	0.569	1.08e-220
FBXL20	3.78e-225	0.273383	0.308	0.143	1.64e-220
BRD9	6.93e-225	-0.283532	0.514	0.715	3.01e-220
MRPL57	7.37e-225	-0.274719	0.766	0.884	3.2e-220
USP24	3.45e-224	-0.272718	0.426	0.631	1.5e-219
RPA2	5.28e-224	-0.341575	0.655	0.792	2.29e-219
GALNT7	8.31e-224	-0.276484	0.45	0.656	3.61e-219
M6PR	8.5e-224	-0.278997	0.679	0.835	3.69e-219
SUMO3	1.84e-223	-0.260182	0.392	0.601	7.99e-219
REX1BD	3.82e-223	-0.285101	0.705	0.847	1.66e-218
LOC119876825	4.35e-223	-0.252228	0.233	0.433	1.89e-218
S100A4	4.8e-223	-0.398285	0.963	0.983	2.08e-218
RABAC1	6.59e-223	0.313735	0.949	0.952	2.86e-218
NOC3L	8.48e-223	-0.264574	0.579	0.757	3.68e-218
LOC100682992	1.97e-222	0.315865	0.947	0.952	8.57e-218
MKKS	2.13e-222	-0.251721	0.894	0.939	9.26e-218
BLOC1S4	2.33e-222	-0.261906	0.811	0.904	1.01e-217
HSPG2	2.53e-222	-0.271738	0.236	0.433	1.1e-217
MBTPS1	1.44e-221	-0.269549	0.453	0.652	6.24e-217
FN1	4.16e-221	-0.263067	0.221	0.408	1.8e-216
MRPL11	5.51e-221	-0.280841	0.749	0.875	2.39e-216
CDK4	1.05e-220	0.296412	0.91	0.903	4.54e-216
QPCT	1.39e-220	0.471677	0.443	0.29	6.02e-216
SLC39A10	1.81e-220	-0.294978	0.642	0.809	7.84e-216
NR2F1	3.21e-220	0.320991	0.36	0.194	1.39e-215
BCAP29	3.54e-220	-0.283037	0.681	0.82	1.54e-215
CRLF3	1.12e-219	-0.29596	0.477	0.664	4.88e-215
IFNGR2	1.55e-219	-0.253718	0.502	0.701	6.73e-215
CTNNB1	1.8e-219	-0.338914	0.891	0.942	7.82e-215
NPC2	2.59e-219	-0.32374	0.835	0.927	1.13e-214
EIF4G1	5.35e-219	-0.293264	0.759	0.876	2.32e-214
TRAPPC3	6.53e-219	-0.274503	0.8	0.903	2.84e-214
ICAM1	2.63e-218	-0.278038	0.398	0.604	1.14e-213
ACAT2	2.57e-217	0.370275	0.758	0.708	1.11e-212
PHLDA1	4.33e-217	-0.403113	0.449	0.662	1.88e-212
CCT6A	4.82e-217	0.282208	0.957	0.955	2.09e-212
SERPINE1	3.69e-216	-0.25251	0.059	0.192	1.6e-211
FGFR1	1.09e-215	-0.312118	0.664	0.819	4.74e-211
CITED2	4.59e-215	0.429032	0.438	0.273	1.99e-210
BARD1	2.01e-214	-0.264152	0.436	0.63	8.73e-210
CNN3	2.71e-214	0.371087	0.793	0.749	1.18e-209
MCM6	3.75e-214	0.396276	0.793	0.746	1.63e-209
DIPK1C	7.31e-214	0.362409	0.539	0.392	3.17e-209
SFPQ	7.78e-214	0.349549	0.914	0.905	3.38e-209
DLA-64	9.86e-214	-0.328574	0.614	0.792	4.28e-209
BBX	1.47e-213	-0.267903	0.542	0.726	6.37e-209
COX7A1	1.09e-212	0.354665	0.634	0.524	4.72e-208
GCAT	1.11e-212	0.352494	0.641	0.529	4.84e-208
RUVBL1	5.61e-211	0.352175	0.768	0.717	2.44e-206
HMGB2	1.31e-210	0.441185	0.941	0.917	5.68e-206
CD109	2.52e-210	-0.260755	0.247	0.44	1.09e-205
SEPTIN11	4.2e-210	-0.279342	0.846	0.914	1.82e-205
PRPF4B	8.56e-210	0.351322	0.681	0.584	3.72e-205
DDX18	8.93e-210	0.35797	0.729	0.674	3.88e-205
KLC1	1.14e-209	-0.275832	0.635	0.796	4.96e-205
KLF10	1.35e-208	-0.309144	0.492	0.693	5.87e-204
RSU1	5.96e-208	-0.261422	0.744	0.864	2.59e-203
SNAI1	1.37e-207	0.259704	0.263	0.113	5.94e-203
RNH1	2.21e-207	-0.269191	0.837	0.922	9.6e-203
PPP1R12A	4.69e-207	-0.271268	0.691	0.837	2.04e-202
AURKAIP1	7.71e-206	-0.259596	0.796	0.885	3.35e-201
SERPINF1	5.14e-205	-0.272511	0.403	0.611	2.23e-200
EMP1	9e-205	-0.331264	0.282	0.473	3.91e-200
LOC480441	1.7e-204	-0.255916	0.839	0.919	7.4e-200
LOC611209	2.94e-204	-0.324652	0.215	0.393	1.28e-199
NUTF2	1.12e-203	-0.254098	0.72	0.845	4.86e-199
CBX5	3.15e-203	0.336326	0.805	0.771	1.37e-198
GAN	7.54e-203	-0.284232	0.241	0.428	3.27e-198
B4GAT1	9.47e-203	-0.264125	0.361	0.56	4.11e-198
PABPC4	3.17e-202	-0.28308	0.624	0.787	1.38e-197
DEGS1	4.06e-202	-0.271563	0.797	0.903	1.76e-197
MYOF	5.5e-202	-0.253996	0.434	0.634	2.39e-197
LOC102155886	8.67e-202	-0.692857	0.097	0.243	3.76e-197
TEAD1	2.77e-201	-0.27871	0.72	0.854	1.21e-196
NDFIP1	4.22e-201	-0.250351	0.873	0.934	1.83e-196
BEND6	4.38e-201	0.274286	0.341	0.184	1.9e-196
HDHD5	8.9e-201	-0.262548	0.64	0.799	3.87e-196
SRP19	1.06e-200	0.30958	0.871	0.863	4.6e-196
SWI5	2.09e-200	0.357044	0.759	0.711	9.07e-196
TXNRD1	2.8e-200	-0.313708	0.709	0.837	1.22e-195
PGRMC1	1.54e-199	-0.264963	0.624	0.801	6.7e-195
C9H9orf78	2.53e-199	-0.250967	0.575	0.749	1.1e-194
ALG12	1.04e-198	-0.265869	0.363	0.563	4.52e-194
BSG	2.58e-198	-0.285734	0.716	0.86	1.12e-193
ANAPC16	3.82e-198	0.346846	0.662	0.569	1.66e-193
DHRS7	9.47e-198	-0.253491	0.853	0.925	4.11e-193
CDCA4	9.76e-198	-0.322795	0.546	0.712	4.24e-193
SIVA1	1.55e-197	0.313618	0.959	0.959	6.73e-193
LPCAT3	3.79e-197	0.339079	0.705	0.624	1.64e-192
TXNL1	8.96e-197	0.275001	0.929	0.932	3.89e-192
MRPL22	2.06e-196	0.317927	0.771	0.727	8.94e-192
CDV3	4.88e-196	-0.284021	0.499	0.687	2.12e-191
POLR2D	6.28e-196	0.351116	0.759	0.714	2.73e-191
MRPS16	9.58e-196	0.316194	0.871	0.855	4.16e-191
DRAP1	8.96e-195	-0.266379	0.79	0.89	3.89e-190
PGLS	1.07e-194	-0.254141	0.765	0.878	4.65e-190
UBXN1	2.11e-194	-0.251893	0.544	0.728	9.15e-190
RAD21	2.23e-194	0.369614	0.83	0.784	9.69e-190
MOB1A	2.47e-194	-0.254138	0.741	0.864	1.07e-189
UBE2S	2.91e-194	0.444344	0.949	0.952	1.27e-189
GGH	3.22e-193	0.31549	0.904	0.9	1.4e-188
ZNF451	5.49e-193	0.28992	0.286	0.138	2.38e-188
PSMB7	1.25e-192	0.293132	0.905	0.914	5.44e-188
CCDC8	1.55e-192	0.307339	0.375	0.221	6.71e-188
RUFY3	2.09e-192	0.358855	0.665	0.574	9.06e-188
EBP	3.65e-192	0.345492	0.616	0.51	1.58e-187
EIF4A3	2.03e-191	0.264315	0.925	0.931	8.81e-187
EIF4A2	7.91e-191	-0.286058	0.602	0.775	3.43e-186
SEL1L	1.57e-190	-0.257043	0.461	0.653	6.81e-186
HMGN2	2.95e-190	0.279525	0.947	0.939	1.28e-185
UMPS	7.12e-190	-0.258647	0.65	0.803	3.09e-185
CDKN2D	9.14e-190	-0.251639	0.267	0.443	3.97e-185
PRKCI	1.46e-189	-0.257879	0.531	0.711	6.32e-185
LOC106557643	9.43e-188	0.335147	0.612	0.514	4.09e-183
PCOLCE	1.54e-187	0.266219	0.914	0.918	6.7e-183
CKAP4	5.75e-187	-0.257383	0.892	0.955	2.5e-182
P4HB	1.6e-186	-0.261428	0.966	0.989	6.93e-182
ZNF326	5.34e-186	0.315511	0.795	0.758	2.32e-181
SETD7	1.51e-185	-0.25998	0.564	0.735	6.54e-181
ABL2	4.27e-185	-0.285034	0.363	0.556	1.86e-180
GRN	9.96e-185	-0.296864	0.802	0.912	4.32e-180
PTPN1	5.01e-184	-0.299181	0.537	0.711	2.18e-179
TMEM147	5.02e-183	0.260857	0.925	0.927	2.18e-178
GATD3A	6.36e-183	-0.257487	0.581	0.745	2.76e-178
PSAT1	4.73e-182	0.40141	0.745	0.656	2.06e-177
ITPRID2	1.61e-181	-0.269394	0.319	0.5	6.99e-177
BMP4	1.05e-180	0.37571	0.706	0.622	4.56e-176
CKS2	1.42e-180	0.56604	0.865	0.844	6.17e-176
FERMT2	4.35e-180	-0.27777	0.849	0.921	1.89e-175
PSENEN	5.19e-180	0.323171	0.812	0.791	2.25e-175
ANXA1	6.03e-180	-0.286161	0.94	0.965	2.62e-175
CLU	1.89e-179	-0.265838	0.795	0.922	8.21e-175
AKT1S1	6.04e-179	0.322572	0.643	0.556	2.62e-174
TOMM6	2.05e-178	0.265811	0.916	0.916	8.91e-174
GMNN	2.17e-178	0.331076	0.685	0.619	9.42e-174
ORC2	2.29e-178	-0.252211	0.658	0.804	9.96e-174
LHFPL6	1.93e-177	0.375728	0.551	0.44	8.37e-173
ASNS	6.12e-177	-0.307298	0.391	0.571	2.66e-172
SNRPA	1.2e-176	0.330483	0.693	0.624	5.22e-172
ATP5MK	1.32e-176	0.255121	0.922	0.922	5.71e-172
LOC485869	1.77e-175	0.285365	0.291	0.149	7.68e-171
PSME2	8.66e-175	0.326171	0.719	0.66	3.76e-170
LOC100683760	1.29e-173	-0.288692	0.696	0.825	5.6e-169
LOC610304	1.53e-173	0.297437	0.537	0.418	6.64e-169
RRP1	3.2e-173	-0.25452	0.663	0.81	1.39e-168
WBP4	4.03e-173	0.302526	0.845	0.833	1.75e-168
RBM18	1.64e-172	-0.250654	0.728	0.853	7.1e-168
RCL1	3.01e-172	0.3307	0.66	0.577	1.31e-167
MRPL12	3.55e-171	0.268162	0.886	0.881	1.54e-166
TOX4	3.86e-171	-0.261613	0.625	0.773	1.68e-166
PTX3	4.43e-171	0.403232	0.587	0.48	1.92e-166
HNRNPM	1.07e-170	0.266479	0.909	0.908	4.66e-166
SLTM	9.29e-170	0.3344	0.698	0.625	4.03e-165
EPRS1	2.41e-169	0.313513	0.861	0.857	1.05e-164
MYG1	5.89e-169	0.306486	0.779	0.75	2.56e-164
CYP7B1	5.72e-168	0.266989	0.36	0.216	2.49e-163
SLC20A1	4.95e-167	-0.301215	0.615	0.777	2.15e-162
CHST2	1.26e-166	0.26317	0.304	0.165	5.46e-162
CYP39A1	2.36e-166	0.314829	0.478	0.341	1.03e-161
EIF3F	1.51e-165	0.257568	0.892	0.89	6.55e-161
TSC22D2	1.34e-164	-0.267852	0.692	0.833	5.81e-160
GLRX	1.69e-163	0.324217	0.837	0.808	7.36e-159
SMC4	2.44e-163	-0.336815	0.609	0.732	1.06e-158
FKBP2	4.39e-163	-0.256396	0.675	0.817	1.91e-158
HIGD2A	2.04e-162	0.289196	0.845	0.827	8.85e-158
ALDH9A1	2.18e-162	0.321083	0.549	0.441	9.48e-158
CREB3L1	1.52e-161	-0.257063	0.676	0.811	6.61e-157
ID2	5.11e-161	0.269708	0.348	0.208	2.22e-156
EEF1E1	1.15e-160	0.298707	0.637	0.554	5.01e-156
WDR43	1.61e-160	-0.261792	0.834	0.919	7e-156
DIAPH3	6.43e-160	0.376234	0.521	0.405	2.79e-155
LMAN1	8.1e-160	0.264409	0.934	0.945	3.52e-155
G3BP1	2.03e-159	0.268554	0.898	0.899	8.8e-155
ZFAND2A	8.49e-159	-0.343217	0.76	0.865	3.69e-154
CCNB2	1.22e-158	0.483932	0.621	0.529	5.3e-154
H1-0	1.6e-158	-0.279032	0.539	0.709	6.96e-154
PYGO1	6.39e-158	0.299295	0.452	0.313	2.78e-153
FBXO9	1.07e-157	0.321628	0.602	0.511	4.64e-153
SPC24	1.04e-154	-0.250617	0.643	0.774	4.53e-150
MRPS26	1.11e-154	0.294295	0.818	0.795	4.84e-150
NDUFS2	3.17e-153	0.298449	0.722	0.67	1.37e-148
RRBP1	4.31e-153	0.264826	0.952	0.952	1.87e-148
NOTCH2	2.18e-152	-0.250549	0.498	0.672	9.45e-148
PUM3	1.91e-150	0.293961	0.662	0.594	8.28e-146
PTMS	5.01e-150	0.262467	0.916	0.916	2.18e-145
STK3	5.9e-150	0.277785	0.521	0.404	2.56e-145
BOD1	5.99e-150	0.279614	0.851	0.845	2.6e-145
DNAJC2	2.14e-147	0.313311	0.782	0.742	9.31e-143
SEC11C	2.71e-146	0.275106	0.839	0.82	1.18e-141
MTARC2	3.06e-146	0.261647	0.423	0.293	1.33e-141
ELAC1	4.96e-146	0.28766	0.52	0.404	2.15e-141
DNAJC9	1.07e-145	0.31946	0.756	0.708	4.66e-141
SLC52A2	3.5e-145	0.280604	0.782	0.761	1.52e-140
TSC22D1	1.48e-144	0.26259	0.946	0.942	6.44e-140
SLC38A10	3.35e-143	-0.258154	0.382	0.557	1.45e-138
HMGCS1	6.55e-143	0.430093	0.808	0.801	2.85e-138
SDHC	1.75e-141	0.291398	0.757	0.728	7.6e-137
C13H8orf33	2.22e-141	0.277804	0.785	0.763	9.65e-137
UCHL5	3.32e-140	0.300988	0.77	0.739	1.44e-135
COMMD5	6.54e-140	0.261928	0.88	0.879	2.84e-135
FUS	3.16e-138	0.250684	0.885	0.893	1.37e-133
CCN1	4.68e-138	0.382718	0.918	0.915	2.03e-133
RUVBL2	4.53e-136	0.286921	0.726	0.681	1.97e-131
BMS1	1.21e-135	0.312864	0.656	0.593	5.24e-131
WDR70	1.36e-135	0.29157	0.693	0.635	5.89e-131
TCEA3	1.08e-133	0.275963	0.576	0.485	4.69e-129
MED4	3.78e-133	0.27121	0.615	0.535	1.64e-128
EIF4B	5.8e-133	0.253296	0.879	0.883	2.52e-128
ARGLU1	7.51e-133	0.309445	0.781	0.756	3.26e-128
PCYT2	1e-132	0.29226	0.666	0.611	4.34e-128
DDX21	1.16e-132	0.25366	0.908	0.912	5.06e-128
LMO4	1.93e-128	0.280844	0.461	0.35	8.36e-124
ZNF503	5.87e-128	0.272416	0.435	0.315	2.55e-123
TCOF1	8.69e-127	0.291597	0.663	0.604	3.77e-122
GMDS	1.52e-126	0.2529	0.444	0.331	6.59e-122
ELP2	3.27e-125	0.27061	0.491	0.386	1.42e-120
RBM25	2.16e-124	0.255693	0.889	0.898	9.4e-120
DTD1	4.46e-124	0.26886	0.775	0.757	1.93e-119
TENT5A	1.55e-122	-0.375616	0.74	0.834	6.71e-118
LYAR	7.42e-122	0.269183	0.568	0.486	3.22e-117
UBR5	1.57e-121	0.277562	0.705	0.66	6.8e-117
PFDN2	3.04e-121	0.252979	0.846	0.851	1.32e-116
KIF20B	9.66e-120	0.355436	0.581	0.496	4.2e-115
PTTG1	1.54e-119	0.381099	0.77	0.721	6.67e-115
TMEM119	7.73e-119	0.261977	0.582	0.487	3.36e-114
RBIS	1.84e-118	0.257372	0.836	0.84	7.98e-114
CNDP2	1.89e-118	0.270958	0.791	0.78	8.21e-114
POLR1D	3.09e-118	0.250316	0.828	0.823	1.34e-113
RTCA	9.01e-118	0.259805	0.617	0.552	3.91e-113
PAK1IP1	7.4e-117	0.274834	0.66	0.605	3.21e-112
CCNA2	1.75e-116	0.408291	0.6	0.532	7.59e-112
TKT	1.09e-115	0.266589	0.602	0.528	4.72e-111
FDFT1	1.24e-115	0.305829	0.798	0.781	5.39e-111
NMI	7.93e-114	0.266785	0.563	0.491	3.44e-109
IER5L	1.18e-113	0.256347	0.432	0.323	5.12e-109
CDC25B	2.51e-113	0.304523	0.384	0.275	1.09e-108
NRBF2	5.02e-113	0.255495	0.543	0.454	2.18e-108
PSMG2	7.4e-113	0.261289	0.798	0.798	3.21e-108
TRIM28	7.91e-113	0.263232	0.697	0.659	3.44e-108
ATXN10	1e-112	0.254282	0.566	0.487	4.34e-108
ACBD6	4.75e-112	0.2757	0.747	0.717	2.06e-107
IVD	3.43e-109	0.25415	0.719	0.683	1.49e-104
DUSP1	4.14e-108	0.331177	0.719	0.675	1.8e-103
COL16A1	6.48e-106	0.256747	0.807	0.789	2.81e-101
TMEM256	1.26e-105	0.270384	0.755	0.738	5.46e-101
NAPA	2.67e-104	0.253821	0.654	0.604	1.16e-99
TTC28	3.74e-104	0.26945	0.479	0.386	1.62e-99
PTK2	5.11e-102	0.271026	0.566	0.489	2.22e-97
OLFML2B	2.05e-101	0.316701	0.557	0.485	8.88e-97
RHOC	3.47e-98	0.250625	0.8	0.809	1.51e-93
SLC25A32	2.67e-96	0.252615	0.565	0.494	1.16e-91
ADAM10	3.7e-95	0.276895	0.43	0.335	1.61e-90
ACIN1	1.18e-92	0.264489	0.747	0.729	5.13e-88
BAMBI	8.74e-92	0.282317	0.646	0.572	3.8e-87
CCN4	2.24e-91	-0.272971	0.492	0.62	9.72e-87
TRAM2	1.41e-83	0.261193	0.67	0.65	6.11e-79
LOC119877236	7.01e-78	-0.261206	0.658	0.782	3.04e-73
ZFHX4	1.21e-71	0.254395	0.479	0.401	5.24e-67
REV3L	1.6e-67	0.254825	0.56	0.506	6.96e-63
G2E3	5.72e-65	0.256166	0.625	0.592	2.48e-60
GADD45B	3e-59	0.336017	0.565	0.542	1.3e-54
KIF11	1.07e-49	0.253119	0.555	0.509	4.64e-45
CCNB1	2e-28	0.282152	0.565	0.532	8.7e-24

## Sheet: Table S3
Table S3. Differential expression between HMPOS-CTRL and HMPOS-10. Positive average log2 fold-change values indicate that the feature is more highly expressed in HMPOS-CTRL
Gene	p value	average log2 fold-change of the average expression between the two groups	percentage of cells where the gene is expressed HMPOS-2.5	percentage of cells where the feature is detected in HMPOS-10	Bonferroni-adjusted p-value using all features in the dataset
RBFA	0	0.692144	0.78	0.62	0
TXNL4A	0	0.529904	0.907	0.903	0
DIPK1C	0	0.861029	0.539	0	0
LOC119863882	0	0.885268	0.905	0.849	0
NETO1	0	-0.316066	0.034	0.359	0
DSEL	0	-0.263301	0.031	0.296	0
LMAN1	0	0.715406	0.934	0.912	0
PERP	0	-0.392576	0.001	0.386	0
ABRACL	0	-1.48802	0.043	0.87	0
STX11	0	-0.346334	0.002	0.346	0
RAB32	0	-0.379974	0.137	0.516	0
GINM1	0	0.787228	0.841	0.689	0
PCMT1	0	0.819456	0.869	0.75	0
LOC119875938	0	-0.451177	0.036	0.465	0
RGS17	0	-0.276425	0.201	0.466	0
EZR	0	-0.925907	0.869	0.961	0
IGF2R	0	-0.419221	0.396	0.689	0
RNASET2	0	0.803873	0.812	0.616	0
THBS2	0	1.02934	0.582	0.014	0
VGLL2	0	-0.279544	0.015	0.262	0
MAN1A1	0	-0.260132	0.129	0.41	0
PKIB	0	-1.50317	0.073	0.845	0
ISCA1	0	0.467845	0.804	0.772	0
OSTF1	0	0.46855	0.831	0.83	0
CEMIP2	0	0.56499	0.467	0.172	0
ECM2	0	0.446629	0.333	0.048	0
ASPN	0	0.86859	0.254	0.011	0
OMD	0	1.92519	0.765	0.028	0
OGN	0	1.65137	0.809	0.094	0
RPS5	0	0.359228	0.989	0.986	0
LOC100683760	0	0.882383	0.696	0.389	0
LOC119870913	0	0.531589	0.448	0.187	0
LOC119870922	0	1.16343	0.691	0.158	0
LOC119870929	0	0.52907	0.4	0.136	0
CLEC11A	0	0.431131	0.341	0.107	0
RCN3	0	0.414109	0.39	0.15	0
PLEKHA4	0	-0.330033	0.027	0.36	0
KDELR1	0	0.647606	0.945	0.941	0
TMEM160	0	0.578945	0.864	0.824	0
CALM3	0	0.695164	0.909	0.874	0
TOMM40	0	0.743429	0.929	0.877	0
BCL3	0	-0.320696	0.001	0.319	0
KCNN4	0	-0.289879	0.006	0.279	0
RABAC1	0	0.707206	0.949	0.948	0
SERTAD1	0	0.584325	0.695	0.542	0
PSMC4	0	-0.425025	0.724	0.901	0
FBL	0	0.412881	0.952	0.953	0
RPS16	0	0.341634	0.985	0.987	0
SPINT2	0	0.294636	0.261	0.057	0
COX7A1	0	1.00846	0.634	0	0
POLR2I	0	0.398102	0.89	0.896	0
HSPB6	0	-0.253697	0.053	0.342	0
LOC612644	0	0.393921	0.958	0.963	0
UQCRFS1	0	0.408164	0.92	0.92	0
APBB1IP	0	-0.587592	0.002	0.548	0
DNAJC1	0	0.501061	0.667	0.521	0
ARHGAP12	0	-0.285962	0.074	0.372	0
BAMBI	0	0.8873	0.646	0.271	0
FRMD4A	0	-0.264354	0.095	0.368	0
CAMK1D	0	-0.283942	0.082	0.376	0
CELF2	0	-0.33452	0	0.284	0
CXXC5	0	0.527483	0.464	0.145	0
IK	0	-0.351425	0.65	0.851	0
GNPDA1	0	-0.498763	0.493	0.814	0
DPYSL3	0	-1.22095	0.349	0.89	0
SPINK5	0	-0.650465	0.001	0.253	0
PLK2	0	-0.466458	0.073	0.449	0
NDUFAF2	0	-0.549588	0.687	0.904	0
PIK3R1	0	0.345026	0.293	0.089	0
CCDC102A	0	-0.277312	0.222	0.525	0
LOC100686073	0	-0.706582	0.029	0.432	0
MT1E	0	-0.364253	0.033	0.293	0
MMP2	0	0.438744	0.296	0.057	0
TENT4B	0	-0.696341	0.34	0.776	0
HEATR3	0	-0.308176	0.376	0.665	0
KHDRBS1	0	-0.367749	0.768	0.913	0
PTP4A2	0	-0.504877	0.866	0.954	0
COL16A1	0	1.00585	0.807	0.498	0
FABP3	0	4.24987	0.97	0.007	0
ATP5IF1	0	0.444441	0.935	0.936	0
ARID1A	0	-0.303746	0.356	0.647	0
SH3BGRL3	0	-1.0173	0.802	0.954	0
TCEA3	0	0.539318	0.576	0.357	0
CDC42	0	-0.416769	0.597	0.852	0
HSPG2	0	0.35117	0.236	0.037	0
EFHD2	0	-0.593356	0.166	0.658	0
FBXO6	0	-0.724159	0.306	0.784	0
SRM	0	0.795175	0.932	0.893	0
PGD	0	-0.805413	0.795	0.944	0
REEP5	0	0.831854	0.896	0.813	0
SRP19	0	0.600542	0.871	0.838	0
LOC119876122	0	0.461749	0.642	0.52	0
CAMK4	0	-0.392112	0.007	0.371	0
LOC111095125	0	-0.300855	0.041	0.348	0
CAST	0	-0.946887	0.476	0.898	0
GLRX	0	1.06242	0.837	0.589	0
NR2F1	0	0.40885	0.36	0.14	0
MEF2C	0	0.688083	0.512	0.175	0
RASA1	0	-0.359526	0.231	0.579	0
EDIL3	0	-0.953282	0.102	0.753	0
VCAN	0	-0.649808	0.224	0.669	0
LHFPL2	0	-0.300993	0.226	0.516	0
F2R	0	-0.299839	0.266	0.563	0
IQGAP2	0	-0.592604	0.108	0.618	0
SNRPN	0	-0.781784	0.792	0.949	0
NDN	0	-1.07957	0	0.781	0
FAM174B	0	-0.374762	0.009	0.382	0
AKAP13	0	-0.400791	0.499	0.763	0
IDH2	0	0.541013	0.834	0.787	0
CIB1	0	-0.400667	0.775	0.924	0
SEC11A	0	0.798057	0.904	0.849	0
RPS17	0	0.281245	0.992	0.991	0
RAMAC	0	-0.545718	0.507	0.831	0
LOC119876140	0	-0.332972	0.224	0.549	0
FAH	0	0.321622	0.279	0.057	0
BCL2A1	0	-0.351756	0.023	0.358	0
TMED3	0	0.551232	0.913	0.908	0
DNAJA4	0	-0.52622	0.001	0.464	0
CRABP1	0	-0.365628	0.012	0.348	0
HTRA3	0	0.660584	0.445	0.052	0
LRPAP1	0	0.684113	0.925	0.898	0
C3H4orf48	0	0.504254	0.807	0.74	0
UCHL1	0	-1.90863	0.824	0.979	0
UGDH	0	-0.327342	0.513	0.768	0
KLHL5	0	-0.390485	0.288	0.64	0
FAM114A1	0	0.555513	0.527	0.243	0
RELL1	0	-0.255	0.233	0.504	0
SMIM20	0	-0.31497	0.58	0.813	0
SEPSECS	0	-0.26303	0.263	0.547	0
SPON2	0	-0.562295	0.004	0.449	0
NTPCR	0	-0.634057	0.799	0.932	0
ANK3	0	-0.359958	0.032	0.382	0
DDX21	0	0.86308	0.908	0.802	0
UNC5B	0	0.398597	0.3	0.039	0
ADK	0	0.509613	0.624	0.478	0
RPS24	0	0.740886	0.993	0.988	0
ZCCHC24	0	0.371286	0.316	0.074	0
GHITM	0	0.414954	0.873	0.864	0
DBN1	0	0.557884	0.582	0.351	0
LMAN2	0	0.557368	0.878	0.837	0
PRELID1	0	0.504566	0.933	0.925	0
CLTB	0	0.638614	0.867	0.813	0
BOD1	0	0.937312	0.851	0.645	0
DUSP1	0	1.15174	0.719	0.377	0
SLIT3	0	-0.371752	0.062	0.406	0
SGCD	0	0.380878	0.309	0.058	0
G3BP1	0	0.554902	0.898	0.865	0
ATOX1	0	0.64109	0.834	0.734	0
SPARC	0	1.95566	0.983	0.92	0
GM2A	0	-0.780425	0.081	0.623	0
ANXA6	0	0.620294	0.624	0.347	0
SMIM3	0	0.729358	0.562	0.182	0
RPS14	0	0.651493	0.996	0.994	0
CAMK2A	0	0.983997	0.601	0.003	0
ESM1	0	-0.347265	0.001	0.24	0
SNX18	0	0.686178	0.77	0.637	0
NDUFS4	0	0.545503	0.894	0.865	0
FST	0	-0.442492	0.021	0.31	0
ITGA2	0	-0.360406	0.005	0.332	0
CARD6	0	-0.271021	0.02	0.313	0
RPL37	0	0.720182	0.981	0.977	0
LOC106558744	0	-0.458382	0.964	0.983	0
WDR70	0	0.462254	0.693	0.575	0
SLC1A3	0	0.649806	0.455	0.036	0
NPR3	0	0.530849	0.332	0.047	0
SUB1	0	0.328981	0.953	0.957	0
GOLPH3	0	0.44712	0.861	0.835	0
CDH6	0	-0.772307	0	0.596	0
BASP1	0	2.0491	0.941	0.668	0
RETREG1	0	0.747417	0.579	0.171	0
ZNF622	0	0.68324	0.701	0.543	0
NCAPD3	0	-0.353295	0.361	0.662	0
ZBTB44	0	-0.256606	0.153	0.437	0
APLP2	0	-0.457901	0.354	0.703	0
ETS1	0	-0.421643	0.276	0.631	0
CHEK1	0	-0.344508	0.246	0.587	0
TBRG1	0	-0.467523	0.282	0.683	0
CLMP	0	-0.354305	0.034	0.397	0
LOC111090004	0	-0.296583	0.152	0.42	0
SC5D	0	-0.392812	0.46	0.746	0
THY1	0	0.837088	0.711	0.381	0
C1QTNF5	0	0.381125	0.284	0	0
TAGLN	0	-1.87947	0.003	0.645	0
CADM1	0	-0.857765	0.178	0.75	0
REXO2	0	-0.637788	0.679	0.909	0
SDHD	0	-0.437821	0.498	0.803	0
DLAT	0	-0.29238	0.355	0.633	0
PPP2R1B	0	-0.284401	0.139	0.437	0
FDX1	0	-0.486063	0.528	0.823	0
RDX	0	-0.699275	0.567	0.882	0
RAB39A	0	-0.391064	0.005	0.392	0
SLC35F2	0	0.649692	0.686	0.485	0
PDGFD	0	1.05163	0.649	0.047	0
YAP1	0	-0.44523	0.531	0.81	0
PIMREG	0	0.564908	0.402	0.122	0
C1QBP	0	0.410784	0.962	0.963	0
PFN1	0	-0.712612	0.966	0.979	0
SLC25A11	0	0.487699	0.858	0.848	0
CHRNE	0	-0.41611	0	0.348	0
PSMB6	0	-0.446827	0.956	0.977	0
CXCL16	0	-0.347456	0.083	0.434	0
GABARAP	0	0.313049	0.959	0.965	0
EIF5A	0	0.568292	0.957	0.952	0
TMEM256	0	0.629681	0.755	0.628	0
FGF11	0	-0.419992	0.168	0.553	0
POLR2A	0	-0.460886	0.609	0.848	0
TP53	0	0.516411	0.424	0.065	0
CHD3	0	-0.457842	0.405	0.714	0
RPL26	0	-0.253134	0.977	0.985	0
LOC608772	0	-1.08178	0.672	0.932	0
PMP22	0	-0.754346	0.805	0.95	0
NCOR1	0	-0.549737	0.636	0.886	0
B9D1	0	-0.361708	0.462	0.747	0
FLII	0	-0.734545	0.33	0.796	0
ALKBH5	0	-0.455317	0.343	0.71	0
FLCN	0	-0.31327	0.103	0.421	0
MPRIP	0	-0.659517	0.438	0.817	0
USP22	0	-0.460482	0.362	0.72	0
TMEM11	0	-0.388012	0.494	0.777	0
MAP2K3	0	-0.493936	0.566	0.845	0
SERBP1	0	-0.734093	0.963	0.982	0
MIER1	0	-0.51312	0.306	0.706	0
PDE4B	0	-0.272188	0.161	0.419	0
AK4	0	-0.340929	0.36	0.666	0
JAK1	0	-0.558519	0.647	0.885	0
LOC111095933	0	-0.429684	0.077	0.481	0
DOCK7	0	-0.283117	0.179	0.472	0
USP1	0	-0.52258	0.783	0.923	0
NFIA	0	-0.25048	0.216	0.488	0
FGGY	0	-0.256151	0.002	0.278	0
MYSM1	0	-0.387858	0.191	0.527	0
MAGOH	0	-0.531026	0.84	0.941	0
CZIB	0	-0.277761	0.255	0.544	0
ECHDC2	0	0.527967	0.54	0.279	0
MXRA8	0	0.654827	0.454	0.022	0
MRPL20	0	-0.385445	0.936	0.96	0
SSU72	0	-0.608053	0.683	0.905	0
LOC489591	0	-0.406982	0.568	0.823	0
GNB1	0	-0.304962	0.511	0.771	0
FAAP20	0	-0.691596	0.44	0.85	0
C5H1orf174	0	-0.466542	0.436	0.751	0
RPL22	0	-0.505528	0.979	0.99	0
ACOT7	0	-0.341676	0.551	0.795	0
PHF13	0	-0.302415	0.172	0.467	0
PARK7	0	-0.354308	0.873	0.945	0
RERE	0	-0.620374	0.396	0.774	0
ENO1	0	-0.84758	0.951	0.981	0
LOC479600	0	-0.411047	0.399	0.714	0
UBE4B	0	-0.482228	0.189	0.609	0
KIF1B	0	-0.442174	0.351	0.701	0
RPL13	0	-0.553997	0.994	0.998	0
CDT1	0	-0.34774	0.296	0.61	0
ZNF469	0	0.264931	0.195	0.002	0
MAP1LC3B	0	-1.13793	0.562	0.929	0
COX4I1	0	-0.506386	0.972	0.986	0
USP10	0	-0.375442	0.505	0.774	0
COTL1	0	-1.10836	0.207	0.851	0
HSBP1	0	-0.641382	0.832	0.947	0
CDH13	0	-0.707604	0.038	0.607	0
GCSH	0	0.511935	0.904	0.886	0
CMC2	0	-0.471707	0.744	0.912	0
KARS1	0	-0.689653	0.767	0.94	0
GABARAPL2	0	-0.489133	0.57	0.851	0
LOC119876317	0	-0.395458	0.773	0.918	0
ZNRF1	0	-0.261753	0.294	0.575	0
DDX19A	0	-0.321598	0.357	0.65	0
SF3B3	0	-0.461304	0.457	0.771	0
AP1G1	0	-0.284538	0.349	0.633	0
DHX38	0	-0.260354	0.234	0.512	0
ZFHX3	0	-0.518204	0.437	0.766	0
PSMD7	0	-0.846212	0.916	0.968	0
NQO1	0	-0.5278	0.599	0.829	0
NFAT5	0	-0.344615	0.191	0.503	0
COG8	0	-0.345978	0.366	0.674	0
UTP4	0	-0.414346	0.507	0.783	0
PSMB10	0	-0.362962	0.604	0.83	0
NUTF2	0	-0.663554	0.72	0.923	0
RIPOR1	0	-0.281105	0.198	0.477	0
E2F4	0	-0.443196	0.328	0.685	0
HSF4-1	0	-0.567078	0.109	0.528	0
NAE1	0	-0.368653	0.404	0.717	0
DYNC1LI2	0	-0.460561	0.519	0.807	0
CMTM3	0	-0.814794	0.316	0.809	0
CDH11	0	1.41942	0.792	0.133	0
LOC100688077	0	-0.404331	0.767	0.909	0
CCT6A	0	-0.365858	0.957	0.975	0
SUMF2	0	-0.298047	0.117	0.432	0
CHCHD2	0	-0.273641	0.968	0.976	0
SBDS	0	-0.556015	0.675	0.901	0
GALNT17	0	-0.465125	0.008	0.414	0
RFC2	0	-0.394373	0.645	0.861	0
EIF4H	0	-0.345748	0.928	0.963	0
ABHD11	0	-0.327377	0.147	0.483	0
BUD23	0	-0.892612	0.866	0.958	0
RHBDD2	0	-0.298034	0.372	0.657	0
TMEM120A	0	0.47166	0.642	0.492	0
MDH2	0	-0.86491	0.877	0.969	0
HSPB1	0	-1.05481	0.835	0.934	0
POLR2J	0	-0.340833	0.81	0.924	0
ORAI2	0	-0.306322	0.254	0.559	0
VGF	0	-0.388102	0.025	0.374	0
AP1S1	0	-0.640445	0.726	0.927	0
SERPINE1	0	-1.42686	0.059	0.734	0
GNB2	0	-0.333124	0.867	0.942	0
PCOLCE	0	1.06641	0.914	0.533	0
TAF6	0	-0.28858	0.272	0.561	0
MCM7	0	-0.563844	0.639	0.893	0
ARPC1A	0	-0.657153	0.875	0.958	0
NPTX2	0	-0.359482	0.029	0.338	0
BAIAP2L1	0	-0.30408	0.001	0.314	0
BRI3	0	-0.605188	0.836	0.943	0
LOC100683001	0	-0.451816	0.203	0.618	0
RAC1	0	-0.261951	0.312	0.602	0
FSCN1	0	0.542878	0.827	0.757	0
ACTB	0	-0.708686	0.988	0.996	0
WIPI2	0	-0.686854	0.403	0.815	0
TGFB1I1	0	-0.267687	0	0.265	0
VKORC1	0	0.789127	0.854	0.716	0
DCTPP1	0	0.545003	0.812	0.753	0
RPS15A	0	0.706945	0.991	0.985	0
EMP2	0	-0.59857	0.006	0.539	0
NMRAL1	0	-0.70814	0.803	0.943	0
VASN	0	0.621926	0.426	0.03	0
THOC6	0	-0.407734	0.439	0.748	0
HCFC1R1	0	-0.692019	0.461	0.832	0
TNFRSF12A	0	-0.443985	0.811	0.944	0
ELOB	0	-0.672577	0.951	0.974	0
ATP6V0C	0	-0.837198	0.923	0.973	0
CCNF	0	-0.31437	0.182	0.452	0
RPS2	0	-1.03923	0.99	0.998	0
NDUFB10	0	-0.610914	0.813	0.945	0
MSRB1	0	0.433013	0.538	0.351	0
TSR3	0	-0.343642	0.628	0.849	0
UBE2I	0	-0.581717	0.774	0.928	0
METTL26	0	-0.391399	0.655	0.868	0
NME4	0	-0.747456	0.736	0.932	0
LOC119872230	0	-0.563813	0.937	0.966	0
LRIF1	0	-0.464312	0.222	0.615	0
LAMTOR5	0	-0.444741	0.93	0.961	0
SLC6A17	0	-0.31689	0.023	0.328	0
ALX3	0	-0.455456	0.002	0.425	0
LOC479911	0	-2.3684	0.071	0.947	0
LOC479912	0	-0.452172	0.495	0.762	0
AMPD2	0	-0.362081	0.216	0.56	0
GNAI3	0	-0.401587	0.829	0.935	0
PSMA5	0	-0.619934	0.917	0.964	0
SORT1	0	-0.305246	0.109	0.41	0
GPSM2	0	-0.39366	0.377	0.704	0
FAM102B	0	-0.25298	0.078	0.343	0
SLC25A24	0	-0.481075	0.368	0.746	0
LOC102152658	0	-0.407882	0.194	0.556	0
SASS6	0	-0.304529	0.255	0.561	0
DPYD	0	-0.330233	0.109	0.442	0
ARHGAP29	0	-0.645147	0.28	0.711	0
DNTTIP2	0	-0.512559	0.715	0.909	0
BCAR3	0	-0.281652	0.081	0.374	0
TMED5	0	-0.38781	0.564	0.821	0
MTF2	0	-0.338842	0.385	0.684	0
DIPK1A	0	0.430656	0.374	0.095	0
RPL5	0	-0.529512	0.982	0.987	0
GLMN	0	-0.280857	0.263	0.57	0
ZNF326	0	-0.40427	0.795	0.918	0
GTF2B	0	-0.354027	0.359	0.668	0
LMO4	0	-0.61363	0.461	0.818	0
SELENOF	0	-0.403785	0.92	0.959	0
SH3GLB1	0	-0.372541	0.53	0.801	0
ODF2L	0	-0.345202	0.194	0.53	0
GNG5	0	-1.1111	0.829	0.963	0
TTLL7	0	-0.295754	0.08	0.388	0
DNAJB4	0	-0.368377	0.17	0.525	0
USP33	0	-0.31654	0.368	0.671	0
ZZZ3	0	-0.309034	0.41	0.702	0
ACADM	0	-0.656681	0.512	0.863	0
CTH	0	-0.360369	0.32	0.609	0
ANKRD13C	0	-0.564154	0.664	0.89	0
SRSF11	0	-0.654495	0.874	0.951	0
WLS	0	-0.874209	0.629	0.93	0
GNG12	0	-0.536311	0.368	0.727	0
GADD45A	0	-1.09059	0.204	0.774	0
ADIPOR1	0	0.49611	0.799	0.754	0
CSRP1	0	-0.288791	0.051	0.323	0
C7H1orf53	0	-0.376443	0.176	0.54	0
CD55	0	-0.761889	0.04	0.593	0
PPP2R5A	0	0.718321	0.685	0.421	0
BATF3	0	-0.258268	0.175	0.432	0
GLUL	0	-0.376633	0.112	0.46	0
LAMC1	0	-0.751931	0.389	0.803	0
PLA2G4A	0	-0.406139	0.324	0.657	0
TOR3A	0	0.598773	0.634	0.383	0
RASAL2	0	-0.556572	0.514	0.816	0
TNN	0	0.473762	0.261	0.005	0
MRPS14	0	0.735058	0.888	0.843	0
PRDX6	0	-0.309883	0.948	0.971	0
DPT	0	0.927079	0.391	0.002	0
MPZL1	0	-0.315465	0.263	0.579	0
SMYD3	0	-0.280613	0.026	0.319	0
LOC102152361	0	-0.356737	0.045	0.415	0
ENAH	0	0.693779	0.864	0.792	0
DEGS1	0	0.568087	0.797	0.725	0
NES	0	0.375537	0.271	0.002	0
GPATCH4	0	0.612772	0.849	0.786	0
TSACC	0	-0.250525	0.121	0.402	0
SLC50A1	0	-0.316751	0.183	0.507	0
FLAD1	0	0.611327	0.482	0.111	0
RPS27	0	0.291495	0.988	0.987	0
RAB13	0	-0.482606	0.643	0.87	0
S100A13	0	-0.367383	0.081	0.451	0
S100A2	0	-0.719532	0.1	0.503	0
S100A4	0	3.43083	0.963	0.378	0
S100A6	0	-4.14342	0.002	0.982	0
ST8SIA5	0	0.316708	0.259	0.037	0
GALNT1	0	0.684357	0.867	0.801	0
CDH2	0	-0.634954	0.017	0.531	0
SNRPD1	0	0.435175	0.968	0.968	0
COLEC12	0	0.72398	0.599	0.283	0
LOC607207	0	-0.949083	0.88	0.966	0
RALBP1	0	0.491098	0.827	0.789	0
APCDD1	0	0.422686	0.306	0.023	0
PIEZO2	0	0.728282	0.521	0.17	0
RPL17	0	0.31103	0.981	0.982	0
LOC119876465	0	-0.430161	0.952	0.968	0
TRIP11	0	0.561494	0.651	0.478	0
NDUFB1	0	0.576658	0.929	0.918	0
DAD1	0	0.459038	0.949	0.952	0
OXA1L	0	0.466496	0.742	0.669	0
MRPL52	0	0.410155	0.895	0.904	0
PSME1	0	0.557012	0.853	0.791	0
PSME2	0	0.485483	0.719	0.619	0
CHMP4A	0	0.602599	0.661	0.459	0
NEDD8	0	0.503736	0.957	0.956	0
LOC608162	0	-0.322008	0.337	0.646	0
FOXG1	0	-0.30536	0.009	0.326	0
SCFD1	0	0.512765	0.717	0.617	0
SPTSSA	0	0.51073	0.703	0.578	0
BAZ1A	0	0.587133	0.753	0.617	0
GNG2	0	0.639533	0.587	0.27	0
FERMT2	0	0.434879	0.849	0.83	0
BMP4	0	0.872671	0.706	0.447	0
MAPK1IP1L	0	-0.563918	0.641	0.896	0
LGALS3	0	-3.35029	0.62	0.987	0
KTN1	0	-0.62768	0.888	0.967	0
PSMA3	0	-0.565786	0.871	0.942	0
KIAA0586	0	-0.266741	0.205	0.489	0
L3HYPDH	0	-0.35219	0.327	0.652	0
LOC609748	0	0.583858	0.712	0.578	0
MTHFD1	0	-0.386065	0.642	0.851	0
MPP5	0	-0.32368	0.161	0.486	0
PLEK2	0	-0.311642	0.142	0.475	0
ARG2	0	-0.956048	0.07	0.737	0
SIPA1L1	0	-0.362022	0.145	0.485	0
DPF3	0	-0.536005	0.054	0.434	0
FOS	0	2.18877	0.893	0.497	0
ZC3H14	0	-0.563636	0.371	0.767	0
PSMC1	0	-0.848792	0.444	0.871	0
CALM1	0	-0.807809	0.381	0.839	0
PPP4R3A	0	-0.350762	0.293	0.623	0
TMEM251	0	-0.277653	0.202	0.514	0
GON7	0	-0.597761	0.492	0.834	0
DDX24	0	-0.404059	0.789	0.924	0
DICER1	0	-0.362832	0.17	0.518	0
GLRX5	0	-0.733452	0.677	0.912	0
GSKIP	0	-0.322487	0.208	0.541	0
PAPOLA	0	-0.386426	0.676	0.874	0
VRK1	0	-0.481394	0.149	0.572	0
CCNK	0	-0.346421	0.269	0.595	0
HSP90AA1	0	-0.557581	0.998	0.999	0
CINP	0	0.68924	0.757	0.596	0
ANKRD9	0	0.62272	0.722	0.567	0
LOC100686502	0	0.7987	0.446	0.001	0
COA8	0	0.723443	0.841	0.735	0
ATP5MJ	0	0.538025	0.963	0.965	0
SIVA1	0	1.23157	0.959	0.925	0
AKT1	0	0.471165	0.717	0.622	0
JAG2	0	0.277059	0.184	0.011	0
CRIP2	0	0.579649	0.727	0.635	0
CRIP1	0	-0.415092	0.004	0.369	0
LOC100855538	0	0.465687	0.912	0.906	0
LOC119876513	0	1.21031	0.716	0.015	0
METRNL	0	1.2588	0.777	0.385	0
DCXR	0	0.698917	0.683	0.424	0
CENPX	0	0.540915	0.718	0.602	0
PYCR1	0	1.54262	0.914	0.596	0
P4HB	0	0.696899	0.966	0.958	0
MRPL12	0	0.56907	0.886	0.853	0
ACTG1	0	0.945368	0.995	0.989	0
C1QTNF1	0	0.460128	0.351	0.008	0
TIMP2	0	0.381947	0.413	0.192	0
TK1	0	0.905779	0.75	0.61	0
SYNGR2	0	0.48589	0.43	0.154	0
SEPTIN9	0	0.585342	0.644	0.438	0
SEC14L1	0	0.605612	0.852	0.785	0
RNF157	0	0.347355	0.327	0.092	0
TEN1	0	0.668384	0.782	0.63	0
MRPL38	0	0.508808	0.751	0.674	0
H3-3B	0	1.50188	0.992	0.976	0
MRPS7	0	0.501491	0.828	0.782	0
SUMO2	0	0.447729	0.97	0.969	0
JPT1	0	0.521936	0.868	0.861	0
NT5C	0	2.08673	0.897	0.004	0
FADS6	0	0.316699	0.274	0.035	0
RPL38	0	0.68018	0.992	0.989	0
ABCA9	0	-0.257598	0	0.222	0
WIPI1	0	0.540221	0.409	0.051	0
NOL11	0	0.545942	0.776	0.695	0
DDX5	0	0.584883	0.98	0.978	0
FTSJ3	0	0.574971	0.758	0.648	0
CCDC47	0	0.573061	0.758	0.654	0
DCAF7	0	0.505699	0.72	0.606	0
MRC2	0	0.744594	0.566	0.24	0
EFTUD2	0	0.472596	0.745	0.674	0
SLC25A39	0	0.534877	0.806	0.747	0
LSM12	0	0.62271	0.804	0.695	0
TMEM101	0	0.484611	0.531	0.299	0
ARL4D	0	1.55273	0.794	0.21	0
VAT1	0	-0.369974	0.114	0.446	0
RAMP2	0	-0.297222	0	0.316	0
SMARCE1	0	-0.317942	0.397	0.678	0
TOP2A	0	-0.597408	0.569	0.831	0
FBXL20	0	0.366297	0.308	0.069	0
PSMB3	0	-0.528486	0.927	0.966	0
NPEPPS	0	-0.482018	0.569	0.843	0
HOXB2	0	-0.287909	0	0.302	0
HOXB6	0	-0.348331	0.079	0.43	0
CALCOCO2	0	-0.527729	0.416	0.783	0
ATP5MC1	0	-1.29351	0.952	0.981	0
IGF2BP1	0	-0.599588	0.581	0.875	0
LOC106559295	0	1.00986	0.559	0.001	0
COL1A1	0	-1.6902	0.024	0.812	0
MRPL27	0	0.494882	0.895	0.884	0
NME2	0	0.341825	0.949	0.955	0
SKA2	0	0.492622	0.689	0.58	0
CLTC	0	-0.415047	0.664	0.876	0
LHX1	0	-0.275958	0.229	0.503	0
TMEM98	0	-0.552522	0.337	0.741	0
MYO1D	0	-0.260205	0.183	0.474	0
PSMD11	0	-0.403894	0.79	0.917	0
EVI2A	0	-0.350394	0.02	0.318	0
TMEM97	0	-1.03547	0.082	0.775	0
ALDOC	0	-0.296383	0.142	0.409	0
GLOD4	0	-0.397451	0.611	0.848	0
DPP7	0	0.375747	0.289	0.022	0
PAXX	0	0.569155	0.786	0.68	0
TMEM141	0	0.268009	0.212	0	0
COL5A1	0	1.05014	0.912	0.742	0
GBGT1	0	0.362013	0.287	0.021	0
PTGES	0	1.83956	0.816	0.009	0
PRRX2	0	0.503669	0.622	0.397	0
IER5L	0	-0.589577	0.432	0.737	0
CERCAM	0	0.442717	0.366	0.056	0
SWI5	0	0.506639	0.759	0.697	0
ST6GALNAC4	0	0.546252	0.666	0.531	0
ST6GALNAC6	0	0.491517	0.423	0.104	0
ANGPTL2	0	0.819298	0.482	0	0
HSPA5	0	0.554296	0.976	0.975	0
RABEPK	0	0.530828	0.681	0.547	0
PPP6C	0	0.752228	0.807	0.643	0
ARPC5L	0	0.451133	0.895	0.894	0
RPL35	0	0.829532	0.996	0.991	0
NDUFA8	0	0.615234	0.956	0.953	0
BLOC1S1	0	-0.360706	0.472	0.748	0
RPS26	0	-0.771512	0.988	0.995	0
PA2G4	0	-0.55326	0.924	0.966	0
MYL6	0	-0.37747	0.954	0.979	0
NABP2	0	-0.458031	0.66	0.882	0
COQ10A	0	-0.591044	0.319	0.749	0
CS	0	-0.479822	0.64	0.876	0
BAZ2A	0	-0.36798	0.243	0.588	0
ATP5F1B	0	-0.771266	0.946	0.979	0
NACA	0	-0.406437	0.97	0.98	0
SHMT2	0	-0.395394	0.684	0.874	0
DDIT3	0	-0.291969	0.119	0.375	0
DCTN2	0	-0.522188	0.586	0.866	0
CDK4	0	-0.565642	0.91	0.957	0
ATP23	0	-0.510293	0.205	0.653	0
WIF1	0	0.552835	0.321	0.03	0
HMGA2	0	-1.68165	0.042	0.87	0
DYRK2	0	-0.28898	0.151	0.446	0
RAP1B	0	-0.479672	0.692	0.893	0
CCT2	0	-0.478166	0.916	0.961	0
RAB3IP	0	-0.429354	0.058	0.482	0
CNOT2	0	-0.310213	0.404	0.69	0
TSPAN8	0	-0.332598	0	0.261	0
TBC1D15	0	-0.253354	0.201	0.483	0
ATXN7L3B	0	-0.480849	0.12	0.546	0
GLIPR1	0	0.302323	0.25	0.019	0
KRR1	0	-0.445469	0.284	0.659	0
GTSE1	0	-0.457898	0.283	0.614	0
FBLN1	0	-0.26642	0.001	0.259	0
NUP50	0	-0.420608	0.372	0.726	0
SAMM50	0	-0.344312	0.477	0.758	0
TTLL12	0	-0.49252	0.444	0.764	0
PACSIN2	0	-0.258522	0.108	0.396	0
XRCC6	0	-0.38986	0.154	0.543	0
PHF5A	0	-0.372464	0.812	0.931	0
TOB2	0	-0.277834	0.267	0.545	0
RANGAP1	0	-0.269467	0.206	0.473	0
EP300	0	-0.250609	0.23	0.515	0
RBX1	0	-0.489177	0.832	0.944	0
ST13	0	-0.432802	0.777	0.917	0
ADSL	0	-0.460084	0.362	0.717	0
RPS19BP1	0	-0.484498	0.852	0.944	0
CBX6	0	-0.351005	0.168	0.482	0
TOMM22	0	-0.648986	0.845	0.95	0
POLR2F	0	-0.411442	0.837	0.938	0
EIF3L	0	-0.365916	0.82	0.93	0
GCAT	0	0.571829	0.641	0.454	0
SH3BP1	0	-0.258357	0.085	0.359	0
IFT27	0	-0.350712	0.316	0.618	0
EIF3D	0	-0.59057	0.808	0.94	0
TXN2	0	-0.521191	0.612	0.868	0
MYH9	0	-0.543388	0.676	0.885	0
RBFOX2	0	-0.442472	0.721	0.9	0
MCM5	0	-0.560397	0.428	0.775	0
FBXO7	0	-0.366975	0.299	0.651	0
RTCB	0	-0.659457	0.524	0.863	0
PWP1	0	-0.643553	0.578	0.858	0
NUAK1	0	-0.529856	0.126	0.472	0
C10H12orf75	0	-0.262301	0.102	0.378	0
C10H12orf45	0	-0.415055	0.351	0.699	0
CHST11	0	-0.473575	0.098	0.504	0
TXNRD1	0	-0.598574	0.709	0.905	0
SEPTIN10	0	-0.324429	0.292	0.617	0
SH3RF3	0	-0.31293	0.118	0.439	0
RANBP2	0	-0.384849	0.347	0.66	0
LIMS1	0	-0.639237	0.664	0.901	0
GCC2	0	-0.46362	0.332	0.71	0
MRPS9	0	-0.575265	0.677	0.894	0
MAP4K4	0	-0.620118	0.538	0.853	0
CNOT11	0	-0.276238	0.179	0.486	0
RPL31	0	-0.620816	0.705	0.913	0
PDCL3	0	-0.476969	0.54	0.827	0
CHST10	0	-0.339094	0.115	0.469	0
EIF5B	0	-0.695502	0.738	0.939	0
TXNDC9	0	-0.47637	0.427	0.777	0
MRPL30	0	-0.541485	0.32	0.723	0
COX5B	0	-0.596273	0.91	0.966	0
ANKRD39	0	-0.316682	0.378	0.671	0
ZFP36L2	0	-0.720828	0.447	0.814	0
LRPPRC	0	-0.533429	0.423	0.774	0
EPAS1	0	-0.36371	0.121	0.435	0
RHOQ	0	-0.490508	0.428	0.771	0
CRIPT	0	-0.357268	0.328	0.658	0
SOCS5	0	-0.33431	0.306	0.613	0
MCFD2	0	-1.05425	0.417	0.878	0
CALM2	0	-1.09678	0.937	0.976	0
EPCAM	0	-0.835373	0.002	0.563	0
MSH2	0	-0.284095	0.282	0.579	0
MSH6	0	-0.478086	0.424	0.703	0
NRXN1	0	-0.322476	0	0.268	0
ERLEC1	0	-0.273555	0.367	0.653	0
SPTBN1	0	-0.544641	0.392	0.754	0
RTN4	0	-0.920228	0.671	0.941	0
RPS27A	0	-0.834979	0.983	0.994	0
MTIF2	0	-0.330845	0.329	0.635	0
CCDC88A	0	-0.362875	0.525	0.784	0
CCT4	0	-0.723991	0.903	0.964	0
MDH1	0	-0.540372	0.803	0.939	0
ACTR2	0	-0.785941	0.656	0.922	0
SPRED2	0	-0.302054	0.113	0.428	0
SNRNP27	0	-0.349761	0.627	0.838	0
PCBP1	0	-0.689327	0.628	0.896	0
FAM136A	0	-0.280571	0.309	0.606	0
TEX261	0	-0.323891	0.517	0.772	0
LOC119876783	0	0.476615	0.531	0.313	0
RACK1	0	1.10351	0.983	0.976	0
CANX	0	0.511045	0.871	0.847	0
CDO1	0	-0.369837	0.011	0.315	0
SRFBP1	0	0.830501	0.781	0.561	0
SNCAIP	0	0.800829	0.524	0.025	0
PPIC	0	1.03117	0.863	0.642	0
FBN2	0	-0.315451	0.024	0.304	0
RAPGEF6	0	-0.949823	0.203	0.798	0
UQCRQ	0	0.45242	0.944	0.951	0
HSPA4	0	-0.351131	0.55	0.804	0
CDKN2AIPNL	0	0.411071	0.435	0.224	0
DDX46	0	0.456794	0.817	0.769	0
TXNDC15	0	0.597407	0.682	0.484	0
FAM13B	0	-0.624552	0.106	0.607	0
BRD8	0	-0.251448	0.073	0.339	0
LOC119873901	0	-0.25021	0.067	0.345	0
KIF20A	0	-1.04812	0.198	0.76	0
CDC23	0	-0.505352	0.123	0.58	0
FAM53C	0	-0.428415	0.076	0.483	0
KDM3B	0	-0.282834	0.084	0.392	0
ETF1	0	-1.38575	0.529	0.927	0
HSPA9	0	-2.10371	0.79	0.978	0
CTNNA1	0	-1.36773	0.409	0.927	0
LOC119873904	0	-0.454466	0.704	0.882	0
MATR3	0	-1.01742	0.854	0.964	0
KIAA2026	0	-0.31758	0.118	0.433	0
RANBP6	0	-0.345795	0.103	0.433	0
PTPRD	0	-0.294888	0	0.284	0
ZDHHC21	0	-0.290249	0.019	0.309	0
PSIP1	0	-0.400402	0.821	0.918	0
BNC2	0	-0.643289	0.372	0.779	0
CNTLN	0	-0.704647	0.083	0.637	0
ADAMTSL1	0	-0.623368	0.041	0.51	0
RRAGA	0	-0.779	0.6	0.894	0
HAUS6	0	-0.374964	0.353	0.662	0
PLIN2	0	-1.17944	0.71	0.935	0
RPS6	0	-1.73246	0.981	0.997	0
ACER2	0	-0.491521	0.03	0.443	0
SLC24A2	0	-0.262214	0	0.231	0
FOCAD	0	-0.460986	0.079	0.516	0
HACD4	0	-0.307322	0	0.337	0
KLHL9	0	-0.459345	0.11	0.54	0
MTAP	0	0.911998	0.603	0	0
CDKN2A	0	2.79677	0.948	0	0
LOC119873925	0	0.692831	0.465	0	0
ELAVL2	0	-0.320577	0	0.283	0
CAAP1	0	-0.645239	0.234	0.719	0
PLAA	0	-1.20893	0.311	0.887	0
IFT74	0	-0.876705	0.352	0.824	0
MOB3B	0	-0.913699	0.031	0.648	0
C11H9orf72	0	-0.425049	0.065	0.473	0
LOC119876815	0	-0.527909	0.603	0.862	0
TOPORS	0	-0.389969	0.602	0.832	0
NDUFB6	0	-0.448315	0.893	0.957	0
LOC119863874	0	-0.786997	0.706	0.927	0
SMU1	0	-0.506287	0.657	0.886	0
UBAP2	0	-0.455255	0.602	0.841	0
ENHO	0	-0.340969	0.215	0.541	0
SIGMAR1	0	0.602021	0.908	0.919	0
VCP	0	-1.02256	0.959	0.988	0
FANCG	0	-0.40283	0.295	0.65	0
CA9	0	-0.284515	0.041	0.313	0
TPM2	0	-2.90047	0.014	0.95	0
TLN1	0	-0.529693	0.711	0.911	0
CLTA	0	-1.74729	0.877	0.974	0
GNE	0	-0.310168	0.053	0.371	0
MELK	0	-0.816613	0.229	0.737	0
TOMM5	0	0.484781	0.837	0.8	0
LOC111098095	0	0.628849	0.484	0.038	0
ERP44	0	0.621053	0.707	0.499	0
MRPL50	0	0.78597	0.786	0.567	0
RNF20	0	0.660516	0.632	0.341	0
SMC2	0	0.806251	0.765	0.714	0
ABCA1	0	-0.287271	0.006	0.267	0
SLC44A1	0	-0.844982	0.173	0.721	0
TXN	0	-0.807014	0.958	0.975	0
PTGR1	0	-1.15169	0.499	0.85	0
COL27A1	0	0.464822	0.326	0.057	0
RAB14	0	0.486929	0.675	0.551	0
GSN	0	0.814621	0.596	0.119	0
PPP1R18	0	-0.489834	0.214	0.639	0
FLOT1	0	-0.302028	0.4	0.681	0
DDR1	0	-0.251745	0.025	0.279	0
PRRC2A	0	-0.384351	0.569	0.81	0
BAG6	0	-0.343386	0.414	0.708	0
CSNK2B	0	-0.485468	0.811	0.935	0
CLIC1	0	-1.09227	0.898	0.972	0
LSM2	0	-0.444434	0.935	0.963	0
LOC100684741	0	-0.973908	0.876	0.957	0
PPT2	0	-0.272966	0.161	0.455	0
RNF5	0	-0.353881	0.492	0.763	0
PBX2	0	-0.509656	0.149	0.596	0
HMGA1	0	-1.93933	0.496	0.95	0
SMIM29	0	-0.273854	0.247	0.525	0
SCUBE3	0	-0.402832	0.001	0.297	0
SRPK1	0	-0.668288	0.454	0.837	0
CDKN1A	0	-0.454809	0.035	0.418	0
CCDC167	0	-0.281595	0.32	0.609	0
RRP36	0	0.449859	0.811	0.792	0
HSP90AB1	0	-0.612722	0.987	0.991	0
CYP39A1	0	0.539377	0.478	0.198	0
PLA2G7	0	-0.712715	0.611	0.874	0
MCM3	0	0.72207	0.77	0.746	0
TRAM2	0	0.84359	0.67	0.368	0
TMEM14A	0	0.725739	0.903	0.896	0
GSTA4	0	0.772548	0.675	0.381	0
FBXO9	0	0.472894	0.602	0.461	0
ELOVL5	0	0.53894	0.653	0.506	0
BAG2	0	1.52269	0.875	0.519	0
RAB23	0	1.1103	0.808	0.507	0
COL12A1	0	0.984887	0.774	0.53	0
LOC106559577	0	0.967173	0.664	0.104	0
LOC119863903	0	-0.376456	0.946	0.971	0
MYO6	0	-0.408383	0.091	0.499	0
LOC119863879	0	0.945576	0.975	0.967	0
TPBG	0	-0.29618	0.118	0.419	0
RRAGD	0	-0.296633	0.142	0.453	0
LOC102154281	0	-0.356966	0	0.372	0
CRYBG1	0	-0.370701	0.036	0.402	0
SNX3	0	-0.460522	0.84	0.942	0
GTF3C6	0	-0.265515	0.27	0.556	0
REV3L	0	0.586113	0.56	0.347	0
FYN	0	0.446524	0.534	0.311	0
LAMA4	0	-0.588544	0.004	0.481	0
MARCKS	0	0.542444	0.834	0.784	0
PSMB1	0	-0.621187	0.924	0.965	0
RPL30	0	0.932693	0.996	0.992	0
RIDA	0	0.916745	0.88	0.765	0
STK3	0	0.432094	0.521	0.326	0
LOC606860	0	1.11996	0.975	0.967	0
PABPC1	0	0.869389	0.976	0.973	0
ZNF706	0	0.70688	0.934	0.918	0
UBR5	0	0.469746	0.705	0.612	0
CTHRC1	0	-1.35244	0	0.781	0
RSPO2	0	0.447278	0.287	0.013	0
EIF3E	0	0.762414	0.942	0.915	0
NUDCD1	0	0.647637	0.757	0.618	0
ENY2	0	0.843129	0.938	0.914	0
TRPS1	0	0.69758	0.627	0.361	0
EIF3H	0	0.628052	0.924	0.91	0
TNFRSF11B	0	0.334596	0.229	0.023	0
COL14A1	0	-0.758727	0.001	0.528	0
DERL1	0	0.591905	0.896	0.872	0
NDUFB9	0	-0.432341	0.954	0.981	0
CCN4	0	0.866568	0.492	0.005	0
ST3GAL1	0	0.419026	0.327	0.052	0
KHDRBS3	0	-2.12654	0.021	0.931	0
CHRAC1	0	0.689729	0.796	0.676	0
ZFP41	0	0.37616	0.336	0.11	0
GLI4	0	0.499535	0.588	0.433	0
GSDMD	0	0.548522	0.399	0.001	0
EEF1D	0	1.16504	0.972	0.958	0
GFUS	0	0.539776	0.635	0.446	0
PUF60	0	1.11052	0.858	0.59	0
LOC119874407	0	0.40764	0.35	0.108	0
EXOSC4	0	0.979927	0.862	0.693	0
GPAA1	0	1.27902	0.92	0.718	0
CYC1	0	1.48964	0.966	0.923	0
SHARPIN	0	0.824742	0.783	0.555	0
MAF1	0	0.606828	0.598	0.317	0
HGH1	0	0.384789	0.4	0.185	0
BOP1	0	0.841824	0.739	0.461	0
SCX	0	0.621547	0.402	0.006	0
HSF1	0	0.717783	0.692	0.431	0
SLC52A2	0	0.717034	0.782	0.617	0
ADCK5	0	0.419881	0.458	0.245	0
VPS28	0	1.38357	0.952	0.88	0
LOC111098591	0	0.476785	0.663	0.54	0
COMMD5	0	1.19387	0.88	0.602	0
RPL8	0	1.67878	0.999	0.987	0
C13H8orf33	0	0.775886	0.785	0.573	0
CHRNA5	0	0.398757	0.333	0.059	0
PSMA4	0	1.4205	0.972	0.949	0
LIMCH1	0	1.64918	0.802	0.055	0
TMEM33	0	0.593884	0.671	0.462	0
SLC30A9	0	0.878633	0.816	0.589	0
GNPDA2	0	0.969141	0.77	0.398	0
COMMD8	0	0.687542	0.801	0.67	0
OCIAD1	0	1.38149	0.958	0.893	0
OCIAD2	0	-2.0682	0.106	0.902	0
DCUN1D4	0	0.554496	0.528	0.242	0
USP46	0	1.18259	0.781	0.332	0
LOC102155122	0	0.839625	0.724	0.436	0
FIP1L1	0	0.842147	0.833	0.647	0
CHIC2	0	0.820769	0.771	0.551	0
TMEM165	0	1.67517	0.956	0.811	0
NMU	0	-1.61386	0.206	0.9	0
PAICS	0	0.749037	0.853	0.753	0
PPAT	0	0.537885	0.621	0.438	0
SRP72	0	1.1507	0.926	0.83	0
ARL9	0	0.49877	0.41	0.062	0
REST	0	0.585548	0.687	0.512	0
POLR2B	0	0.611327	0.723	0.546	0
IGFBP7	0	-1.21268	0.576	0.926	0
ADGRL3	0	-0.291326	0.003	0.295	0
CENPC	0	0.580296	0.722	0.604	0
JCHAIN	0	0.422467	0.359	0.066	0
UTP3	0	0.917243	0.832	0.623	0
RUFY3	0	0.676223	0.665	0.413	0
COX18	0	0.495488	0.62	0.45	0
ANKRD17	0	0.498535	0.632	0.474	0
EREG	0	-0.270887	0.005	0.254	0
GUK1	0	0.481653	0.887	0.88	0
CHCHD3	0	0.474319	0.85	0.832	0
MEST	0	-1.27454	0.06	0.837	0
FLNC	0	-0.679004	0.009	0.572	0
IMPDH1	0	0.489357	0.527	0.304	0
TMEM243	0	-0.465185	0.254	0.661	0
ABCB1	0	-0.287494	0	0.268	0
DBF4	0	-0.409773	0.533	0.792	0
SRI	0	-0.587926	0.771	0.935	0
STEAP2	0	-0.320173	0.135	0.446	0
CDK14	0	-0.315887	0.259	0.565	0
AKAP9	0	-0.400267	0.406	0.72	0
CDK6	0	-0.336302	0.064	0.395	0
TFPI2	0	-2.2024	0	0.925	0
BET1	0	-0.521705	0.47	0.802	0
COL1A2	0	2.37835	0.996	0.964	0
SGCE	0	0.476444	0.484	0.249	0
PEG10	0	1.40539	0.778	0.374	0
PON2	0	0.771511	0.847	0.746	0
DYNC1I1	0	1.02657	0.691	0.198	0
DLX5	0	0.611183	0.549	0.289	0
TAC1	0	-0.674641	0	0.523	0
NDUFA4	0	-1.19878	0.921	0.977	0
PHF14	0	-0.277259	0.19	0.478	0
TMEM106B	0	-0.308614	0.201	0.532	0
ARL4A	0	-0.638568	0.115	0.607	0
BZW2	0	-0.805977	0.709	0.933	0
AHR	0	-0.254003	0.037	0.273	0
TWIST1	0	-0.662336	0.624	0.87	0
POLR1F	0	-0.710981	0.573	0.886	0
LOC100688793	0	-0.491525	0.164	0.6	0
FAM126A	0	-0.924741	0.226	0.774	0
GPNMB	0	-0.6945	0.01	0.405	0
MALSU1	0	-0.356357	0.474	0.762	0
IGF2BP3	0	-0.273197	0.129	0.445	0
CYCS	0	-0.574509	0.898	0.954	0
HNRNPA2B1	0	-0.579573	0.952	0.978	0
CBX3	0	-0.446894	0.431	0.769	0
SNX10	0	-0.987001	0.323	0.833	0
SKAP2	0	-0.44331	0.331	0.691	0
LOC100683344	0	-0.256545	0.041	0.329	0
HIBADH	0	-0.409366	0.255	0.635	0
TAX1BP1	0	-0.945804	0.573	0.919	0
ZNRF2	0	-0.412321	0.191	0.587	0
GGCT	0	-0.773329	0.389	0.826	0
GARS1	0	-0.476318	0.628	0.874	0
LSM5	0	-0.679569	0.779	0.934	0
FKBP9	0	-0.407124	0.253	0.619	0
SEPTIN7	0	-0.822803	0.789	0.948	0
ANLN	0	-0.70485	0.226	0.695	0
MDFIC	0	-0.358192	0.111	0.467	0
TES	0	-1.37754	0.192	0.895	0
CAV2	0	-1.90483	0.113	0.91	0
CAV1	0	-1.25065	0.007	0.814	0
MET	0	-0.400216	0.017	0.392	0
CAPZA2	0	-1.9472	0.721	0.969	0
ST7	0	-0.850033	0.147	0.749	0
P3H1	0	0.585601	0.677	0.525	0
CITED4	0	-0.352743	0.061	0.358	0
ZMPSTE24	0	0.470508	0.66	0.536	0
CAP1	0	-0.40584	0.831	0.938	0
NDUFS5	0	0.377228	0.947	0.953	0
FHL3	0	-0.55621	0.216	0.652	0
LSM10	0	-0.42487	0.57	0.83	0
EVA1B	0	-0.824853	0.025	0.592	0
COL8A2	0	0.582473	0.397	0.054	0
PSMB2	0	-0.28988	0.965	0.975	0
GJB3	0	-0.809766	0.002	0.603	0
C15H16orf87	0	-0.37643	0.254	0.601	0
LOC102154126	0	-0.329061	0.233	0.557	0
CDKN2C	0	0.557693	0.688	0.578	0
AKR1A1	0	-0.373486	0.534	0.803	0
RPS8	0	0.360679	0.995	0.992	0
B4GALT2	0	0.470862	0.634	0.502	0
EBNA1BP2	0	0.404371	0.924	0.928	0
PHLDA1	0	-1.25955	0.449	0.885	0
RASSF9	0	-0.27067	0.066	0.344	0
DUSP6	0	-0.560547	0.024	0.447	0
LUM	0	0.759208	0.395	0.124	0
DCN	0	-0.278267	0.027	0.23	0
SOCS2	0	-0.908422	0.21	0.784	0
ELK3	0	-0.452844	0.335	0.705	0
ANKS1B	0	-0.323565	0.024	0.344	0
LRBA	0	-0.278885	0.116	0.414	0
RPS3A	0	0.374207	0.989	0.989	0
SFRP2	0	1.66936	0.926	0.728	0
CTSO	0	-0.361418	0.123	0.49	0
PDGFC	0	-0.372708	0.024	0.374	0
GRIA2	0	-0.348301	0	0.221	0
GASK1B	0	-0.880308	0.063	0.713	0
MSMO1	0	0.751555	0.524	0.102	0
CPE	0	0.416579	0.462	0.24	0
ZYX	0	-0.560748	0.412	0.758	0
NDUFB2	0	0.629423	0.924	0.908	0
STMP1	0	0.5038	0.772	0.716	0
CALD1	0	1.1295	0.931	0.837	0
RARRES2	0	-0.886104	0	0.496	0
PLAT	0	-0.4034	0.012	0.377	0
GINS4	0	-0.285451	0.343	0.635	0
FGFR1	0	0.690059	0.664	0.415	0
NRG1	0	-0.450224	0.116	0.505	0
LEPROTL1	0	0.585406	0.653	0.442	0
SARAF	0	0.508806	0.789	0.726	0
ASAH1	0	-0.425266	0.437	0.724	0
FAT1	0	0.601202	0.656	0.495	0
SPCS3	0	-0.591526	0.733	0.919	0
ACP1	0	0.529205	0.768	0.698	0
ADI1	0	0.763146	0.923	0.885	0
RPS7	0	0.947543	0.994	0.987	0
MBOAT2	0	0.411697	0.459	0.244	0
YWHAQ	0	0.438826	0.951	0.954	0
ODC1	0	1.2955	0.918	0.731	0
NOL10	0	0.700104	0.828	0.717	0
PDIA6	0	0.397876	0.946	0.955	0
DDX1	0	0.486911	0.798	0.754	0
SF3B6	0	0.525016	0.917	0.913	0
RAB10	0	0.459281	0.691	0.601	0
OST4	0	0.498165	0.901	0.883	0
EMILIN1	0	0.524708	0.382	0.079	0
SLC5A6	0	-0.338535	0.187	0.53	0
PPM1G	0	0.500593	0.876	0.856	0
LOC119877163	0	0.618896	0.514	0.128	0
RBKS	0	-0.41571	0.144	0.539	0
WDR43	0	0.631213	0.834	0.758	0
LTBP1	0	-1.06958	0.218	0.832	0
FEZ2	0	-0.356837	0.298	0.636	0
CEBPZOS	0	0.487482	0.788	0.746	0
COX7A2L	0	0.753117	0.89	0.819	0
FBLN7	0	0.642721	0.5	0.137	0
SLC20A1	0	-0.455772	0.615	0.825	0
CHMP3	0	0.455063	0.871	0.851	0
MRPL35	0	0.631498	0.802	0.706	0
VAMP8	0	1.02589	0.795	0.326	0
POLE4	0	0.549211	0.869	0.837	0
AUP1	0	0.709964	0.784	0.645	0
PRADC1	0	0.988721	0.784	0.476	0
SPR	0	0.560501	0.709	0.551	0
OLFML3	0	1.29336	0.902	0.647	0
SEC22B	0	0.466641	0.634	0.495	0
C17H1orf54	0	0.388558	0.306	0.042	0
MRPS21	0	0.725448	0.897	0.838	0
GOLPH3L	0	0.388514	0.309	0.015	0
HORMAD1	0	-0.562218	0	0.522	0
MRPL9	0	0.462618	0.746	0.678	0
S100A10	0	-0.62575	0.959	0.978	0
S100A11	0	-0.424675	0.963	0.98	0
RHOC	0	0.747798	0.8	0.648	0
CAPZA1	0	0.776754	0.812	0.642	0
STK17A	0	-0.455734	0.131	0.498	0
INHBA	0	-0.462518	0.011	0.363	0
AMPH	0	-0.349243	0.07	0.429	0
PRKAR2B	0	-0.295937	0.276	0.58	0
LOC119877236	0	0.669313	0.658	0.422	0
RIC8A	0	-0.368455	0.309	0.635	0
PSMD13	0	-0.963939	0.872	0.968	0
TALDO1	0	-0.798009	0.917	0.972	0
CEND1	0	0.516393	0.404	0.037	0
RCN1	0	1.18858	0.868	0.577	0
MPPED2	0	0.529905	0.452	0.124	0
SSRP1	0	0.571736	0.925	0.919	0
CREB3L1	0	0.834851	0.676	0.319	0
LOC102155146	0	-0.293223	0.034	0.35	0
CD82	0	0.273212	0.224	0.02	0
RPLP2	0	0.325752	0.992	0.99	0
POLR2L	0	0.52282	0.955	0.955	0
TSPAN4	0	0.48298	0.503	0.257	0
CD81	0	0.499536	0.812	0.773	0
GSTP1	0	-0.480487	0.917	0.967	0
CDK2AP2	0	-0.491909	0.479	0.787	0
RHOD	0	0.523999	0.646	0.487	0
LRFN4	0	0.304764	0.24	0.018	0
CCS	0	-0.299105	0.227	0.531	0
MRPL11	0	-0.48951	0.749	0.919	0
BANF1	0	-0.35983	0.941	0.965	0
EIF1AD	0	-0.606351	0.229	0.702	0
DRAP1	0	-0.588406	0.79	0.94	0
C18H11orf68	0	-0.335073	0.256	0.573	0
CFL1	0	-0.826195	0.962	0.983	0
LOC119877247	0	0.795954	0.959	0.933	0
DPF2	0	-0.319957	0.455	0.737	0
FAU	0	-0.37628	0.986	0.993	0
ARL2	0	-0.420448	0.342	0.693	0
PRDX5	0	-0.987448	0.868	0.966	0
RCOR2	0	0.324693	0.275	0.058	0
TMEM223	0	0.517975	0.605	0.417	0
C18H11orf98	0	0.73196	0.88	0.813	0
B3GAT3	0	0.521537	0.657	0.509	0
FADS3	0	0.582669	0.796	0.711	0
LOC483802	0	-0.369946	0.124	0.499	0
CCDC86	0	0.471306	0.803	0.759	0
SCOC	0	-0.363391	0.406	0.71	0
PCDH18	0	-0.76815	0.205	0.726	0
NIFK	0	0.51918	0.947	0.946	0
ACTR3	0	-0.408895	0.908	0.953	0
ZEB2	0	0.46114	0.448	0.224	0
MMADHC	0	-0.370216	0.847	0.939	0
RND3	0	-0.49865	0.105	0.507	0
LOC119864507	0	-0.341865	0.821	0.932	0
CNBP	0	0.36853	0.957	0.961	0
FBLN2	0	-0.38962	0.006	0.359	0
LMCD1	0	-0.26539	0	0.263	0
FOXP1	0	-0.722062	0.007	0.583	0
PRICKLE2	0	-0.319753	0.014	0.305	0
PXK	0	-0.439014	0.187	0.588	0
FLNB	0	-0.352011	0.106	0.445	0
IL17RD	0	-0.273987	0.122	0.394	0
SELENOK	0	-0.42489	0.742	0.904	0
TKT	0	-0.62801	0.602	0.886	0
SPCS1	0	-0.271746	0.955	0.969	0
NT5DC2	0	0.671512	0.859	0.774	0
TLR9-1	0	-0.325795	0.18	0.523	0
ABHD14A	0	-0.416377	0.227	0.603	0
ABHD14B	0	-0.349147	0.161	0.518	0
GPX1	0	-0.48966	0.96	0.979	0
P4HTM	0	0.425314	0.329	0.021	0
UQCRC1	0	-0.386065	0.82	0.934	0
PTH1R	0	0.769055	0.457	0.004	0
EXOSC7	0	-0.419515	0.446	0.746	0
ZDHHC3	0	-0.453541	0.44	0.764	0
KIF15	0	-0.323689	0.475	0.755	0
HOMER3	0	-0.265293	0.127	0.397	0
TMEM59L	0	0.352738	0.361	0.139	0
UBA52	0	-0.426858	0.991	0.996	0
KXD1	0	-0.331248	0.366	0.674	0
SSBP4	0	-0.304555	0.295	0.59	0
ANKLE1	0	-0.289041	0.01	0.305	0
BRD4	0	-0.378657	0.703	0.893	0
ASF1B	0	-0.409881	0.445	0.754	0
NFIX	0	0.370763	0.321	0.062	0
CALR	0	-0.519423	0.932	0.977	0
PRDX2	0	0.382278	0.925	0.93	0
TMEM205	0	-0.913514	0.003	0.681	0
RAB3D	0	-0.39459	0.014	0.386	0
INSR	0	-0.371015	0.003	0.328	0
ANGPTL4	0	-0.29154	0.051	0.338	0
HNRNPM	0	-0.318842	0.909	0.961	0
CD70	0	-0.550644	0.045	0.479	0
MYDGF	0	0.509564	0.776	0.702	0
NFIC	0	0.933291	0.906	0.773	0
TLE5	0	-0.453002	0.461	0.784	0
LSM7	0	0.525923	0.903	0.893	0
MIDN	0	-0.377367	0.283	0.624	0
CNN2	0	1.12129	0.798	0.365	0
ARID3A	0	-0.367347	0.136	0.49	0
BSG	0	-0.436646	0.716	0.899	0
ENDOD1	0	-0.315452	0.229	0.533	0
FAT3	0	0.34658	0.242	0.004	0
PRSS23	0	0.799166	0.483	0	0
HIKESHI	0	0.838326	0.581	0	0
EED	0	0.289116	0.23	0	0
PICALM	0	0.427127	0.324	0	0
TMEM126A	0	1.15618	0.707	0	0
TMEM126B	0	0.572235	0.434	0	0
SERPINH1	0	0.415321	0.962	0.957	0
LOC476816	0	-0.849455	0	0.595	0
LOC119864863	0	2.01527	0.895	0.027	0
PSMA1	0	-0.422345	0.884	0.949	0
INSC	0	0.634582	0.411	0.012	0
NCR3LG1	0	-0.404531	0.022	0.415	0
LDHA	0	-0.701836	0.956	0.976	0
RNASEH2B	0	1.05636	0.919	0.836	0
EBPL	0	1.11884	0.79	0.374	0
ITM2B	0	0.625647	0.911	0.872	0
TPT1	0	-0.39974	0.992	0.995	0
TSC22D1	0	0.412722	0.946	0.922	0
SUGT1	0	-0.496349	0.638	0.877	0
KLF5	0	-0.494514	0.184	0.579	0
UCHL3	0	-0.419036	0.765	0.912	0
LMO7	0	-1.85818	0.293	0.927	0
LOC111091676	0	-0.505281	0	0.483	0
GPC6	0	0.470156	0.482	0.246	0
SOX21	0	-0.407805	0.012	0.358	0
COL4A1	0	-1.10843	0.008	0.712	0
COL4A2	0	-1.34042	0.013	0.795	0
GAS6	0	0.643962	0.455	0.029	0
LOC119877428	0	1.11977	0.713	0.093	0
CTDSPL	0	-0.254035	0.126	0.416	0
ENTPD3	0	-0.544381	0.001	0.473	0
CTNNB1	0	0.579497	0.891	0.862	0
TRAK1	0	-0.250654	0.09	0.338	0
SS18L2	0	0.572011	0.543	0.247	0
HIGD1A	0	0.71519	0.794	0.646	0
CMTM8	0	-1.07603	0.088	0.783	0
TGFBR2	0	-0.343138	0.297	0.591	0
SLC4A7	0	-0.554755	0.221	0.639	0
SATB1	0	-0.338383	0.079	0.436	0
CDV3	0	-0.376971	0.499	0.773	0
LOC106557643	0	0.924977	0.612	0.042	0
ZBTB38	0	-0.45525	0.228	0.604	0
DIPK2A	0	0.586034	0.418	0.126	0
WWTR1	0	-0.384937	0.298	0.629	0
TSC22D2	0	0.632292	0.692	0.503	0
LOC119865433	0	-1.14544	0.256	0.819	0
SSR3	0	0.640367	0.97	0.967	0
LOC119877459	0	0.669845	0.758	0.594	0
PAX1	0	0.520762	0.388	0.028	0
RRBP1	0	0.964202	0.952	0.912	0
DSTN	0	1.50449	0.962	0.902	0
SNRPB2	0	0.56625	0.898	0.887	0
NDUFAF5	0	0.869449	0.778	0.534	0
ESF1	0	0.770273	0.89	0.818	0
JAG1	0	-0.328372	0.084	0.363	0
MKKS	0	-0.563521	0.894	0.954	0
CDC25B	0	-0.455416	0.384	0.728	0
ITPA	0	0.450968	0.905	0.901	0
DDRGK1	0	0.508346	0.709	0.611	0
CPXM1	0	-0.266314	0	0.239	0
SNRPB	0	-0.287955	0.961	0.976	0
NSFL1C	0	-0.367839	0.694	0.87	0
FKBP1A	0	-0.489219	0.943	0.973	0
LOC111092251	0	-0.43745	0.052	0.444	0
SRXN1	0	-0.337146	0.377	0.672	0
ID1	0	0.777226	0.931	0.914	0
TPX2	0	-0.442042	0.72	0.899	0
RALY	0	-0.41627	0.781	0.919	0
MYL9	0	1.12421	0.731	0.198	0
LOC485869	0	0.441012	0.291	0.027	0
MAFB	0	0.785871	0.641	0.329	0
MYBL2	0	-0.515477	0.739	0.92	0
LOC119877479	0	-0.84794	0.825	0.955	0
YWHAB	0	-0.599325	0.956	0.974	0
STK4	0	-0.262109	0.181	0.464	0
DBNDD2	0	-0.720199	0.099	0.672	0
UBE2C	0	-0.883995	0.652	0.903	0
ZMYND8	0	-0.452894	0.146	0.51	0
PTGIS	0	-0.345986	0.186	0.495	0
RNF114	0	-0.278933	0.289	0.585	0
SNAI1	0	0.366215	0.263	0.012	0
UBE2V1	0	-0.510251	0.773	0.927	0
PMEPA1	0	-0.769462	0.383	0.766	0
ATP5F1E	0	0.569599	0.973	0.973	0
ADRM1	0	-0.355505	0.901	0.956	0
SLC17A9	0	0.26511	0.206	0	0
STMN3	0	-0.302437	0.041	0.341	0
MRPS31	0	-0.980798	0.651	0.932	0
FOXO1	0	-0.386015	0.176	0.533	0
FREM2	0	-0.256933	0.001	0.241	0
SMAD9	0	0.44881	0.36	0.069	0
PDS5B	0	0.649914	0.452	0	0
MEDAG	0	-0.333008	0	0.32	0
HMGB1	0	-0.439462	0.988	0.994	0
GTF3A	0	-0.667104	0.839	0.945	0
RASL11A	0	-1.89457	0.081	0.823	0
RPL21	0	-0.461023	0.975	0.985	0
USP12	0	-0.667001	0.282	0.741	0
TNFRSF19	0	0.787874	0.555	0.117	0
GJB2	0	-0.478382	0.005	0.309	0
PALLD	0	0.630099	0.735	0.569	0
HMGB2	0	0.866532	0.941	0.934	0
CLU	0	-1.53984	0.795	0.982	0
DOCK5	0	-0.344928	0.099	0.433	0
NEFL	0	-0.47083	0	0.353	0
NEFM	0	-0.277402	0	0.21	0
PID1	0	-0.308769	0.011	0.293	0
NCL	0	0.459351	0.986	0.979	0
PTMA	0	-0.544202	0.991	0.996	0
ARL4C	0	-0.731639	0.331	0.72	0
LRRFIP1	0	-0.422343	0.719	0.885	0
HES6	0	0.384117	0.347	0.097	0
COPS9	0	0.853153	0.953	0.934	0
GPC1	0	1.27842	0.753	0.282	0
PPP1R7	0	0.451886	0.662	0.556	0
HDLBP	0	0.718996	0.874	0.789	0
DTYMK	0	0.66864	0.65	0.346	0
ARPC3	0	-0.800237	0.843	0.955	0
GPN3	0	-0.419832	0.693	0.872	0
FAM216A	0	-0.335519	0.257	0.585	0
VPS29	0	-0.416812	0.602	0.851	0
ALDH2	0	0.513594	0.518	0.25	0
LOC100687157	0	-0.429534	0.156	0.558	0
RPL6	0	0.55226	0.989	0.984	0
DDX54	0	0.800681	0.79	0.584	0
LOC477508	0	0.438164	0.976	0.978	0
MLEC	0	0.546054	0.852	0.798	0
TMEM119	0	0.93928	0.582	0	0
TPST2	0	0.623853	0.599	0.358	0
TTC28	0	0.521971	0.479	0.231	0
UQCR10	0	0.469881	0.943	0.939	0
MTFP1	0	0.33844	0.322	0.109	0
SUSD2	0	0.279485	0.205	0.001	0
DDT	0	0.87295	0.938	0.885	0
LOC477556	0	0.627716	0.458	0.002	0
LOC119877610	0	-0.583249	0.469	0.725	0
GSTT2B	0	-1.49625	0	0.838	0
MIF	0	-1.04604	0.96	0.98	0
SMARCB1	0	-0.361697	0.513	0.772	0
RANBP1	0	-0.597246	0.917	0.961	0
UFD1	0	-0.546346	0.419	0.785	0
C26H22orf39	0	-0.312424	0.258	0.567	0
MRPL40	0	-0.4543	0.711	0.895	0
SLC25A1	0	-0.470625	0.391	0.748	0
UBE2L3	0	-0.549782	0.738	0.914	0
SDF2L1	0	-0.591785	0.417	0.764	0
SGMS1	0	-0.717402	0	0.61	0
MINPP1	0	-0.664764	0	0.588	0
ATAD1	0	-0.472422	0	0.446	0
LIPA	0	-0.254903	0	0.278	0
ERC1	0	-0.257924	0.21	0.475	0
FKBP4	0	-0.464599	0.92	0.964	0
TMA7	0	0.437791	0.369	0.057	0
CCND2	0	-2.29291	0.004	0.942	0
CD9	0	-0.534608	0.792	0.94	0
LTBR	0	0.632692	0.46	0	0
GAPDH	0	-0.84778	0.948	0.98	0
COPS7A	0	-0.483882	0.376	0.744	0
MLF2	0	-0.605526	0.772	0.937	0
PTMS	0	-0.977483	0.916	0.977	0
TPI1	0	-0.774267	0.95	0.975	0
ENO2	0	-0.806795	0.002	0.636	0
SLC2A3	0	-0.337831	0	0.305	0
M6PR	0	-0.463451	0.679	0.883	0
MAGOHB	0	-0.848058	0.718	0.914	0
SMIM10L1	0	-0.540944	0.24	0.683	0
EMP1	0	-0.523337	0.282	0.684	0
EPS8	0	-0.316396	0.42	0.7	0
DERA	0	-0.343875	0.638	0.842	0
MGST1	0	-0.361184	0.055	0.418	0
PDE3A	0	-0.413021	0.002	0.375	0
PYROXD1	0	-0.261138	0.246	0.532	0
BCAT1	0	-0.322627	0.362	0.661	0
SSPN	0	0.656039	0.735	0.546	0
CPNE8	0	-0.32135	0.348	0.66	0
TWF1	0	-0.415424	0.367	0.703	0
ANO6	0	-0.37928	0.341	0.671	0
LOC119866377	0	-0.830143	0.984	0.994	0
LOC106557476	0	-2.09017	0.709	0.964	0
TUBA1C	0	-0.811207	0.807	0.944	0
SPATS2	0	-0.441204	0.497	0.782	0
TMBIM6	0	-0.485574	0.797	0.933	0
DAZAP2	0	-0.473186	0.474	0.798	0
KRT7	0	-0.447461	0.013	0.413	0
KRT6A	0	-0.724879	0	0.352	0
IGFBP6	0	-0.853081	0.128	0.634	0
AAAS	0	-0.317048	0.394	0.678	0
PRR13	0	-0.424727	0.316	0.675	0
PCBP2	0	-0.442836	0.938	0.964	0
CBX5	0	-0.399593	0.805	0.931	0
ANKRD1	0	-0.781468	0.002	0.353	0
RBP4	0	-0.506018	0.053	0.452	0
PDLIM1	0	-0.435499	0.499	0.831	0
ALDH18A1	0	0.536557	0.691	0.545	0
TM9SF3	0	0.485678	0.822	0.774	0
PGAM1	0	-0.998191	0.934	0.969	0
LOC106557987	0	-0.377872	0.303	0.62	0
NDUFB8	0	-0.478459	0.865	0.943	0
SH3PXD2A	0	0.417226	0.335	0.061	0
ADD3	0	-0.403089	0.265	0.611	0
MXI1	0	-0.262591	0.21	0.479	0
SMNDC1	0	-0.413784	0.35	0.696	0
DUSP5	0	-0.78505	0.057	0.573	0
SMC3	0	-0.972407	0.67	0.933	0
ZDHHC6	0	-0.292696	0.31	0.613	0
SHTN1	0	-0.253817	0	0.268	0
HTRA1	0	0.709895	0.895	0.82	0
CTBP2	0	-0.326003	0.338	0.636	0
GLRX3	0	-0.399214	0.767	0.913	0
RPS20	0	-0.429187	0.994	0.997	0
CHCHD7	0	-0.25811	0.112	0.399	0
GGH	0	0.541901	0.904	0.876	0
TCF24	0	-0.786846	0.037	0.667	0
LACTB2	0	-0.531159	0.709	0.894	0
MSC	0	-0.959679	0.011	0.647	0
RPL7	0	0.331644	0.991	0.987	0
LY96	0	-0.477553	0.008	0.417	0
PI15	0	-0.400004	0	0.323	0
ZFHX4	0	0.520106	0.479	0.272	0
TPD52	0	-0.33921	0.073	0.407	0
FABP5	0	-1.44896	0.783	0.945	0
RBIS	0	0.635487	0.836	0.762	0
CA2	0	-0.285712	0.018	0.211	0
DECR1	0	-0.306901	0.042	0.365	0
LOC100682992	0	1.27131	0.947	0.842	0
LOC119866751	0	0.673928	0.955	0.95	0
SDC2	0	1.7687	0.933	0.604	0
MTDH	0	1.3406	0.972	0.944	0
NOP10	0	1.01824	0.956	0.934	0
EMC4	0	0.871609	0.906	0.837	0
KATNBL1	0	0.571462	0.693	0.551	0
EMC7	0	1.11698	0.887	0.689	0
AVEN	0	0.593037	0.648	0.443	0
FMN1	0	0.875851	0.566	0.115	0
THBS1	0	-1.373	0.335	0.762	0
FSIP1	0	-0.753191	0.166	0.502	0
EIF2AK4	0	0.483025	0.565	0.374	0
IVD	0	0.715943	0.719	0.468	0
CHST14	0	0.364295	0.36	0.133	0
GCHFR	0	0.424	0.393	0.123	0
NUSAP1	0	0.598593	0.859	0.83	0
NDUFAF1	0	0.449189	0.638	0.511	0
RTF1	0	0.694303	0.827	0.71	0
SERF2	0	0.95105	0.981	0.977	0
HYPK	0	0.428045	0.84	0.82	0
EIF3J	0	0.676758	0.89	0.834	0
SORD	0	0.327502	0.283	0.045	0
DUOX1	0	0.347206	0.258	0.014	0
EID1	0	0.397389	0.947	0.95	0
RSL24D1	0	0.610942	0.866	0.818	0
GTF2A2	0	0.645963	0.897	0.864	0
TPM1	0	0.939075	0.967	0.959	0
PPIB	0	0.735453	0.989	0.986	0
RPL4	0	0.286622	0.966	0.969	0
RPLP1	0	0.274138	0.998	0.998	0
PKM	0	-0.41969	0.949	0.978	0
IMP3	0	0.810638	0.9	0.847	0
RCN2	0	0.543944	0.753	0.644	0
GBE1	0	-0.299702	0.166	0.473	0
ROBO1	0	-0.299696	0.002	0.303	0
NRIP1	0	-0.293923	0.08	0.361	0
CXADR	0	-0.83801	0.27	0.798	0
ATP5PF	0	-0.708114	0.892	0.962	0
APP	0	-0.695972	0.573	0.874	0
CCT8	0	-1.08447	0.836	0.964	0
BACH1	0	-0.537044	0.129	0.563	0
SOD1	0	-0.441815	0.553	0.813	0
SON	0	0.773085	0.967	0.95	0
SIM2	0	0.402696	0.31	0.037	0
TTC3	0	1.09306	0.962	0.915	0
PCP4	0	-0.287718	0.004	0.188	0
BACE2	0	-0.499562	0.045	0.469	0
CSTB	0	-0.654997	0.941	0.974	0
POFUT2	0	0.572634	0.564	0.323	0
MCUB	0	0.773207	0.771	0.534	0
NPNT	0	-0.702934	0.027	0.549	0
NAP1L5	0	-0.267227	0.002	0.286	0
FRAS1	0	-0.455048	0.007	0.338	0
SCARB2	0	0.476044	0.553	0.35	0
ST3GAL6	0	-1.03203	0.151	0.748	0
DCBLD2	0	-0.374211	0.131	0.467	0
TMEM45A	0	0.254471	0.212	0.023	0
ALCAM	0	-0.792837	0.005	0.628	0
PHLDB2	0	-0.549624	0.005	0.445	0
TAGLN3	0	0.390443	0.322	0.045	0
GAP43	0	-0.941364	0.09	0.723	0
FSTL1	0	-0.864559	0.177	0.749	0
ITGB5	0	0.668218	0.648	0.353	0
CMBL	0	-0.352839	0.01	0.379	0
CCT5	0	0.413705	0.939	0.944	0
NDUFS6	0	0.552343	0.925	0.917	0
PDCD6	0	0.469768	0.888	0.88	0
SOX2	0	-0.898198	0.001	0.663	0
POLR2H	0	0.669298	0.888	0.847	0
IGF2BP2	0	-0.421233	0.163	0.553	0
DNAJB11	0	0.444642	0.774	0.721	0
RFC4	0	0.772901	0.888	0.833	0
B3GALNT1	0	0.406658	0.422	0.192	0
GOLIM4	0	0.973579	0.696	0.389	0
MECOM	0	-0.265898	0	0.27	0
SEC62	0	0.704567	0.822	0.712	0
SERPINB6	0	-1.25004	0.675	0.95	0
NQO2	0	-0.444752	0.285	0.664	0
RIPK1	0	-0.414843	0.362	0.72	0
LOC100687285	0	-0.432047	0.789	0.921	0
TUBB2A	0	-0.884054	0.627	0.883	0
LOC478702	0	-0.831632	0.374	0.775	0
PSMG4	0	-0.593169	0.728	0.917	0
DSP	0	-0.657611	0.056	0.559	0
BLOC1S5	0	-0.383445	0.396	0.726	0
TFAP2A	0	-0.704039	0	0.556	0
LOC478720	0	-0.601787	0.746	0.926	0
NEDD9	0	0.492921	0.384	0.075	0
EDN1	0	-0.401989	0.004	0.315	0
SIRT5	0	-0.439672	0.598	0.851	0
NOL7	0	-0.589996	0.822	0.943	0
DTNBP1	0	-0.344535	0.357	0.678	0
GMPR	0	-0.498297	0.136	0.566	0
CAP2	0	-0.584941	0	0.539	0
KDM1B	0	-0.35613	0.082	0.438	0
DEK	0	-0.594582	0.898	0.96	0
ID4	0	-0.80151	0.274	0.681	0
MBOAT1	0	-0.285133	0.029	0.341	0
ACOT13	0	-0.481565	0.613	0.866	0
C35H6orf62	0	-0.686596	0.517	0.873	0
LOC102153227	0	-0.259022	0.217	0.496	0
GMNN	0	-0.443371	0.685	0.887	0
H2BC8	0	-0.344462	0.175	0.472	0
POLR1H	0	-0.673516	0.623	0.895	0
PPP1R11	0	-0.791712	0.383	0.839	0
RBMS1	0	-0.669653	0.606	0.882	0
PSMD14	0	0.81957	0.87	0.763	0
SCN9A	0	-0.29192	0	0.269	0
CERS6	0	0.712912	0.574	0.175	0
CYBRD1	0	0.972897	0.685	0.258	0
DLX1	0	0.441848	0.374	0.093	0
ITGA6	0	-0.454656	0.101	0.473	0
SP3	0	-0.54677	0.456	0.809	0
OLA1	0	-1.06396	0.702	0.942	0
CHN1	0	-0.615247	0.194	0.683	0
ATP5MC3	0	-0.723836	0.969	0.982	0
MTX2	0	-0.448297	0.896	0.953	0
HNRNPA3	0	-0.768385	0.856	0.956	0
NFE2L2	0	-0.976134	0.548	0.913	0
AGPS	0	-0.55896	0.284	0.722	0
RBM45	0	-0.356028	0.357	0.684	0
OSBPL6	0	-0.823625	0.142	0.729	0
PRKRA	0	-0.650547	0.24	0.725	0
FKBP7	0	-0.415896	0.761	0.911	0
PLEKHA3	0	-0.528717	0.323	0.707	0
SESTD1	0	-0.449467	0.189	0.58	0
ZNF385B	0	-0.544086	0.033	0.449	0
CWC22	0	-0.974859	0.432	0.893	0
UBE2E3	0	-1.36791	0.495	0.928	0
ITPRID2	0	-1.85438	0.319	0.927	0
DNAJC10	0	-0.929666	0.571	0.919	0
NCKAP1	0	-0.758963	0.417	0.839	0
LOC106558298	0	-0.275797	0.152	0.453	0
NUP35	0	-0.372145	0.47	0.733	0
ZC3H15	0	-1.16956	0.82	0.959	0
LOC119867857	0	-0.381608	0.04	0.432	0
ITGAV	0	-0.377597	0.572	0.823	0
COL3A1	0	-2.22176	0.134	0.819	0
COL5A2	0	-0.593941	0.892	0.974	0
MYO1B	0	1.18854	0.778	0.332	0
SF3B1	0	0.708883	0.926	0.897	0
COQ10B	0	0.977156	0.757	0.381	0
HSPD1	0	1.10273	0.982	0.968	0
HSPE1	0	1.17678	0.988	0.974	0
SATB2	0	1.11218	0.682	0.116	0
MAIP1	0	0.613495	0.721	0.549	0
SPATS2L	0	0.64642	0.769	0.621	0
BZW1	0	0.83415	0.955	0.944	0
PPIL3	0	0.46353	0.568	0.404	0
ORC2	0	0.743827	0.658	0.335	0
NDUFB3	0	0.843944	0.929	0.887	0
TRAK2	0	0.501395	0.445	0.164	0
PARD3B	0	-0.271579	0.065	0.349	0
CCNYL1	0	-0.263793	0.131	0.42	0
MAP2	0	-0.26956	0.172	0.417	0
ACADL	0	-0.276721	0.105	0.396	0
IKZF2	0	-0.303145	0.104	0.388	0
FN1	0	-1.26436	0.221	0.816	0
RPL37A	0	0.283353	0.977	0.981	0
IGFBP2	0	1.27341	0.738	0.51	0
CYP27A1	0	0.376979	0.298	0.024	0
EPHA4	0	0.454053	0.348	0.126	0
SNRPE	0	0.359076	0.96	0.964	0
LOC102156359	0	-0.39316	0.096	0.503	0
RGS2	0	-1.13264	0.016	0.622	0
TMCO1	0	0.516352	0.836	0.79	0
ALDH9A1	0	0.499407	0.549	0.346	0
OLFML2B	0	0.576707	0.557	0.305	0
TSTD1	0	0.397387	0.305	0	0
TAGLN2	0	-0.575485	0.713	0.916	0
MNDA	0	-0.881115	0.4	0.861	0
SLC25A6	0	2.47776	0.991	0.95	0
CD99	0	0.909951	0.927	0.863	0
MXRA5	0	0.764782	0.476	0.002	0
PUDP	0	0.433458	0.481	0.262	0
TBL1X	0	0.569752	0.838	0.766	0
TMSB4X	0	-4.47174	0.429	0.99	0
PIR	0	-1.6733	0.044	0.846	0
SH3KBP1	0	0.541767	0.61	0.451	0
EIF1AX	0	0.632353	0.859	0.797	0
SMS	0	-0.535612	0.563	0.827	0
TMEM47	0	-0.345725	0.277	0.578	0
TSPAN7	0	0.492024	0.404	0.1	0
MID1IP1	0	0.80708	0.601	0.198	0
ATP6AP2	0	0.633503	0.859	0.792	0
LOC102155424	0	-2.16317	0.052	0.889	0
NDUFB11	0	0.430972	0.891	0.867	0
SLC38A5	0	-0.353645	0.077	0.419	0
RBM3	0	-0.679257	0.906	0.961	0
GSPT2	0	-0.430396	0	0.432	0
HSD17B10	0	0.451406	0.813	0.778	0
LOC119878020	0	-0.306241	0	0.299	0
MSN	0	-0.469421	0.648	0.86	0
EFNB1	0	0.576813	0.46	0.119	0
PBDC1	0	-0.601849	0.333	0.777	0
BTK	0	-0.324386	0.033	0.358	0
LOC119868317	0	0.402655	0.974	0.976	0
BEX5	0	-0.961291	0	0.547	0
BEX4	0	-1.45275	0.013	0.857	0
TCEAL8	0	-1.17247	0.001	0.799	0
TCEAL5	0	-0.278158	0	0.294	0
LOC100688940	0	-1.59949	0.08	0.902	0
BEX3	0	-0.303238	0	0.311	0
TCEAL4	0	-1.55367	0.183	0.919	0
NXT2	0	-0.37384	0.126	0.426	0
ACSL4	0	-0.456474	0.338	0.673	0
PLS3	0	-0.538553	0.245	0.694	0
LOC100687749	0	0.721114	0.927	0.924	0
LAMP2	0	0.633537	0.794	0.684	0
SMARCA1	0	-0.289545	0.046	0.331	0
LDOC1	0	0.398761	0.399	0.177	0
HMGB3	0	-0.498953	0.602	0.851	0
LOC102156856	0	-0.577275	0.008	0.523	0
LOC492221	0	-1.98159	0.006	0.907	0
RPL10	0	-0.312402	0.982	0.987	0
LAGE3	0	1.56264	0.799	0.003	0
DKC1	0	0.617641	0.89	0.851	0
LOC119868749	0	1.12262	0.684	0	0
LOC119868751	0	0.329764	0.245	0	0
LOC119868752	0	0.864942	0.571	0	0
LOC119868757	0	0.972412	0.602	0	0
FTH1	0	-0.926379	0.907	0.968	0
LOC119878551	0	-0.435867	0.279	0.657	0
LOC119878547	0	0.573526	0.592	0.336	0
LOC119868259	0	-1.58313	0.001	0.864	0
LOC119878795	0	0.403665	0.278	0.042	0
MYL12B	4.55e-308	-0.279767	0.937	0.962	1.98e-303
WASHC5	4.87e-308	-0.316173	0.513	0.771	2.12e-303
ALDH7A1	1.8e-307	0.432365	0.515	0.335	7.82e-303
LOC111096329	2.83e-305	-0.383866	0.432	0.682	1.23e-300
SEPTIN6	7.27e-305	-0.294569	0.362	0.641	3.16e-300
SNRPG	7.76e-305	-0.278477	0.948	0.967	3.37e-300
MT2A	3.04e-304	-0.517998	0.46	0.698	1.32e-299
CKAP4	3.93e-304	-0.361721	0.892	0.963	1.71e-299
GTF2F1	5.86e-304	-0.35011	0.8	0.923	2.55e-299
GLO1	1.11e-303	-0.349452	0.642	0.847	4.82e-299
TRIR	1.17e-303	-0.338938	0.811	0.921	5.07e-299
UBE2V2	3.34e-303	0.440278	0.759	0.703	1.45e-298
IL11RA	6.78e-303	0.432576	0.451	0.257	2.95e-298
PYCR3	9.72e-303	0.289735	0.279	0.082	4.22e-298
KRT10	1.82e-302	-0.343273	0.877	0.946	7.91e-298
CDC37	3.68e-302	-0.325449	0.763	0.906	1.6e-297
FNBP1L	7.23e-302	-0.270275	0.286	0.558	3.14e-297
WDR77	2.45e-301	-0.342144	0.71	0.877	1.06e-296
ABCD3	8.75e-301	-0.28795	0.341	0.62	3.8e-296
PPP2R5E	1.22e-300	-0.34497	0.59	0.815	5.31e-296
DDX10	3.69e-300	-0.250703	0.256	0.525	1.6e-295
BAG5	5.46e-300	0.466148	0.768	0.704	2.37e-295
EIF3G	1.74e-299	-0.327822	0.874	0.944	7.58e-295
C31H21orf91	5.83e-299	0.416196	0.437	0.237	2.53e-294
MRPL41	7.5e-299	-0.345182	0.817	0.924	3.26e-294
ZNF462	9.24e-299	-0.259503	0.222	0.48	4.01e-294
BCAT2	1.96e-298	-0.308224	0.446	0.706	8.53e-294
SNTA1	2.47e-298	0.433989	0.686	0.581	1.07e-293
RASIP1	3.19e-298	0.255236	0.246	0.058	1.38e-293
SSR2	7.37e-297	0.313918	0.96	0.967	3.2e-292
DEAF1	1.71e-296	-0.257392	0.223	0.475	7.41e-292
SAT1	4.2e-296	-0.322761	0.379	0.648	1.82e-291
STXBP6	4.93e-296	0.47309	0.538	0.37	2.14e-291
TWIST2	7.53e-296	0.372446	0.384	0.181	3.27e-291
LOC480510	4.29e-295	0.435351	0.711	0.636	1.86e-290
POLR1D	7.15e-295	0.416764	0.828	0.805	3.11e-290
INTS11	1.32e-294	-0.255387	0.278	0.55	5.73e-290
TNRC6C	1.82e-294	0.449999	0.468	0.277	7.92e-290
SGO1	1.05e-293	-0.273427	0.301	0.568	4.55e-289
ZNF281	1.08e-293	-0.331213	0.405	0.676	4.69e-289
SAR1B	2.43e-293	0.425406	0.514	0.337	1.06e-288
WDR3	3.5e-293	0.490707	0.677	0.576	1.52e-288
GOT2	3.93e-293	-0.32532	0.713	0.885	1.71e-288
C1QTNF6	4.06e-293	0.333464	0.362	0.151	1.76e-288
CAND1	6.69e-293	-0.284902	0.413	0.683	2.91e-288
S1PR3	9.15e-293	0.251674	0.22	0.043	3.97e-288
RMDN3	1.09e-292	0.34953	0.377	0.174	4.71e-288
ICMT	1.46e-292	-0.287978	0.397	0.67	6.35e-288
STBD1	4.32e-292	0.273636	0.272	0.081	1.87e-287
PRDX4	1.76e-291	0.387568	0.917	0.923	7.66e-287
BBIP1	3.31e-291	-0.344324	0.511	0.746	1.44e-286
HDGF	4.23e-291	-0.348329	0.715	0.881	1.84e-286
COMMD1	8.27e-291	-0.302879	0.477	0.74	3.59e-286
ZNF704	1.29e-290	0.353339	0.331	0.129	5.59e-286
HEATR1	3.44e-290	-0.308198	0.383	0.651	1.49e-285
SMUG1	4.06e-290	-0.287697	0.395	0.668	1.76e-285
MRPS5	1.59e-289	0.419943	0.763	0.717	6.9e-285
CFDP1	3.28e-289	-0.322704	0.851	0.944	1.43e-284
SF3B5	5.58e-289	0.378474	0.9	0.903	2.42e-284
TMED9	6.39e-289	0.450899	0.817	0.803	2.78e-284
RGS9	2.76e-288	0.387409	0.378	0.18	1.2e-283
NAA30	3.85e-288	-0.317411	0.423	0.691	1.67e-283
MYO10	3.19e-287	0.457664	0.592	0.458	1.38e-282
GSPT1	6.85e-287	0.411901	0.857	0.848	2.97e-282
HMOX2	9.3e-287	-0.280065	0.409	0.682	4.04e-282
MYCBP2	1.06e-286	-0.396353	0.645	0.829	4.6e-282
YWHAH	1.13e-286	0.380412	0.92	0.928	4.91e-282
ITGB3BP	2.28e-286	-0.277136	0.333	0.603	9.88e-282
CHST2	2.56e-286	0.352131	0.304	0.108	1.11e-281
KAT6B	3.46e-285	-0.252769	0.256	0.515	1.5e-280
BPNT2	3.81e-285	0.433128	0.604	0.465	1.65e-280
CLIP1	7.87e-285	-0.260457	0.277	0.541	3.42e-280
CNDP2	1.31e-284	0.439871	0.791	0.763	5.68e-280
SMARCC2	2.09e-283	-0.253422	0.292	0.557	9.1e-279
ACBD6	2.2e-283	0.45586	0.747	0.702	9.54e-279
C18H11orf24	3.55e-283	0.329742	0.339	0.14	1.54e-278
TOMM7	3.37e-282	-0.340689	0.692	0.872	1.46e-277
NET1	5.01e-282	-0.271119	0.339	0.602	2.17e-277
KIF5B	5.09e-282	-0.279919	0.937	0.966	2.21e-277
ATP5F1C	5.48e-282	-0.273617	0.943	0.965	2.38e-277
RABGGTB	8.74e-282	-0.294565	0.399	0.678	3.8e-277
ELOVL6	4.89e-281	-0.342383	0.426	0.681	2.13e-276
GEM	5.26e-281	0.282557	0.252	0.069	2.28e-276
LOC119867725	9.51e-281	-0.308308	0.536	0.771	4.13e-276
EDF1	1.29e-280	-0.308668	0.893	0.952	5.59e-276
PDCD6IP	1.4e-280	-0.279485	0.407	0.684	6.08e-276
PSMD1	1.87e-280	-0.335273	0.897	0.955	8.14e-276
TRAPPC5	2.83e-280	-0.320205	0.727	0.892	1.23e-275
BOLA2B	4.81e-280	0.400776	0.838	0.83	2.09e-275
BUB3	1.39e-279	-0.349825	0.719	0.872	6.05e-275
CEP135	1.93e-279	0.382477	0.431	0.242	8.37e-275
H2AZ2	4.73e-279	0.419037	0.891	0.894	2.06e-274
NADK	1.52e-278	-0.297137	0.508	0.751	6.6e-274
SREK1	1.47e-277	-0.317077	0.537	0.774	6.38e-273
C4H5orf51	2.43e-277	-0.273453	0.397	0.662	1.06e-272
FLNA	5.19e-277	-0.339577	0.755	0.909	2.25e-272
KDELR3	5.48e-277	0.421953	0.794	0.762	2.38e-272
LOC119877841	2.93e-276	0.407165	0.819	0.81	1.27e-271
AK1	2.95e-276	0.468872	0.686	0.604	1.28e-271
PSMB7	8.28e-276	0.369754	0.905	0.917	3.6e-271
TSPAN18	9.15e-276	0.280134	0.268	0.082	3.97e-271
SPC24	1.29e-275	-0.326732	0.643	0.851	5.6e-271
MIEN1	6.12e-275	-0.298905	0.516	0.763	2.66e-270
SUCLG2	7.4e-275	-0.268044	0.421	0.696	3.21e-270
GLT8D2	7.73e-275	-0.260949	0.299	0.564	3.36e-270
NEK6	1.01e-274	0.377579	0.429	0.239	4.38e-270
MYBBP1A	1.21e-274	0.419336	0.817	0.786	5.27e-270
LSM4	1.62e-274	-0.308357	0.761	0.896	7.03e-270
LOC487150	2.54e-274	-0.316177	0.658	0.85	1.1e-269
EIF1B	4.6e-274	-0.305388	0.534	0.775	2e-269
SDF4	6.81e-274	-0.325207	0.659	0.852	2.96e-269
CEBPZ	1.05e-273	0.446255	0.753	0.699	4.55e-269
TSPAN3	8.32e-273	0.401444	0.84	0.837	3.61e-268
DNAJC25	1.7e-272	0.414856	0.525	0.364	7.37e-268
PTGES3	4.3e-272	-0.263929	0.376	0.641	1.87e-267
MRPL36	4.33e-272	0.396767	0.769	0.736	1.88e-267
METTL7A	5.81e-272	-0.369361	0.45	0.695	2.52e-267
PARP2	2.99e-271	0.430959	0.529	0.379	1.3e-266
FAM114A2	2.2e-270	0.423947	0.769	0.73	9.56e-266
SNTB2	2.65e-270	-0.346926	0.514	0.752	1.15e-265
METTL9	3.54e-270	-0.295785	0.519	0.775	1.54e-265
DSE	7.92e-270	0.298336	0.286	0.1	3.44e-265
PAK1IP1	1.06e-269	-0.339403	0.66	0.844	4.59e-265
RPF2	1.13e-269	0.392883	0.528	0.37	4.91e-265
BCL7C	1.71e-269	-0.305516	0.515	0.765	7.44e-265
LOC106559462	2.66e-269	0.279835	0.2	0.036	1.16e-264
LOC119870914	3.32e-269	0.292529	0.276	0.09	1.44e-264
USP16	7.22e-269	-0.2978	0.513	0.762	3.14e-264
NSMCE2	8.83e-269	-0.327361	0.734	0.89	3.84e-264
MPP6	6.46e-268	-0.267451	0.311	0.565	2.8e-263
CDADC1	7.36e-268	0.42136	0.558	0.412	3.2e-263
EEA1	1.31e-266	0.445515	0.689	0.605	5.67e-262
POLR2K	1.61e-266	0.416979	0.562	0.427	6.97e-262
NOP56	2.63e-266	-0.33017	0.865	0.943	1.14e-261
PDLIM2	2.66e-266	0.409868	0.609	0.47	1.16e-261
TSPO	6.73e-266	-0.30031	0.596	0.812	2.92e-261
AURKB	9.32e-266	-0.370776	0.487	0.749	4.05e-261
HSD17B12	9.84e-266	-0.336779	0.657	0.854	4.28e-261
MRPL18	1.29e-265	0.386322	0.837	0.83	5.6e-261
DNAJC9	1.35e-265	0.457354	0.756	0.711	5.87e-261
CWC27	1.45e-265	-0.306414	0.548	0.776	6.3e-261
RREB1	1.35e-264	-0.292226	0.357	0.615	5.84e-260
NACC1	3.59e-264	-0.253434	0.342	0.608	1.56e-259
CRELD2	5.15e-264	-0.28744	0.433	0.68	2.24e-259
STRN3	1.85e-263	0.429793	0.733	0.671	8.02e-259
DLX6	2.9e-263	0.338846	0.327	0.139	1.26e-258
EHD4	3.01e-263	0.407528	0.504	0.341	1.31e-258
PPP1R35	3.31e-263	-0.284085	0.436	0.693	1.44e-258
LOC119876659	3.4e-263	-0.283583	0.455	0.707	1.48e-258
SGCB	1.04e-262	0.409008	0.47	0.294	4.54e-258
LAMTOR4	1.06e-262	-0.329158	0.691	0.869	4.6e-258
CTCF	2.37e-262	-0.317209	0.625	0.819	1.03e-257
BMP1	5.3e-262	0.35963	0.382	0.192	2.3e-257
LOC477325	6.7e-262	-0.30277	0.925	0.96	2.91e-257
PLOD3	9.98e-262	-0.284764	0.505	0.754	4.34e-257
YIPF4	4.02e-261	0.388616	0.514	0.352	1.75e-256
SNRNP25	7.38e-261	-0.31219	0.702	0.867	3.21e-256
VPS35	7.96e-261	-0.302135	0.779	0.906	3.45e-256
NDUFA3	1.37e-260	0.411111	0.81	0.802	5.97e-256
NPC2	1.73e-260	-0.332398	0.835	0.936	7.52e-256
ACSL3	1.87e-260	0.442647	0.757	0.708	8.12e-256
GLRX2	2.16e-260	0.430894	0.618	0.513	9.37e-256
IMMT	1.13e-259	0.41904	0.777	0.751	4.92e-255
DNAJB12	3.05e-259	0.396276	0.525	0.378	1.33e-254
SHISA4	9.74e-259	0.398091	0.538	0.382	4.23e-254
COA6	1.08e-258	-0.263325	0.396	0.647	4.7e-254
ATP10D	1.49e-258	0.381744	0.402	0.217	6.49e-254
CDK2AP1	8.7e-258	0.368729	0.883	0.87	3.78e-253
RNF115	2.52e-257	0.420347	0.663	0.576	1.09e-252
COX14	3.9e-257	-0.30927	0.75	0.891	1.69e-252
LOC119879183	8.19e-257	-0.266149	0.334	0.585	3.56e-252
B4GALT1	8.27e-257	-0.269196	0.435	0.696	3.59e-252
ANAPC16	1.48e-256	0.422514	0.662	0.577	6.42e-252
TCEA1	3.16e-256	0.39573	0.83	0.811	1.37e-251
RHEB	7.84e-256	0.408822	0.844	0.852	3.4e-251
RAP1A	1.34e-255	0.401755	0.585	0.455	5.83e-251
CENPF	1.9e-255	-0.352222	0.614	0.844	8.24e-251
IKBIP	3.2e-255	0.422981	0.589	0.466	1.39e-250
TYW5	3.53e-255	0.367623	0.415	0.231	1.53e-250
NMD3	4.05e-255	0.397306	0.569	0.425	1.76e-250
CTSV	1.89e-254	-0.347376	0.715	0.882	8.22e-250
TSN	3.54e-254	0.419322	0.761	0.718	1.54e-249
NID2	4.58e-254	-0.270743	0.231	0.464	1.99e-249
RPL22L1	5.56e-254	0.468318	0.624	0.524	2.42e-249
RNASEH1	6.33e-254	0.396744	0.524	0.375	2.75e-249
RBM18	3.55e-253	0.396006	0.728	0.677	1.54e-248
H1-2	3.75e-253	-0.350714	0.266	0.493	1.63e-248
LAMTOR1	4.17e-253	-0.298579	0.55	0.77	1.81e-248
SBNO1	7.98e-253	-0.253053	0.338	0.597	3.47e-248
NXT1	3.31e-252	0.392458	0.867	0.864	1.44e-247
CIB2	3.69e-252	0.420992	0.762	0.733	1.6e-247
AKIRIN2	3.98e-252	-0.274773	0.407	0.661	1.73e-247
TOMM20	5.11e-252	0.325766	0.922	0.917	2.22e-247
HDGFL3	7.52e-252	0.406696	0.811	0.784	3.27e-247
RAB34	8.71e-252	-0.294116	0.494	0.744	3.78e-247
CCN2	3.28e-251	-0.3191	0.134	0.332	1.42e-246
CPSF1	1.46e-250	0.376612	0.437	0.266	6.33e-246
HS6ST1	5.43e-250	0.308301	0.295	0.117	2.36e-245
SLC29A1	7.57e-250	0.270631	0.284	0.105	3.29e-245
JADE1	7.1e-249	-0.289184	0.336	0.588	3.09e-244
GOLGA2	1.13e-248	0.425509	0.539	0.4	4.91e-244
POLR2E	1.47e-248	0.320877	0.926	0.938	6.4e-244
KLHDC4	3.94e-248	-0.256726	0.382	0.639	1.71e-243
FBN1	5.11e-248	-0.309923	0.496	0.754	2.22e-243
MCAM	5.32e-248	0.268766	0.237	0.069	2.31e-243
GLUD1	1.24e-247	-0.305091	0.696	0.867	5.37e-243
NDC80	1.45e-247	-0.281491	0.431	0.685	6.31e-243
NR4A2	3.01e-247	0.392089	0.292	0.113	1.31e-242
CSDE1	3.93e-247	0.368175	0.909	0.914	1.71e-242
RUSC1	4.49e-247	0.302637	0.321	0.139	1.95e-242
MED4	5.55e-245	0.400174	0.615	0.505	2.41e-240
SF3A2	2.15e-244	-0.290122	0.568	0.789	9.35e-240
SLAIN2	1.41e-243	0.374123	0.485	0.322	6.11e-239
MARCHF3	4.67e-243	0.429078	0.562	0.431	2.03e-238
RARRES1	1.15e-242	0.374255	0.503	0.332	4.99e-238
CCNB1	1.5e-242	-0.348783	0.565	0.803	6.5e-238
PYGO1	1.25e-241	0.409851	0.452	0.28	5.41e-237
PPA2	1.32e-241	0.409863	0.692	0.619	5.73e-237
EIF2B1	2.41e-241	-0.27477	0.445	0.688	1.05e-236
SHC1	3.55e-241	-0.292661	0.523	0.759	1.54e-236
TRIM27	4.15e-241	-0.278251	0.495	0.738	1.8e-236
MRPS25	8.16e-241	0.347519	0.88	0.888	3.54e-236
ALG5	8.18e-241	0.378349	0.816	0.807	3.55e-236
PRMT1	9.86e-241	0.314388	0.928	0.939	4.28e-236
RAB15	1.73e-240	-0.276113	0.396	0.649	7.49e-236
RCC2	2.94e-240	-0.290341	0.606	0.815	1.28e-235
HP1BP3	2.97e-240	-0.290913	0.641	0.838	1.29e-235
IGF1R	4.85e-240	-0.271289	0.416	0.674	2.11e-235
TIMM8B	4.97e-240	0.359617	0.888	0.885	2.16e-235
KMT5A	5.11e-240	-0.256198	0.336	0.582	2.22e-235
MYOF	1.77e-239	-0.273687	0.434	0.683	7.68e-235
MMAB	3.96e-239	0.346642	0.402	0.227	1.72e-234
COPS6	4.39e-239	-0.287848	0.746	0.889	1.91e-234
DPF1	4.93e-239	0.304737	0.309	0.131	2.14e-234
ELAVL1	9.61e-239	-0.292755	0.828	0.926	4.17e-234
MTHFD2	1.53e-238	0.389086	0.828	0.805	6.66e-234
BICC1	3.76e-238	0.44957	0.696	0.614	1.63e-233
TIMM10	1.66e-237	0.369781	0.831	0.825	7.21e-233
NRM	2.91e-237	-0.271734	0.582	0.8	1.26e-232
MFSD3	5.23e-237	0.257541	0.236	0.071	2.27e-232
RFC3	7.41e-237	-0.287126	0.593	0.805	3.22e-232
CCDC8	1.45e-235	0.368679	0.375	0.202	6.3e-231
HECTD1	3.58e-235	0.422265	0.658	0.57	1.56e-230
YWHAZ	1.01e-234	0.386898	0.865	0.869	4.37e-230
FHOD3	2.59e-234	0.251411	0.242	0.077	1.12e-229
CYHR1	2.66e-234	0.297044	0.337	0.161	1.16e-229
DLGAP5	3.12e-234	-0.266017	0.558	0.799	1.35e-229
ATG101	3.24e-234	-0.289391	0.847	0.932	1.41e-229
TUBB6	4.62e-234	-0.323863	0.828	0.932	2.01e-229
STT3B	1.32e-233	-0.284545	0.51	0.757	5.72e-229
COX20	1.84e-233	-0.273816	0.525	0.755	8e-229
RCAN3	2.63e-233	0.4001	0.673	0.589	1.14e-228
NAXE	1.77e-232	-0.251362	0.476	0.717	7.69e-228
EVI5	5.26e-232	-0.259985	0.441	0.688	2.29e-227
GNB4	1.19e-231	0.408102	0.649	0.552	5.18e-227
MFF	2.1e-231	0.393125	0.74	0.706	9.11e-227
LOX	2.66e-231	0.547511	0.685	0.641	1.15e-226
PHF23	2.89e-231	-0.265696	0.484	0.72	1.25e-226
DDX18	3.05e-231	0.399262	0.729	0.697	1.33e-226
SMIM11A	3.34e-231	0.392154	0.745	0.709	1.45e-226
ATF4	2.47e-230	-0.357274	0.883	0.952	1.07e-225
BDH1	5.4e-230	0.260457	0.262	0.095	2.35e-225
GTF2I	2.69e-229	-0.25976	0.44	0.686	1.17e-224
PFKP	4.99e-229	0.378003	0.54	0.402	2.16e-224
RPL36AL	5.58e-229	0.27879	0.953	0.959	2.42e-224
EMC8	7.55e-229	-0.300971	0.872	0.931	3.28e-224
THAP11	2.31e-228	-0.252665	0.444	0.694	1e-223
ATXN10	3.11e-228	-0.274624	0.566	0.793	1.35e-223
ERRFI1	3.54e-228	-0.407085	0.425	0.656	1.54e-223
FIS1	4.9e-228	-0.283205	0.712	0.873	2.13e-223
STK39	5.38e-228	0.251542	0.276	0.107	2.34e-223
NOP58	7.14e-228	0.377311	0.882	0.886	3.1e-223
PFDN5	7.45e-228	-0.27751	0.931	0.962	3.23e-223
MED31	1.07e-227	0.368556	0.761	0.731	4.63e-223
CYB5B	9.02e-227	-0.270597	0.582	0.797	3.91e-222
MPDU1	8.16e-226	0.395857	0.683	0.619	3.54e-221
ABT1	1.14e-225	-0.254303	0.469	0.713	4.95e-221
LOC102152808	6.08e-225	-0.27852	0.474	0.706	2.64e-220
KRTCAP2	1.1e-224	0.27966	0.953	0.961	4.77e-220
TIMM13	1.21e-224	0.305329	0.913	0.93	5.26e-220
STOML2	2.47e-224	-0.265453	0.892	0.946	1.07e-219
MPG	3.48e-224	-0.2622	0.469	0.711	1.51e-219
DLA-64	5.39e-224	0.417085	0.614	0.494	2.34e-219
KLF11	9.81e-224	0.333519	0.341	0.167	4.26e-219
USP8	1.1e-223	0.368504	0.52	0.38	4.76e-219
MOB1A	1.17e-223	0.404896	0.741	0.685	5.1e-219
CHCHD1	2.4e-223	0.332001	0.884	0.879	1.04e-218
MYBL1	2.88e-223	0.400135	0.4	0.235	1.25e-218
CRTAP	8.26e-223	0.381582	0.736	0.69	3.59e-218
IRF2BPL	1.14e-222	-0.304968	0.612	0.816	4.96e-218
NIPA2	1.55e-222	0.389309	0.794	0.785	6.74e-218
ABHD17A	4.74e-222	-0.269118	0.619	0.825	2.06e-217
CFAP298	4.85e-222	0.362939	0.858	0.861	2.11e-217
UBTF	6.15e-222	0.406897	0.712	0.653	2.67e-217
MCM6	6.48e-222	0.447735	0.793	0.794	2.81e-217
HSPA2	7.53e-222	-0.274241	0.411	0.65	3.27e-217
GRSF1	8.43e-222	0.377015	0.532	0.403	3.66e-217
MED6	8.98e-222	-0.286862	0.543	0.762	3.9e-217
KPNB1	1.09e-221	-0.275686	0.889	0.949	4.73e-217
FZD1	1.53e-221	-0.264852	0.351	0.596	6.65e-217
EIF4A3	1.74e-221	0.296049	0.925	0.933	7.57e-217
C6H16orf91	3.85e-221	-0.282154	0.714	0.868	1.67e-216
ZNF644	1.81e-220	-0.253794	0.512	0.754	7.85e-216
DHRS7	4.13e-220	0.349321	0.853	0.849	1.79e-215
IARS1	6e-220	0.394034	0.695	0.651	2.61e-215
MAN1A2	1.04e-219	0.400013	0.681	0.618	4.52e-215
PDIA4	2.2e-219	0.361675	0.87	0.872	9.55e-215
NASP	9.09e-219	-0.272678	0.8	0.915	3.95e-214
LGMN	1.03e-218	0.394844	0.667	0.596	4.49e-214
PSMG1	1.48e-218	-0.266876	0.812	0.915	6.44e-214
JUNB	2.59e-218	0.43414	0.448	0.285	1.13e-213
PPM1H	1.3e-217	0.357984	0.459	0.31	5.63e-213
UBL4A	1.39e-217	0.403532	0.665	0.599	6.04e-213
RPS27L	2.06e-216	0.260673	0.954	0.96	8.95e-212
CIBAR1	5.07e-216	0.382266	0.602	0.501	2.2e-211
COPS2	1.5e-215	0.383104	0.651	0.571	6.51e-211
IREB2	1.5e-215	0.324095	0.387	0.224	6.53e-211
FADS2	1.79e-215	0.393143	0.642	0.568	7.79e-211
GPCPD1	2.62e-215	-0.255902	0.354	0.591	1.14e-210
DST	1.48e-214	0.461868	0.645	0.553	6.42e-210
STUB1	1.55e-214	-0.280071	0.572	0.787	6.73e-210
POLR2D	3.14e-214	0.390122	0.759	0.738	1.36e-209
NDFIP1	1.75e-213	-0.36829	0.873	0.939	7.58e-209
DHX29	4.14e-213	-0.250045	0.601	0.808	1.8e-208
ZNF7	4.25e-213	0.315272	0.358	0.194	1.85e-208
BMP2	4.62e-213	0.302006	0.333	0.159	2.01e-208
IRX3	5.14e-213	-0.267181	0.438	0.675	2.23e-208
COMTD1	9.72e-213	0.310619	0.388	0.226	4.22e-208
ANKRD11	2.79e-212	-0.301738	0.705	0.873	1.21e-207
STMN1	3.17e-212	-0.256964	0.925	0.961	1.37e-207
PDIA3	5.85e-212	0.431301	0.754	0.725	2.54e-207
FPGS	8.93e-212	0.380807	0.472	0.331	3.88e-207
PSAP	1.92e-211	-0.297023	0.614	0.819	8.32e-207
APPL1	4.02e-211	-0.298399	0.669	0.842	1.75e-206
DNAJC21	1.88e-210	0.374091	0.609	0.516	8.18e-206
CSNK1A1	2.75e-210	0.337754	0.892	0.89	1.2e-205
SLC39A7	2.85e-210	0.391626	0.652	0.574	1.24e-205
INSIG1	8.15e-210	0.479059	0.734	0.683	3.54e-205
CSNK2A1	8.65e-210	-0.286213	0.769	0.901	3.76e-205
PURA	2.12e-209	-0.276991	0.547	0.77	9.19e-205
NPM3	3.56e-209	-0.285637	0.9	0.945	1.55e-204
TRIM47	2.06e-208	0.29376	0.308	0.144	8.93e-204
LOC100856725	3.58e-208	-0.258226	0.547	0.767	1.55e-203
GORASP2	6.56e-208	0.366016	0.666	0.591	2.85e-203
ALG3	2.32e-207	0.36277	0.522	0.401	1.01e-202
TMX2	6.75e-207	0.369015	0.509	0.379	2.93e-202
TP53I13	3.62e-206	0.374106	0.558	0.447	1.57e-201
FUNDC2	1.21e-205	0.38082	0.544	0.431	5.27e-201
NOB1	9.58e-205	-0.287814	0.651	0.83	4.16e-200
MRAS	1.22e-204	0.310615	0.362	0.199	5.3e-200
NDUFA6	1.45e-204	-0.274467	0.717	0.873	6.28e-200
SREBF1	3.47e-204	-0.274759	0.39	0.626	1.51e-199
ZDHHC9	7.5e-204	0.273823	0.282	0.123	3.26e-199
PCYT2	1.88e-203	0.380471	0.666	0.607	8.17e-199
NIP7	2.15e-203	-0.256798	0.623	0.813	9.35e-199
HDAC2	3.7e-203	-0.258056	0.613	0.81	1.61e-198
NMT1	6.67e-203	0.349394	0.695	0.646	2.9e-198
ATP1A1	7.92e-203	0.379327	0.754	0.718	3.44e-198
RBMX2	2.47e-202	0.362196	0.494	0.364	1.07e-197
B2M	1.63e-201	0.2516	0.258	0.102	7.07e-197
ARPC1B	2.07e-201	-0.285295	0.787	0.899	9.01e-197
BLVRB	8.41e-201	0.441053	0.825	0.838	3.65e-196
SLC6A8	1.94e-200	0.282504	0.297	0.137	8.41e-196
COPS3	4.42e-200	-0.275001	0.709	0.871	1.92e-195
PLPP1	1.45e-199	-0.291916	0.357	0.576	6.29e-195
GPX4	1.62e-199	0.313412	0.885	0.901	7.05e-195
RNPEP	1.99e-199	0.324654	0.375	0.218	8.63e-195
MANF	3.72e-199	0.301641	0.94	0.945	1.62e-194
DNAJC2	5.19e-199	0.385127	0.782	0.769	2.26e-194
ASPSCR1	1.09e-198	0.386462	0.792	0.809	4.74e-194
KCTD10	1.91e-198	0.368152	0.508	0.387	8.28e-194
SMARCA4	4.11e-198	-0.254412	0.761	0.897	1.78e-193
TM4SF1	1.01e-197	-0.33391	0.595	0.789	4.39e-193
SLC25A12	2.67e-197	0.304654	0.355	0.196	1.16e-192
PIGBOS1	6.04e-197	0.352759	0.783	0.777	2.62e-192
BBLN	1.1e-196	0.319866	0.924	0.943	4.76e-192
JUND	1.43e-196	0.508456	0.901	0.928	6.19e-192
MORN2	2.73e-196	0.35851	0.587	0.497	1.18e-191
HINT3	2.77e-196	0.319289	0.407	0.255	1.2e-191
UBALD2	3.26e-196	0.530934	0.515	0.38	1.42e-191
TCOF1	2.7e-195	0.391255	0.663	0.594	1.17e-190
HNRNPF	5.04e-195	0.277095	0.938	0.954	2.19e-190
LOC111098574	2.69e-194	0.256424	0.27	0.115	1.17e-189
PNP	5.14e-194	-0.288392	0.846	0.935	2.23e-189
TIMM17A	7.8e-194	0.33155	0.852	0.861	3.39e-189
GRINA	7.89e-194	0.363935	0.64	0.563	3.43e-189
LOC119878065	1.32e-192	0.336929	0.91	0.921	5.71e-188
ZNF106	3.32e-192	0.386383	0.572	0.475	1.44e-187
DPM3	6.15e-192	0.403587	0.636	0.576	2.67e-187
SRP9	1.49e-191	0.343647	0.85	0.857	6.47e-187
OTUD6B	1.64e-191	0.371038	0.541	0.427	7.14e-187
RSU1	1.68e-191	0.361421	0.744	0.716	7.29e-187
POP5	2.1e-191	0.342306	0.799	0.785	9.13e-187
SPART	2.75e-191	0.351309	0.455	0.315	1.19e-186
TRAPPC1	6.27e-191	-0.270093	0.876	0.935	2.72e-186
TNPO1	9.44e-191	-0.272508	0.734	0.886	4.1e-186
TACC1	1.18e-190	0.384655	0.586	0.496	5.12e-186
BCAS4	1.56e-190	0.322233	0.411	0.259	6.8e-186
FAHD1	1.82e-190	0.339219	0.469	0.332	7.89e-186
TCP1	2.46e-190	0.272367	0.948	0.955	1.07e-185
POLR2G	2.46e-190	0.36547	0.756	0.738	1.07e-185
MAPK6	4.17e-190	0.367424	0.592	0.502	1.81e-185
AFG3L2	8.56e-189	0.383051	0.616	0.535	3.72e-184
GAPVD1	2.89e-188	0.385908	0.543	0.437	1.25e-183
PLEC	4.17e-188	0.432062	0.775	0.757	1.81e-183
UBE2S	4.39e-188	0.454232	0.949	0.939	1.91e-183
MVD	1.22e-187	-0.305758	0.721	0.863	5.29e-183
TEAD1	1.96e-187	-0.281596	0.72	0.873	8.5e-183
PSTPIP2	2.85e-186	0.290312	0.343	0.188	1.24e-181
RWDD1	5.94e-186	0.35604	0.698	0.653	2.58e-181
MGST3	1.49e-185	-0.256458	0.707	0.872	6.47e-181
PPP5C	2.24e-185	0.358059	0.598	0.516	9.73e-181
NAGK	3.39e-185	0.266635	0.313	0.16	1.47e-180
BPTF	2.85e-184	0.3737	0.742	0.707	1.24e-179
CAPG	3.96e-184	-0.295	0.918	0.963	1.72e-179
MMP14	6.45e-184	0.271086	0.268	0.118	2.8e-179
KIAA1586	1.43e-183	0.342711	0.476	0.351	6.2e-179
SELENOM	4.33e-183	0.371727	0.81	0.808	1.88e-178
TYMS	5.88e-183	0.335629	0.915	0.931	2.55e-178
PYCR2	8.78e-182	0.355992	0.713	0.687	3.81e-177
DDX17	1.16e-181	-0.300746	0.644	0.827	5.03e-177
PRRX1	2.13e-180	-0.288353	0.84	0.933	9.24e-176
TRAPPC6B	4.64e-180	0.28507	0.351	0.201	2.01e-175
UBE2B	1.55e-178	0.359531	0.591	0.503	6.73e-174
SSB	3.36e-178	0.310528	0.912	0.911	1.46e-173
PHLDA3	3.58e-178	0.3495	0.462	0.344	1.56e-173
CDC42EP4	6.07e-178	0.284557	0.332	0.185	2.63e-173
LOC119870915	7.02e-178	0.250681	0.228	0.087	3.05e-173
VPS25	2.14e-177	-0.250559	0.682	0.849	9.28e-173
SMARCD3	3.24e-177	0.320819	0.438	0.305	1.41e-172
ASPH	2.98e-176	0.376373	0.671	0.623	1.29e-171
TMEM214	1.62e-175	0.3243	0.434	0.302	7.05e-171
NANS	5.02e-175	0.354904	0.584	0.493	2.18e-170
CD59	2.55e-174	0.38072	0.526	0.408	1.11e-169
[truncated: 343 more rows]

## Sheet: Table S4
Table S4. Differential expression between HMPOS-2.5 and HMPOS-10. Positive average log2 fold-change values indicate that the feature is more highly expressed in HMPOS-2.5
Gene	p value	average log2 fold-change of the average expression between the two groups	percentage of cells where the gene is expressed HMPOS-2.5	percentage of cells where the feature is detected in HMPOS-10	Bonferroni-adjusted p-value using all features in the dataset
PARD6G	0	0.270214	0.288	0.056	0
RBFA	0	0.654747	0.828	0.62	0
DIPK1C	0	0.49862	0.392	0	0
NETO1	0	-0.359707	0	0.359	0
LMAN1	0	0.450997	0.945	0.912	0
ATP8B1	0	-0.284458	0.117	0.372	0
CCN2	0	-0.486977	0.018	0.332	0
RPS12	0	-0.604752	0.985	0.994	0
PERP	0	-0.291446	0.095	0.386	0
ABRACL	0	-1.49319	0.044	0.87	0
CITED2	0	-0.462114	0.273	0.593	0
STX11	0	-0.347982	0.003	0.346	0
RAB32	0	-0.327427	0.211	0.516	0
GINM1	0	0.930353	0.912	0.689	0
PCMT1	0	0.5768	0.877	0.75	0
LOC119875938	0	-0.378223	0.11	0.465	0
EZR	0	-0.45316	0.949	0.961	0
RNASET2	0	0.834454	0.871	0.616	0
CALHM5	0	0.347795	0.279	0	0
VGLL2	0	-0.283929	0.014	0.262	0
GJA1	0	1.11751	0.835	0.536	0
PKIB	0	-1.33553	0.213	0.845	0
HNRNPK	0	-0.353197	0.958	0.97	0
RORB	0	0.507793	0.345	0.013	0
CEMIP2	0	0.3582	0.404	0.172	0
RFX3	0	-0.342677	0.227	0.508	0
CKS2	0	-0.582242	0.844	0.917	0
S1PR3	0	0.339691	0.315	0.043	0
BARX1	0	0.527446	0.525	0.151	0
FAM120A	0	0.453067	0.835	0.72	0
ECM2	0	0.543667	0.469	0.048	0
OMD	0	2.73696	0.921	0.028	0
OGN	0	2.11515	0.935	0.094	0
UBE2M	0	-0.410307	0.908	0.95	0
RPL28	0	-0.412207	0.982	0.991	0
RPS9	0	-0.511021	0.981	0.991	0
LOC100683760	0	1.17107	0.825	0.389	0
LOC119870913	0	0.615807	0.556	0.187	0
LOC119870922	0	1.84303	0.869	0.158	0
LOC111089988	0	0.34712	0.361	0.09	0
CLEC11A	0	1.14828	0.744	0.107	0
RPS11	0	-0.461584	0.983	0.991	0
RPL13A	0	-0.384379	0.969	0.979	0
FTL	0	-0.39191	0.989	0.99	0
PLEKHA4	0	-0.26321	0.099	0.36	0
RPL18	0	-0.311533	0.988	0.992	0
TMEM160	0	0.42406	0.88	0.824	0
CALM3	0	0.448107	0.898	0.874	0
SNRPD2	0	-0.311819	0.964	0.974	0
BCL3	0	-0.32154	0.001	0.319	0
RABAC1	0	0.393471	0.952	0.948	0
RPS19	0	-0.389168	0.989	0.994	0
BLVRB	0	1.23677	0.954	0.838	0
PSMC4	0	-0.557055	0.736	0.901	0
RPS16	0	-0.341214	0.98	0.987	0
NCCRP1	0	0.324907	0.307	0.002	0
HNRNPL	0	-0.376849	0.672	0.845	0
ACTN4	0	0.494253	0.805	0.675	0
SPINT2	0	0.28011	0.298	0.057	0
COX7A1	0	0.6538	0.524	0	0
APBB1IP	0	-0.503681	0.082	0.548	0
DNAJC1	0	0.480664	0.723	0.521	0
ARHGAP12	0	-0.259928	0.116	0.372	0
BAMBI	0	0.604983	0.572	0.271	0
VIM	0	0.342082	1	1	0
RSU1	0	0.622843	0.864	0.716	0
CAMK1D	0	-0.286491	0.095	0.376	0
CELF2	0	-0.329993	0.005	0.284	0
ATP5F1C	0	-0.425633	0.949	0.965	0
KLF6	0	0.986913	0.967	0.901	0
PFKP	0	0.98979	0.835	0.402	0
IDI1	0	-0.451246	0.822	0.921	0
CXXC5	0	0.352134	0.403	0.145	0
HBEGF	0	0.323581	0.27	0.056	0
IK	0	-0.382981	0.708	0.851	0
DPYSL3	0	-1.03875	0.487	0.89	0
SPINK5	0	-0.651191	0.002	0.253	0
PLK2	0	-0.39299	0.122	0.449	0
NDUFAF2	0	-0.625547	0.724	0.904	0
CWC27	0	-0.365755	0.58	0.776	0
PIK3R1	0	0.292198	0.305	0.089	0
CCNB1	0	-0.630935	0.532	0.803	0
MAP1B	0	0.605442	0.969	0.931	0
CCDC102A	0	-0.406604	0.155	0.525	0
LOC100686073	0	-0.672983	0.045	0.432	0
MT1E	0	-0.32879	0.065	0.293	0
MMP2	0	1.4729	0.783	0.057	0
LOC111092789	0	0.50998	0.868	0.773	0
CHD9	0	0.408308	0.606	0.403	0
TENT4B	0	-0.637468	0.421	0.776	0
COL16A1	0	0.749106	0.789	0.498	0
FABP3	0	3.2841	0.956	0.007	0
ATP5IF1	0	0.460317	0.95	0.936	0
IFI6	0	0.341036	0.335	0.052	0
ARID1A	0	-0.348256	0.374	0.647	0
HMGN2	0	-0.40957	0.939	0.963	0
SH3BGRL3	0	-0.676495	0.906	0.954	0
STMN1	0	-0.800419	0.885	0.961	0
RCAN3	0	0.431442	0.746	0.589	0
FUCA1	0	0.416513	0.8	0.668	0
RPL11	0	-0.380483	0.986	0.991	0
LOC100685822	0	0.36077	0.918	0.889	0
HSPG2	0	0.622908	0.433	0.037	0
EFHD2	0	-0.603374	0.187	0.658	0
VPS13D	0	0.507596	0.711	0.543	0
FBXO6	0	-0.57861	0.453	0.784	0
PGD	0	-1.37735	0.678	0.944	0
LOC119876122	0	0.499481	0.715	0.52	0
CAMK4	0	-0.39367	0.005	0.371	0
PAM	0	0.682156	0.819	0.61	0
FAM174A	0	0.437459	0.502	0.196	0
LOC111095125	0	-0.298243	0.05	0.348	0
CAST	0	-0.503724	0.756	0.898	0
GLRX	0	0.738201	0.808	0.589	0
RHOBTB3	0	0.554603	0.841	0.708	0
MEF2C	0	0.860797	0.597	0.175	0
RASA1	0	-0.392629	0.244	0.579	0
LOC609990	0	-0.342745	0.969	0.979	0
EDIL3	0	-1.1093	0.006	0.753	0
VCAN	0	-0.967061	0.001	0.669	0
RPS23	0	-0.802341	0.987	0.994	0
LHFPL2	0	-0.297202	0.231	0.516	0
IQGAP2	0	-0.614074	0.107	0.618	0
NDN	0	-1.07957	0	0.781	0
FAM174B	0	-0.376087	0.011	0.382	0
HAPLN3	0	0.470984	0.56	0.289	0
MFGE8	0	0.876301	0.97	0.839	0
IDH2	0	0.772269	0.899	0.787	0
SEC11A	0	0.444678	0.901	0.849	0
RPS17	0	-0.285573	0.987	0.991	0
RAMAC	0	-0.484171	0.599	0.831	0
MESD	0	0.408343	0.917	0.883	0
BCL2A1	0	-0.284663	0.092	0.358	0
TMED3	0	0.483452	0.933	0.908	0
DNAJA4	0	-0.524874	0.002	0.464	0
CRABP1	0	-0.387347	0	0.348	0
HTRA3	0	0.558676	0.453	0.052	0
LRPAP1	0	0.494046	0.947	0.898	0
C3H4orf48	0	0.860066	0.888	0.74	0
TACC3	0	-0.430067	0.456	0.721	0
NSG1	0	0.434775	0.655	0.435	0
UCHL1	0	-1.88363	0.902	0.979	0
PDS5A	0	-0.377251	0.378	0.672	0
KLHL5	0	-0.379376	0.345	0.64	0
SPON2	0	-0.390518	0.158	0.449	0
NTPCR	0	-0.748038	0.825	0.932	0
ANK3	0	-0.37208	0.027	0.382	0
DDX21	0	0.609419	0.912	0.802	0
HK1	0	0.727478	0.819	0.578	0
PPA1	0	-0.557176	0.821	0.918	0
UNC5B	0	0.495707	0.403	0.039	0
P4HA1	0	1.04191	0.897	0.653	0
ADK	0	0.474492	0.674	0.478	0
ZCCHC24	0	0.502943	0.43	0.074	0
ANXA8L1	0	2.5897	0.967	0.271	0
CLTB	0	0.406514	0.872	0.813	0
BOD1	0	0.657698	0.845	0.645	0
DUSP1	0	0.820565	0.675	0.377	0
NPM1	0	-0.336419	0.98	0.985	0
SLIT3	0	-0.341541	0.096	0.406	0
SGCD	0	0.410499	0.356	0.058	0
FAM114A2	0	0.403776	0.828	0.73	0
SPARC	0	1.18187	0.978	0.92	0
GM2A	0	-0.528756	0.304	0.623	0
ANXA6	0	0.387694	0.562	0.347	0
SMIM3	0	0.341028	0.421	0.182	0
CAMK2A	0	1.02998	0.695	0.003	0
ESM1	0	-0.346192	0.002	0.24	0
SNX18	0	0.759701	0.853	0.637	0
FST	0	-0.343102	0.094	0.31	0
ITGA2	0	-0.328383	0.035	0.332	0
PAIP1	0	0.550989	0.859	0.717	0
CARD6	0	-0.291108	0.005	0.313	0
LOC106558744	0	-0.933406	0.961	0.983	0
SLC1A3	0	0.715434	0.538	0.036	0
SUB1	0	-0.647826	0.915	0.957	0
CDH6	0	-0.772307	0	0.596	0
RETREG1	0	0.934998	0.739	0.171	0
ZNF622	0	0.443883	0.711	0.543	0
ZBTB44	0	-0.260168	0.175	0.437	0
ETS1	0	-0.362369	0.351	0.631	0
DCPS	0	-0.38716	0.477	0.727	0
TBRG1	0	-0.345137	0.431	0.683	0
CLMP	0	-0.36852	0.029	0.397	0
SC5D	0	-0.446659	0.481	0.746	0
OAF	0	-0.29314	0.072	0.37	0
C1QTNF5	0	0.457115	0.376	0	0
RPS25	0	-0.439011	0.978	0.986	0
PHLDB1	0	0.421858	0.394	0.068	0
ATP5MG	0	-0.419216	0.965	0.975	0
TAGLN	0	-1.67294	0.127	0.645	0
CADM1	0	-0.693407	0.299	0.75	0
REXO2	0	-0.452664	0.805	0.909	0
NCAM1	0	0.511956	0.487	0.131	0
RDX	0	-0.537205	0.708	0.882	0
RAB39A	0	-0.392044	0.004	0.392	0
SLC35F2	0	0.674198	0.763	0.485	0
PDGFD	0	1.06928	0.697	0.047	0
MYBBP1A	0	0.444966	0.865	0.786	0
PIMREG	0	0.559186	0.465	0.122	0
C1QBP	0	0.396621	0.968	0.963	0
PFN1	0	-0.628033	0.965	0.979	0
SLC25A11	0	0.425194	0.882	0.848	0
CHRNE	0	-0.41489	0.002	0.348	0
PSMB6	0	-0.588144	0.962	0.977	0
RNASEK	0	0.280327	0.975	0.972	0
EIF5A	0	0.466283	0.959	0.952	0
FGF11	0	-0.465444	0.151	0.553	0
POLR2A	0	-0.65888	0.573	0.848	0
TP53	0	0.42836	0.422	0.065	0
CHD3	0	-0.59688	0.365	0.714	0
TRAPPC1	0	-0.450012	0.88	0.935	0
AURKB	0	-0.459787	0.492	0.749	0
RANGRF	0	-0.522804	0.176	0.61	0
RPL26	0	-0.505886	0.972	0.985	0
LOC608772	0	-1.09546	0.731	0.932	0
UBB	0	-0.610025	0.966	0.978	0
NCOR1	0	-0.544567	0.704	0.886	0
B9D1	0	-0.550355	0.395	0.747	0
FLII	0	-0.561429	0.495	0.796	0
ALKBH5	0	-0.439826	0.401	0.71	0
SREBF1	0	-0.487996	0.29	0.626	0
USP22	0	-0.374806	0.47	0.72	0
SERBP1	0	-0.38793	0.972	0.982	0
MIER1	0	-0.438159	0.404	0.706	0
AK4	0	0.466671	0.789	0.666	0
LOC111095933	0	-0.389091	0.129	0.481	0
NFIA	0	-0.488617	0.06	0.488	0
MRPL37	0	0.399662	0.815	0.722	0
TMEM59	0	0.754967	0.885	0.69	0
MAGOH	0	-0.463812	0.897	0.941	0
ECHDC2	0	0.623825	0.657	0.279	0
MXRA8	0	0.790423	0.58	0.022	0
VWA1	0	0.711536	0.545	0.123	0
TMEM240	0	0.281378	0.31	0.081	0
C5H1orf174	0	-0.453743	0.498	0.751	0
RPL22	0	-0.522505	0.981	0.99	0
ERRFI1	0	1.13496	0.856	0.656	0
RERE	0	-0.434002	0.549	0.774	0
ENO1	0	0.617146	0.985	0.981	0
LOC489640	0	0.372256	0.307	0	0
UBE4B	0	-0.398457	0.287	0.609	0
RPL13	0	-0.416168	0.994	0.998	0
CDT1	0	-0.316592	0.348	0.61	0
ZNF469	0	0.274268	0.216	0.002	0
COX4I1	0	-0.478271	0.98	0.986	0
COTL1	0	-0.8755	0.424	0.851	0
GCSH	0	0.550895	0.926	0.886	0
KARS1	0	-0.530645	0.863	0.94	0
LOC119876317	0	-0.439047	0.82	0.918	0
SF3B3	0	-0.390036	0.559	0.771	0
PSMD7	0	-0.451135	0.954	0.968	0
NUTF2	0	-0.409456	0.845	0.923	0
TPPP3	0	0.659219	0.493	0.013	0
E2F4	0	-0.382023	0.425	0.685	0
B3GNT9	0	0.335158	0.304	0.005	0
CMTM3	0	-0.685208	0.458	0.809	0
CDH11	0	1.3326	0.801	0.133	0
CCT6A	0	-0.648066	0.955	0.975	0
SUMF2	0	-0.280149	0.158	0.432	0
CHCHD2	0	-0.831166	0.962	0.976	0
SBDS	0	-0.603724	0.73	0.901	0
GALNT17	0	-0.475502	0	0.414	0
RFC2	0	-0.404499	0.698	0.861	0
EIF4H	0	-0.430764	0.941	0.963	0
BUD23	0	-0.963127	0.892	0.958	0
MDH2	0	-1.04794	0.875	0.969	0
HSPB1	0	-1.05552	0.87	0.934	0
POLR2J	0	-0.457852	0.835	0.924	0
ORAI2	0	-0.353936	0.258	0.559	0
FIS1	0	-0.402892	0.731	0.873	0
VGF	0	-0.392099	0.025	0.374	0
AP1S1	0	-0.616388	0.796	0.927	0
SERPINE1	0	-1.17435	0.192	0.734	0
MOSPD3	0	-0.377777	0.364	0.65	0
PCOLCE	0	0.800187	0.918	0.533	0
MCM7	0	-0.697702	0.642	0.893	0
COPS6	0	-0.435285	0.758	0.889	0
ATP5J2	0	-0.535465	0.95	0.972	0
ARPC1A	0	-0.42495	0.931	0.958	0
NPTX2	0	-0.331516	0.058	0.338	0
BAIAP2L1	0	-0.303827	0.001	0.314	0
BRI3	0	-0.653635	0.876	0.943	0
LOC100683001	0	-0.391535	0.292	0.618	0
RAC1	0	-0.309674	0.317	0.602	0
FSCN1	0	0.651387	0.888	0.757	0
WIPI2	0	-0.575356	0.534	0.815	0
TGFB1I1	0	-0.267687	0	0.265	0
VKORC1	0	0.949535	0.914	0.716	0
ALDOA	0	0.702038	0.956	0.948	0
NUPR1	0	-0.489945	0.311	0.597	0
RPS15A	0	0.393391	0.987	0.985	0
GSPT1	0	0.542489	0.914	0.848	0
ROGDI	0	0.468182	0.493	0.186	0
NMRAL1	0	-0.742264	0.834	0.943	0
VASN	0	0.787275	0.558	0.03	0
THOC6	0	-0.532198	0.409	0.748	0
HCFC1R1	0	-0.849013	0.429	0.832	0
ELOB	0	-1.01592	0.947	0.974	0
ATP6V0C	0	-0.523787	0.959	0.973	0
CCNF	0	-0.321165	0.196	0.452	0
RPS2	0	-1.18403	0.99	0.998	0
NDUFB10	0	-0.674128	0.84	0.945	0
MSRB1	0	0.379294	0.57	0.351	0
UBE2I	0	-0.645659	0.815	0.928	0
MCRIP2	0	0.516179	0.739	0.56	0
METTL26	0	-0.592305	0.627	0.868	0
NME4	0	-0.72584	0.787	0.932	0
SNRNP25	0	-0.374035	0.73	0.867	0
POLR3K	0	0.364773	0.917	0.875	0
LOC119872230	0	-0.78587	0.94	0.966	0
LRIF1	0	-0.52456	0.204	0.615	0
LAMTOR5	0	-0.320884	0.949	0.961	0
SLC6A17	0	-0.276007	0.054	0.328	0
ALX3	0	-0.454954	0.003	0.425	0
LOC479911	0	-2.46531	0.001	0.947	0
AMPD2	0	-0.328675	0.277	0.56	0
GNAI3	0	-0.428097	0.874	0.935	0
PSMA5	0	-0.723107	0.932	0.964	0
GPSM2	0	-0.409475	0.425	0.704	0
FAM102B	0	-0.293453	0.056	0.343	0
SLC25A24	0	-0.502527	0.419	0.746	0
LOC102152658	0	-0.344497	0.278	0.556	0
SLC30A7	0	-0.305639	0.282	0.561	0
RTCA	0	-0.503695	0.552	0.813	0
SASS6	0	-0.408509	0.23	0.561	0
DPYD	0	-0.385594	0.074	0.442	0
CNN3	0	-0.533289	0.749	0.905	0
F3	0	-0.282924	0.117	0.362	0
ABCD3	0	-0.47062	0.249	0.62	0
ARHGAP29	0	-0.672249	0.317	0.711	0
DNTTIP2	0	-0.701703	0.706	0.909	0
BCAR3	0	-0.328826	0.05	0.374	0
FNBP1L	0	-0.390186	0.222	0.558	0
DR1	0	-0.282938	0.217	0.491	0
CCDC18	0	-0.290689	0.161	0.439	0
TMED5	0	-0.423078	0.617	0.821	0
MTF2	0	-0.522592	0.307	0.684	0
RPL5	0	-1.1672	0.973	0.987	0
EVI5	0	-0.477551	0.351	0.688	0
GLMN	0	-0.392139	0.215	0.57	0
CDC7	0	-0.313781	0.277	0.55	0
ZNF644	0	-0.466588	0.459	0.754	0
ZNF326	0	-0.719781	0.758	0.918	0
GTF2B	0	-0.435277	0.35	0.668	0
LMO4	0	-0.894474	0.35	0.818	0
SELENOF	0	-0.890497	0.907	0.959	0
SH3GLB1	0	-0.379253	0.595	0.801	0
ODF2L	0	-0.456594	0.135	0.53	0
ZNHIT6	0	-0.372461	0.39	0.66	0
C6H1orf52	0	-0.419009	0.358	0.674	0
GNG5	0	-1.19285	0.868	0.963	0
RPF1	0	-0.56032	0.694	0.89	0
TTLL7	0	-0.261996	0.127	0.388	0
IFI44	0	-0.256589	0.003	0.23	0
DNAJB4	0	-0.462114	0.119	0.525	0
MIGA1	0	-0.310491	0.296	0.567	0
USP33	0	-0.470669	0.319	0.671	0
ZZZ3	0	-0.415955	0.405	0.702	0
RABGGTB	0	-0.411944	0.367	0.678	0
ACADM	0	-0.861427	0.451	0.863	0
CTH	0	-0.406217	0.338	0.609	0
ANKRD13C	0	-0.734682	0.662	0.89	0
SRSF11	0	-0.792345	0.892	0.951	0
DEPDC1	0	-0.366217	0.248	0.509	0
WLS	0	-0.915822	0.673	0.93	0
GNG12	0	-0.517395	0.433	0.727	0
GADD45A	0	-0.921346	0.35	0.774	0
TMEM183A	0	-0.371242	0.71	0.859	0
RNPEP	0	0.370339	0.475	0.218	0
SHISA4	0	0.627999	0.715	0.382	0
NAV1	0	0.473096	0.504	0.235	0
C7H1orf53	0	-0.429588	0.159	0.54	0
CD55	0	-0.74038	0.052	0.593	0
CENPF	0	-0.547504	0.618	0.844	0
QSOX1	0	0.511557	0.599	0.348	0
IER5	0	-0.354999	0.319	0.588	0
GLUL	0	-0.449447	0.061	0.46	0
LAMC1	0	-0.631057	0.511	0.803	0
PTGS2	0	0.674808	0.45	0.089	0
PLA2G4A	0	-0.431371	0.353	0.657	0
TOR3A	0	0.738434	0.757	0.383	0
TNN	0	0.269831	0.177	0.005	0
MRPS14	0	0.68535	0.916	0.843	0
DPT	0	2.72462	0.959	0.002	0
RGS7	0	0.302266	0.368	0.143	0
ADSS2	0	0.62846	0.838	0.7	0
PARP1	0	0.441204	0.904	0.851	0
PYCR2	0	0.407359	0.799	0.687	0
ENAH	0	0.701737	0.897	0.792	0
DEGS1	0	0.839651	0.903	0.725	0
HDGF	0	-0.585478	0.692	0.881	0
NES	0	0.814458	0.524	0.002	0
GPATCH4	0	0.599933	0.892	0.786	0
SSR2	0	0.401452	0.972	0.967	0
DAP3	0	0.469569	0.817	0.707	0
RUSC1	0	0.457878	0.472	0.139	0
ADAM15	0	0.308644	0.302	0.071	0
FLAD1	0	0.78546	0.647	0.111	0
RAB13	0	-0.433713	0.739	0.87	0
S100A13	0	0.436224	0.661	0.451	0
S100A4	0	3.82912	0.983	0.378	0
S100A6	0	-4.13988	0.003	0.982	0
ST8SIA5	0	0.443825	0.373	0.037	0
ATP5F1A	0	-0.307608	0.957	0.967	0
PSTPIP2	0	0.346746	0.435	0.188	0
GALNT1	0	0.815016	0.92	0.801	0
CDH2	0	-0.655959	0.002	0.531	0
COLEC12	0	0.811065	0.686	0.283	0
LOC607207	0	-0.532971	0.944	0.966	0
EPB41L3	0	0.260201	0.258	0.039	0
RALBP1	0	0.444856	0.865	0.789	0
APCDD1	0	0.40962	0.331	0.023	0
RPL17	0	-0.324782	0.973	0.982	0
LOC119876465	0	-0.563138	0.957	0.968	0
TRIP11	0	0.518377	0.698	0.478	0
NDUFB1	0	0.642841	0.942	0.918	0
LGMN	0	0.724529	0.833	0.596	0
DAD1	0	0.359864	0.959	0.952	0
MMP14	0	0.475762	0.421	0.118	0
LRP10	0	0.433077	0.568	0.318	0
CHMP4A	0	0.612215	0.735	0.459	0
STXBP6	0	0.578973	0.671	0.37	0
LOC608162	0	-0.380239	0.342	0.646	0
FOXG1	0	-0.311812	0.004	0.326	0
SPTSSA	0	0.668382	0.816	0.578	0
BAZ1A	0	0.664861	0.83	0.617	0
FAM177A1	0	0.650206	0.745	0.439	0
TRAPPC6B	0	0.418434	0.496	0.201	0
RPS29	0	-0.501048	0.98	0.99	0
GNG2	0	0.394121	0.512	0.27	0
NID2	0	-0.326433	0.215	0.464	0
ERO1A	0	0.677541	0.768	0.515	0
FERMT2	0	0.712649	0.921	0.83	0
CDKN3	0	0.39948	0.466	0.25	0
MAPK1IP1L	0	-0.540613	0.709	0.896	0
LGALS3	0	-1.56105	0.955	0.987	0
PSMA3	0	-0.516051	0.905	0.942	0
L3HYPDH	0	-0.372411	0.358	0.652	0
DHRS7	0	0.602812	0.925	0.849	0
LOC609748	0	0.614295	0.779	0.578	0
HIF1A	0	0.685363	0.915	0.846	0
MTHFD1	0	-0.45876	0.682	0.851	0
HSPA2	0	-0.475294	0.332	0.65	0
MPP5	0	-0.340884	0.17	0.486	0
PLEK2	0	-0.342887	0.139	0.475	0
ARG2	0	-1.00213	0.035	0.737	0
ERH	0	-0.488566	0.963	0.974	0
SMOC1	0	0.441408	0.463	0.169	0
SIPA1L1	0	-0.392724	0.136	0.485	0
DPF3	0	-0.487016	0.102	0.434	0
FOS	0	1.13186	0.739	0.497	0
IRF2BPL	0	-0.494995	0.588	0.816	0
ZC3H14	0	-0.573899	0.415	0.767	0
PSMC1	0	-0.854731	0.503	0.871	0
CALM1	0	-0.711802	0.496	0.839	0
PPP4R3A	0	-0.400243	0.305	0.623	0
GON7	0	-0.486981	0.617	0.834	0
DDX24	0	-0.407632	0.846	0.924	0
GLRX5	0	-0.687208	0.755	0.912	0
GSKIP	0	-0.312042	0.264	0.541	0
VRK1	0	-0.492598	0.165	0.572	0
SLC25A29	0	0.361378	0.364	0.09	0
DYNC1H1	0	0.463566	0.967	0.938	0
HSP90AA1	0	-0.714978	0.997	0.999	0
CINP	0	0.768779	0.826	0.596	0
ANKRD9	0	0.70452	0.81	0.567	0
LOC100686502	0	2.39455	0.936	0.001	0
TNFAIP2	0	0.27574	0.209	0.007	0
LOC480441	0	0.45663	0.919	0.87	0
EIF5	0	0.689214	0.981	0.971	0
LOC100855552	0	2.24484	0.955	0.446	0
TRMT61A	0	0.564685	0.624	0.333	0
BAG5	0	0.649179	0.868	0.704	0
COA8	0	0.942614	0.901	0.735	0
KLC1	0	0.571128	0.796	0.6	0
ZFYVE21	0	0.695135	0.776	0.475	0
ATP5MJ	0	0.333131	0.967	0.965	0
SIVA1	0	0.917949	0.959	0.925	0
AKT1	0	0.758566	0.854	0.622	0
JAG2	0	0.830349	0.537	0.011	0
NUDT14	0	0.430769	0.537	0.269	0
PACS2	0	0.434823	0.683	0.486	0
CRIP2	0	1.29916	0.92	0.635	0
CRIP1	0	-0.412306	0.006	0.369	0
LOC119876513	0	1.03436	0.726	0.015	0
METRNL	0	1.45447	0.868	0.385	0
SLC16A3	0	0.757081	0.506	0.003	0
DCXR	0	1.0599	0.847	0.424	0
ASPSCR1	0	0.878676	0.901	0.809	0
PYCR1	0	1.18069	0.902	0.596	0
MAFG	0	0.481377	0.671	0.489	0
P4HB	0	0.958328	0.989	0.958	0
ACTG1	0	1.29149	0.996	0.989	0
C1QTNF1	0	0.551608	0.459	0.008	0
TIMP2	0	0.548451	0.564	0.192	0
TK1	0	1.44208	0.881	0.61	0
SYNGR2	0	0.695175	0.61	0.154	0
TNRC6C	0	0.506151	0.558	0.277	0
SEPTIN9	0	0.704086	0.752	0.438	0
SEC14L1	0	0.684614	0.902	0.785	0
LOC119873220	0	0.401118	0.631	0.425	0
RNF157	0	0.413328	0.426	0.092	0
TEN1	0	0.779573	0.855	0.63	0
TRIM47	0	0.616958	0.55	0.144	0
H3-3B	0	1.26555	0.991	0.976	0
SUMO2	0	0.303354	0.968	0.969	0
NT5C	0	2.05817	0.924	0.004	0
CDR2L	0	0.303794	0.367	0.141	0
FADS6	0	0.786422	0.622	0.035	0
GRIN2C	0	0.294934	0.258	0.053	0
GPRC5C	0	0.303057	0.244	0.002	0
TTYH2	0	0.403853	0.404	0.094	0
RPL38	0	0.481957	0.989	0.989	0
SLC39A11	0	0.374285	0.464	0.216	0
LOC111097339	0	0.57114	0.496	0.075	0
ABCA9	0	-0.25771	0	0.222	0
WIPI1	0	0.561266	0.48	0.051	0
RGS9	0	0.595466	0.551	0.18	0
PRKCA	0	0.487817	0.654	0.424	0
HELZ	0	0.395983	0.551	0.323	0
NOL11	0	0.635225	0.854	0.695	0
DDX5	0	0.591513	0.99	0.978	0
SMARCD2	0	0.443034	0.713	0.527	0
FTSJ3	0	0.576022	0.812	0.648	0
CCDC47	0	0.714146	0.855	0.654	0
DCAF7	0	0.396499	0.739	0.606	0
LOC102156027	0	-0.662899	0.003	0.6	0
MRC2	0	1.28505	0.795	0.24	0
HEXIM1	0	-0.365041	0.237	0.541	0
NMT1	0	0.542555	0.811	0.646	0
C1QL1	0	0.36339	0.41	0.131	0
EFTUD2	0	0.471837	0.802	0.674	0
SLC25A39	0	0.401249	0.827	0.747	0
LSM12	0	0.61372	0.852	0.695	0
TMEM101	0	0.531436	0.609	0.299	0
ARL4D	0	1.34064	0.807	0.21	0
LOC480510	0	0.409813	0.764	0.636	0
RAMP2	0	-0.296897	0	0.316	0
CAVIN1	0	0.589673	0.771	0.541	0
ACLY	0	-0.864653	0.856	0.948	0
TOP2A	0	-0.723521	0.568	0.831	0
RPL19	0	-0.423523	0.986	0.992	0
RPL23	0	-0.395086	0.984	0.99	0
PSMB3	0	-0.766292	0.928	0.966	0
NPEPPS	0	-0.628405	0.553	0.843	0
KPNB1	0	-0.355146	0.91	0.949	0
HOXB2	0	-0.287909	0	0.302	0
ATP5MC1	0	-1.59102	0.952	0.981	0
IGF2BP1	0	-0.774082	0.558	0.875	0
LOC106559295	0	0.797407	0.5	0.001	0
COL1A1	0	-1.6805	0.021	0.812	0
RSAD1	0	-0.280215	0.186	0.473	0
SCPEP1	0	0.577119	0.767	0.563	0
SKA2	0	0.793884	0.845	0.58	0
TMEM98	0	-0.377486	0.516	0.741	0
EVI2A	0	-0.334941	0.034	0.318	0
TMEM97	0	-1.13817	0.005	0.775	0
TP53I13	0	0.438316	0.644	0.447	0
CPD	0	0.456069	0.733	0.566	0
SERPINF1	0	0.472742	0.611	0.346	0
DPP7	0	0.404046	0.343	0.022	0
PAXX	0	0.738045	0.868	0.68	0
EDF1	0	-0.337314	0.923	0.952	0
RPL7A	0	-0.497162	0.99	0.995	0
COL5A1	0	1.25641	0.964	0.742	0
GBGT1	0	0.587115	0.493	0.021	0
PTGES	0	1.27702	0.675	0.009	0
IER5L	0	-0.845924	0.323	0.737	0
SPTAN1	0	0.692801	0.745	0.479	0
CERCAM	0	0.422588	0.395	0.056	0
ST6GALNAC4	0	0.755832	0.807	0.531	0
ST6GALNAC6	0	0.562505	0.528	0.104	0
FPGS	0	0.437756	0.568	0.331	0
ANGPTL2	0	1.06444	0.657	0	0
RABEPK	0	0.633777	0.787	0.547	0
PPP6C	0	0.590044	0.83	0.643	0
LHX2	0	0.318116	0.392	0.159	0
MRRF	0	0.472953	0.715	0.522	0
RBM18	0	0.64666	0.853	0.677	0
NDUFA8	0	0.568893	0.956	0.953	0
BLOC1S1	0	-0.505776	0.446	0.748	0
MMP19	0	-0.262158	0.02	0.288	0
RPS26	0	-1.08365	0.984	0.995	0
PA2G4	0	-0.703739	0.935	0.966	0
MYL6	0	-0.378372	0.966	0.979	0
NABP2	0	-0.551074	0.683	0.882	0
CS	0	-0.477879	0.706	0.876	0
BAZ2A	0	-0.388649	0.262	0.588	0
ATP5F1B	0	-1.08323	0.95	0.979	0
NACA	0	-0.719918	0.966	0.98	0
DCTN2	0	-0.429442	0.696	0.866	0
CDK4	0	-0.862055	0.903	0.957	0
TSFM	0	-0.389388	0.707	0.853	0
ATP23	0	-0.536851	0.219	0.653	0
WIF1	0	1.64258	0.742	0.03	0
HMGA2	0	-1.66296	0.056	0.87	0
TMBIM4	0	-0.380882	0.775	0.892	0
DYRK2	0	-0.28887	0.172	0.446	0
CCT2	0	-0.542958	0.937	0.961	0
RAB3IP	0	-0.372227	0.122	0.482	0
CNOT2	0	-0.343761	0.427	0.69	0
TSPAN8	0	-0.332513	0	0.261	0
ATXN7L3B	0	-0.425856	0.193	0.546	0
GLIPR1	0	0.453433	0.41	0.019	0
GTSE1	0	-0.433789	0.345	0.614	0
ATXN10	0	-0.528905	0.487	0.793	0
NUP50	0	-0.412837	0.44	0.726	0
SAMM50	0	-0.435714	0.48	0.758	0
TTLL12	0	-0.568566	0.46	0.764	0
NDUFA6	0	-0.429887	0.721	0.873	0
TNFRSF13C	0	0.308417	0.283	0.005	0
SNU13	0	-0.470824	0.742	0.888	0
XRCC6	0	-0.338651	0.223	0.543	0
TOB2	0	-0.328853	0.27	0.545	0
RBX1	0	-0.552091	0.869	0.944	0
ST13	0	-0.445251	0.831	0.917	0
ADSL	0	-0.450411	0.415	0.717	0
RPS19BP1	0	-0.59548	0.871	0.944	0
ATF4	0	-0.45522	0.905	0.952	0
RPL3	0	-0.330574	0.977	0.984	0
TOMM22	0	-0.681112	0.884	0.95	0
POLR2F	0	-0.517263	0.855	0.938	0
EIF3L	0	-0.497193	0.841	0.93	0
LGALS1	0	0.425986	0.986	0.983	0
CARD10	0	-0.253663	0.033	0.298	0
EIF3D	0	-0.721802	0.835	0.94	0
TXN2	0	-0.5089	0.682	0.868	0
RBFOX2	0	-0.604092	0.718	0.9	0
MCM5	0	-0.545118	0.481	0.775	0
FBXO7	0	-0.368824	0.347	0.651	0
RTCB	0	-0.619689	0.607	0.863	0
PWP1	0	-0.430945	0.737	0.858	0
NUAK1	0	-0.53503	0.144	0.472	0
C10H12orf75	0	-0.326474	0.058	0.378	0
C10H12orf45	0	-0.389442	0.432	0.699	0
CHST11	0	-0.360599	0.204	0.504	0
LIMS1	0	-0.396237	0.815	0.901	0
MRPS9	0	-0.604363	0.723	0.894	0
MAP4K4	0	-0.504118	0.651	0.853	0
RPL31	0	-0.824319	0.695	0.913	0
PDCL3	0	-0.401413	0.65	0.827	0
CHST10	0	-0.357571	0.12	0.469	0
EIF5B	0	-0.670742	0.817	0.939	0
TXNDC9	0	-0.438704	0.518	0.777	0
MRPL30	0	-0.416877	0.455	0.723	0
COX5B	0	-0.488339	0.943	0.966	0
ZFP36L2	0	-0.64521	0.535	0.814	0
SIX2	0	0.509928	0.39	0.024	0
EPAS1	0	0.428896	0.645	0.435	0
MCFD2	0	-0.456175	0.76	0.878	0
CALM2	0	-0.716826	0.959	0.976	0
EPCAM	0	-0.831807	0.005	0.563	0
NRXN1	0	-0.322456	0	0.268	0
RPS27A	0	-0.612116	0.986	0.994	0
EFEMP1	0	0.619742	0.779	0.592	0
CCT4	0	-0.389601	0.946	0.964	0
LOC119876783	0	0.4985	0.612	0.313	0
RACK1	0	0.77891	0.983	0.976	0
MGAT4B	0	0.574373	0.739	0.515	0
CANX	0	1.06257	0.957	0.847	0
RUFY1	0	0.532743	0.51	0.124	0
ADAMTS2	0	0.25984	0.215	0.002	0
COL23A1	0	0.288681	0.233	0.019	0
HNRNPAB	0	0.649049	0.945	0.899	0
LOC102155710	0	0.31349	0.362	0.11	0
NHP2	0	0.908852	0.95	0.909	0
RMND5B	0	0.645806	0.82	0.623	0
B4GALT7	0	0.416139	0.637	0.436	0
TMED9	0	1.1608	0.954	0.803	0
CDO1	0	-0.367855	0.014	0.315	0
COMMD10	0	0.549292	0.746	0.513	0
SRFBP1	0	1.47327	0.935	0.561	0
LOC106559462	0	0.422247	0.319	0.036	0
LOX	0	1.78939	0.945	0.641	0
SNCAIP	0	1.17816	0.734	0.025	0
PPIC	0	1.15448	0.911	0.642	0
MARCHF3	0	0.998931	0.813	0.431	0
FBN2	0	-0.270971	0.063	0.304	0
RAPGEF6	0	-0.910644	0.266	0.798	0
P4HA2	0	0.483566	0.864	0.742	0
PDLIM4	0	0.538955	0.49	0.079	0
CDKN2AIPNL	0	0.35828	0.465	0.224	0
DDX46	0	0.528675	0.879	0.769	0
TXNDC15	0	0.632239	0.758	0.484	0
CXCL14	0	-0.274017	0.001	0.248	0
FAM13B	0	-0.510576	0.217	0.607	0
BRD8	0	-0.271335	0.074	0.339	0
LOC119873901	0	-0.275716	0.065	0.345	0
KIF20A	0	-1.0383	0.236	0.76	0
CDC23	0	-0.464576	0.187	0.58	0
FAM53C	0	-0.421901	0.087	0.483	0
KDM3B	0	-0.281153	0.107	0.392	0
ETF1	0	-1.41366	0.584	0.927	0
HSPA9	0	-2.32439	0.772	0.978	0
CTNNA1	0	-1.39259	0.46	0.927	0
LOC119873904	0	-0.623536	0.705	0.882	0
MATR3	0	-1.12215	0.876	0.964	0
KIAA2026	0	-0.310518	0.143	0.433	0
RANBP6	0	-0.283367	0.176	0.433	0
PTPRD	0	-0.294194	0.001	0.284	0
ZDHHC21	0	-0.2947	0.017	0.309	0
BNC2	0	-0.583855	0.452	0.779	0
CNTLN	0	-0.665128	0.127	0.637	0
ADAMTSL1	0	-0.68185	0.002	0.51	0
RRAGA	0	-0.431334	0.803	0.894	0
PLIN2	0	-1.00874	0.836	0.935	0
RPS6	0	-1.65144	0.985	0.997	0
ACER2	0	-0.459579	0.06	0.443	0
SLC24A2	0	-0.262466	0	0.231	0
FOCAD	0	-0.450218	0.107	0.516	0
HACD4	0	-0.304792	0.003	0.337	0
KLHL9	0	-0.43904	0.151	0.54	0
MTAP	0	1.01186	0.725	0	0
CDKN2A	0	2.42067	0.946	0	0
LOC119873925	0	0.704204	0.528	0	0
ELAVL2	0	-0.320577	0	0.283	0
CAAP1	0	-0.521837	0.383	0.719	0
PLAA	0	-1.20945	0.357	0.887	0
IFT74	0	-0.873703	0.417	0.824	0
MOB3B	0	-0.877294	0.072	0.648	0
C11H9orf72	0	-0.398997	0.103	0.473	0
LOC119876815	0	-0.464617	0.703	0.862	0
NDUFB6	0	-0.481474	0.924	0.957	0
LOC119863874	0	-0.988938	0.701	0.927	0
SMU1	0	-0.630033	0.683	0.886	0
B4GALT1	0	-0.429006	0.399	0.696	0
UBE2R2	0	-0.418229	0.561	0.795	0
UBAP2	0	-0.537486	0.64	0.841	0
ENHO	0	-0.44765	0.166	0.541	0
DCTN3	0	-0.883695	0.895	0.96	0
VCP	0	-1.81618	0.945	0.988	0
FANCG	0	-0.582696	0.198	0.65	0
STOML2	0	-0.983853	0.831	0.946	0
CA9	0	0.545935	0.538	0.313	0
TPM2	0	-2.85409	0.065	0.95	0
TLN1	0	-0.547152	0.777	0.911	0
HRCT1	0	0.323444	0.278	0.016	0
CLTA	0	-1.839	0.904	0.974	0
GNE	0	-0.295828	0.08	0.371	0
MELK	0	-0.867141	0.226	0.737	0
TOMM5	0	0.629931	0.901	0.8	0
LOC111098095	0	0.565087	0.513	0.038	0
ERP44	0	0.688376	0.789	0.499	0
MRPL50	0	1.21918	0.906	0.567	0
RNF20	0	0.755798	0.738	0.341	0
SMC2	0	0.624866	0.772	0.714	0
SLC44A1	0	-0.687668	0.322	0.721	0
TXN	0	-0.592401	0.964	0.975	0
COL27A1	0	0.393062	0.316	0.057	0
CDK5RAP2	0	0.385501	0.435	0.162	0
LOC119876825	0	0.379893	0.433	0.191	0
RAB14	0	0.808924	0.841	0.551	0
GSN	0	1.05268	0.758	0.119	0
PPP1R18	0	-0.397949	0.322	0.639	0
DLA88	0	0.567028	0.723	0.48	0
DLA-64	0	0.745659	0.792	0.494	0
BAG6	0	-0.361277	0.466	0.708	0
CSNK2B	0	-0.557311	0.841	0.935	0
CLIC1	0	-0.658417	0.952	0.972	0
LSM2	0	-0.426076	0.945	0.963	0
PPT2	0	-0.314301	0.148	0.455	0
PBX2	0	-0.601884	0.092	0.596	0
HSD17B8	0	0.364181	0.503	0.27	0
RPS18	0	-0.338655	0.988	0.992	0
HMGA1	0	-2.02148	0.52	0.95	0
SCUBE3	0	-0.384649	0.015	0.297	0
DEF6	0	0.263296	0.252	0.009	0
CDKN1A	0	-0.343187	0.109	0.418	0
SLC29A1	0	0.369265	0.382	0.105	0
HSP90AB1	0	-1.07086	0.981	0.991	0
PLA2G7	0	-0.738319	0.692	0.874	0
TRAM2	0	0.582397	0.65	0.368	0
BAG2	0	0.689136	0.782	0.519	0
RAB23	0	0.600683	0.747	0.507	0
EEF1A1	0	-0.280087	0.979	0.986	0
COL12A1	0	2.25169	0.959	0.53	0
LOC106559577	0	0.832447	0.678	0.104	0
LOC119863879	0	0.360844	0.968	0.967	0
NT5E	0	0.268025	0.266	0.048	0
LOC102154281	0	-0.357035	0	0.372	0
CRYBG1	0	-0.277917	0.129	0.402	0
CD164	0	0.427473	0.834	0.743	0
RPF2	0	0.408142	0.593	0.37	0
LAMA4	0	-0.554573	0.031	0.481	0
PSMB1	0	-0.541247	0.944	0.965	0
RIDA	0	0.879951	0.91	0.765	0
LOC606860	0	0.53078	0.968	0.967	0
ZNF706	0	0.394359	0.936	0.918	0
KLF10	0	0.657816	0.693	0.414	0
AZIN1	0	0.460381	0.709	0.521	0
CTHRC1	0	-1.35174	0.001	0.781	0
NUDCD1	0	0.450503	0.76	0.618	0
TRPS1	0	0.810971	0.674	0.361	0
COL14A1	0	-0.759619	0	0.528	0
DERL1	0	0.551033	0.927	0.872	0
ATAD2	0	0.593916	0.73	0.635	0
TMEM65	0	0.523389	0.873	0.791	0
NDUFB9	0	-0.72786	0.96	0.981	0
SQLE	0	-0.554852	0.863	0.929	0
NSMCE2	0	-0.505971	0.733	0.89	0
LOC119864948	0	0.338161	0.261	0.001	0
LOC119864682	0	0.604173	0.459	0.003	0
ASAP1	0	0.483314	0.828	0.719	0
CCN4	0	1.13954	0.62	0.005	0
ST3GAL1	0	0.47883	0.393	0.052	0
KHDRBS3	0	-1.46268	0.56	0.931	0
CHRAC1	0	0.479097	0.802	0.676	0
GSDMD	0	0.484411	0.412	0.001	0
EEF1D	0	0.764534	0.968	0.958	0
PYCR3	0	0.264856	0.31	0.082	0
GFUS	0	0.433384	0.659	0.446	0
PUF60	0	0.686227	0.815	0.59	0
PLEC	0	0.592022	0.859	0.757	0
OPLAH	0	0.35226	0.345	0.072	0
EXOSC4	0	0.850315	0.887	0.693	0
GPAA1	0	0.945965	0.92	0.718	0
CYC1	0	0.802855	0.958	0.923	0
SHARPIN	0	0.705738	0.805	0.555	0
MAF1	0	0.417636	0.557	0.317	0
HGH1	0	0.419105	0.478	0.185	0
BOP1	0	0.714839	0.76	0.461	0
SCX	0	0.743571	0.521	0.006	0
HSF1	0	0.470209	0.662	0.431	0
SLC52A2	0	0.43643	0.761	0.617	0
ADCK5	0	0.34761	0.468	0.245	0
VPS28	0	0.987816	0.949	0.88	0
COMMD5	0	0.93194	0.879	0.602	0
RPL8	0	0.94999	0.997	0.987	0
C13H8orf33	0	0.498082	0.763	0.573	0
CHRNA5	0	0.323648	0.334	0.059	0
PSMA4	0	1.02859	0.966	0.949	0
LIMCH1	0	0.642181	0.524	0.055	0
TMEM33	0	0.499073	0.697	0.462	0
SLC30A9	0	0.78162	0.842	0.589	0
GNPDA2	0	0.744416	0.757	0.398	0
COMMD8	0	0.596654	0.835	0.67	0
OCIAD1	0	1.1252	0.958	0.893	0
OCIAD2	0	-2.21021	0.016	0.902	0
DCUN1D4	0	0.358238	0.48	0.242	0
SGCB	0	0.367333	0.513	0.294	0
USP46	0	0.762199	0.716	0.332	0
LOC102155122	0	0.709294	0.745	0.436	0
FIP1L1	0	0.444746	0.789	0.647	0
CHIC2	0	0.586078	0.767	0.551	0
TMEM165	0	1.32674	0.956	0.811	0
NMU	0	-1.74165	0.132	0.9	0
PAICS	0	0.409042	0.838	0.753	0
PPAT	0	0.483697	0.665	0.438	0
SRP72	0	0.778571	0.927	0.83	0
ARL9	0	0.453636	0.44	0.062	0
POLR2B	0	0.438847	0.713	0.546	0
ADGRL3	0	-0.295111	0	0.295	0
JCHAIN	0	0.394162	0.396	0.066	0
UTP3	0	0.496886	0.781	0.623	0
COX18	0	0.569291	0.726	0.45	0
EREG	0	-0.279823	0.001	0.254	0
GUK1	0	0.757134	0.932	0.88	0
MRPL55	0	0.730764	0.907	0.816	0
AKR1B1	0	0.612425	0.889	0.77	0
CHCHD3	0	0.374942	0.873	0.832	0
MEST	0	-1.29586	0.075	0.837	0
ATP6V1F	0	0.384306	0.913	0.883	0
CALU	0	1.79825	0.981	0.916	0
HILPDA	0	0.644008	0.611	0.256	0
IMPDH1	0	0.674842	0.679	0.304	0
ABCB1	0	-0.287749	0	0.268	0
STEAP2	0	-0.325471	0.151	0.446	0
CDK6	0	-0.282346	0.125	0.395	0
TFPI2	0	-2.2022	0	0.925	0
BET1	0	-0.563276	0.501	0.802	0
COL1A2	0	2.82289	0.999	0.964	0
SGCE	0	0.382429	0.488	0.249	0
PON2	0	1.01597	0.901	0.746	0
DYNC1I1	0	1.17704	0.744	0.198	0
SLC25A13	0	0.609288	0.737	0.487	0
SEM1	0	0.361428	0.968	0.969	0
DLX6	0	0.614925	0.539	0.139	0
DLX5	0	1.22331	0.767	0.289	0
SDHAF3	0	0.420711	0.747	0.612	0
TAC1	0	-0.674715	0	0.523	0
RPA3	0	0.572004	0.936	0.917	0
NDUFA4	0	-1.58764	0.914	0.977	0
PHF14	0	-0.299591	0.201	0.478	0
ARL4A	0	-0.668214	0.103	0.607	0
BZW2	0	-1.01637	0.7	0.933	0
AHR	0	-0.304572	0	0.273	0
TWIST1	0	-0.708767	0.645	0.87	0
POLR1F	0	-0.648124	0.671	0.886	0
FAM126A	0	-0.808729	0.342	0.774	0
GPNMB	0	-0.696437	0.016	0.405	0
IGF2BP3	0	-0.444197	0.001	0.445	0
TRA2A	0	-0.269591	0.136	0.411	0
CYCS	0	-0.423409	0.931	0.954	0
HNRNPA2B1	0	-0.745225	0.961	0.978	0
CBX3	0	-0.474594	0.469	0.769	0
SKAP2	0	-0.377789	0.438	0.691	0
LOC100683344	0	-0.267839	0.04	0.329	0
HOXA9	0	-0.292665	0.221	0.495	0
TAX1BP1	0	-0.799745	0.708	0.919	0
ZNRF2	0	-0.369247	0.258	0.587	0
GGCT	0	-0.544451	0.581	0.826	0
LSM5	0	-0.856162	0.774	0.934	0
FKBP9	0	-0.366488	0.314	0.619	0
SEPTIN7	0	-0.639859	0.881	0.948	0
ANLN	0	-0.535378	0.362	0.695	0
TES	0	-1.32292	0.278	0.895	0
CAV2	0	-1.94343	0.104	0.91	0
CAV1	0	-1.23766	0.021	0.814	0
MET	0	-0.347442	0.059	0.392	0
CAPZA2	0	-1.77063	0.831	0.969	0
ST7	0	-0.82767	0.187	0.749	0
P3H1	0	0.826666	0.817	0.525	0
CITED4	0	-0.347681	0.068	0.358	0
PPT1	0	0.543076	0.79	0.597	0
PABPC4	0	0.535649	0.787	0.603	0
MACF1	0	0.525406	0.844	0.729	0
FHL3	0	-0.496231	0.295	0.652	0
YRDC	0	0.568623	0.845	0.684	0
MRPS15	0	-0.367803	0.641	0.821	0
LSM10	0	-0.425456	0.633	0.83	0
EVA1B	0	-0.859989	0.001	0.592	0
COL8A2	0	1.09416	0.675	0.054	0
PSMB2	0	-0.392911	0.967	0.975	0
SFPQ	0	-0.583464	0.905	0.958	0
GJB3	0	-0.794886	0.014	0.603	0
TXNDC12	0	0.404031	0.888	0.833	0
LOC100856339	0	-0.342974	0.141	0.428	0
B4GALT2	0	0.432344	0.681	0.502	0
EBNA1BP2	0	0.411638	0.939	0.928	0
PARP2	0	0.410996	0.587	0.379	0
PHLDA1	0	-0.85644	0.662	0.885	0
OSBPL8	0	0.368048	0.554	0.344	0
CSRP2	0	-0.686846	0.426	0.758	0
PAWR	0	0.836744	0.688	0.279	0
RASSF9	0	-0.317415	0.035	0.344	0
DUSP6	0	-0.544273	0.041	0.447	0
DCN	0	-0.31103	0.011	0.23	0
SOCS2	0	-1.02571	0.139	0.784	0
SNRPF	0	-0.389022	0.923	0.952	0
IKBIP	0	0.726301	0.776	0.466	0
ANKS1B	0	-0.334515	0.022	0.344	0
ACTR6	0	0.449444	0.774	0.623	0
HSP90B1	0	0.548058	0.99	0.983	0
LRBA	0	-0.27878	0.143	0.414	0
RPS3A	0	0.331721	0.986	0.989	0
SFRP2	0	4.23848	0.998	0.728	0
LOC119869349	0	0.672984	0.464	0.002	0
CTSO	0	-0.306109	0.189	0.49	0
PDGFC	0	-0.336062	0.055	0.374	0
GRIA2	0	-0.348301	0	0.221	0
GASK1B	0	-0.888491	0.078	0.713	0
PPID	0	0.35129	0.941	0.922	0
TMA16	0	0.414514	0.831	0.726	0
MSMO1	0	0.629056	0.532	0.102	0
CPE	0	0.453951	0.556	0.24	0
PDIA4	0	0.454601	0.924	0.872	0
ZYX	0	-0.506713	0.502	0.758	0
GSTK1	0	0.504082	0.814	0.673	0
NDUFB2	0	0.446083	0.934	0.908	0
CREB3L2	0	0.340352	0.416	0.191	0
PTN	0	3.07299	0.966	0.213	0
STMP1	0	0.558793	0.844	0.716	0
CALD1	0	2.46376	0.978	0.837	0
CCM2	0	0.438025	0.628	0.398	0
H2AZ2	0	0.452652	0.923	0.894	0
TMED4	0	0.588102	0.836	0.694	0
RARRES2	0	-0.881813	0.005	0.496	0
SMARCD3	0	0.351103	0.52	0.305	0
RHEB	0	0.706789	0.927	0.852	0
PRKAG2	0	0.376972	0.438	0.18	0
ESYT2	0	0.366168	0.432	0.18	0
LOC119877100	0	0.487763	0.402	0.003	0
PLAT	0	-0.408194	0.011	0.377	0
TACC1	0	0.498939	0.709	0.496	0
FGFR1	0	1.00218	0.819	0.415	0
NRG1	0	-0.636221	0.002	0.505	0
DCTN6	0	0.576641	0.839	0.679	0
LEPROTL1	0	0.727521	0.775	0.442	0
SARAF	0	1.04417	0.923	0.726	0
PPP1R3B	0	0.35777	0.293	0.001	0
DLC1	0	0.69176	0.719	0.411	0
TUSC3	0	0.645169	0.812	0.592	0
FAT1	0	0.614435	0.732	0.495	0
ANKRD37	0	0.530395	0.513	0.214	0
SLC25A4	0	0.398435	0.852	0.77	0
ACSL1	0	0.438397	0.556	0.298	0
AGPAT5	0	0.395702	0.556	0.323	0
ACP1	0	0.483394	0.821	0.698	0
ADI1	0	0.533708	0.919	0.885	0
RNASEH1	0	0.389656	0.596	0.375	0
RPS7	0	0.408954	0.991	0.987	0
KIDINS220	0	0.455047	0.578	0.33	0
MBOAT2	0	0.571208	0.606	0.244	0
YWHAQ	0	0.540717	0.961	0.954	0
HPCAL1	0	0.694499	0.838	0.703	0
ODC1	0	0.861141	0.9	0.731	0
NOL10	0	0.595396	0.858	0.717	0
PDIA6	0	0.67796	0.978	0.955	0
ROCK2	0	0.445203	0.789	0.673	0
DDX1	0	0.485581	0.86	0.754	0
LAPTM4A	0	0.714603	0.948	0.876	0
SDC1	0	0.350741	0.413	0.167	0
SF3B6	0	0.342626	0.93	0.913	0
RAB10	0	0.510931	0.762	0.601	0
OST4	0	0.520443	0.925	0.883	0
EMILIN1	0	0.575011	0.44	0.079	0
PPM1G	0	0.646958	0.923	0.856	0
LOC119877163	0	0.618095	0.581	0.128	0
FOSL2	0	0.857276	0.844	0.622	0
WDR43	0	0.893005	0.919	0.758	0
DPY30	0	0.413504	0.822	0.722	0
YIPF4	0	0.761056	0.755	0.352	0
LTBP1	0	-0.575202	0.544	0.832	0
GPATCH11	0	0.513112	0.674	0.412	0
CEBPZ	0	0.47841	0.827	0.699	0
QPCT	0	-0.484132	0.29	0.6	0
MORN2	0	0.425255	0.684	0.497	0
COX7A2L	0	0.841233	0.926	0.819	0
MRPS5	0	0.437416	0.823	0.717	0
MTLN	0	0.761091	0.771	0.441	0
MERTK	0	0.372466	0.395	0.129	0
FBLN7	0	0.711168	0.587	0.137	0
KRCC1	0	0.48457	0.712	0.517	0
CHMP3	0	0.624759	0.925	0.851	0
MRPL35	0	0.70147	0.868	0.706	0
ST3GAL5	0	0.579054	0.557	0.199	0
C17H2orf68	0	0.544186	0.794	0.627	0
VAMP5	0	0.590135	0.641	0.292	0
VAMP8	0	1.25912	0.894	0.326	0
CAPG	0	0.709969	0.974	0.963	0
TGOLN2	0	0.466691	0.651	0.422	0
KCMF1	0	0.422759	0.7	0.516	0
MRPL19	0	0.571033	0.776	0.557	0
EVA1A	0	0.408508	0.391	0.091	0
POLE4	0	0.587298	0.913	0.837	0
DOK1	0	0.457951	0.542	0.319	0
AUP1	0	0.84513	0.87	0.645	0
MOB1A	0	0.659035	0.864	0.685	0
PRADC1	0	0.868429	0.811	0.476	0
SPR	0	0.44902	0.73	0.551	0
OLFML3	0	0.925952	0.898	0.647	0
BCAS2	0	0.408526	0.859	0.786	0
CSDE1	0	0.417408	0.939	0.914	0
ATP1A1	0	0.495119	0.842	0.718	0
MAN1A2	0	0.540184	0.794	0.618	0
WDR3	0	0.439816	0.729	0.576	0
SEC22B	0	0.570604	0.747	0.495	0
PDE4DIPP2	0	0.438471	0.442	0.115	0
MRPS21	0	0.691538	0.92	0.838	0
GOLPH3L	0	0.457892	0.407	0.015	0
HORMAD1	0	-0.56215	0	0.522	0
MRPL9	0	0.492328	0.807	0.678	0
RHOC	0	0.497173	0.809	0.648	0
STK17A	0	-0.428417	0.18	0.498	0
AMPH	0	-0.296477	0.139	0.429	0
STARD3NL	0	0.470587	0.756	0.586	0
PNPLA8	0	0.405723	0.736	0.594	0
BCAP29	0	0.446267	0.82	0.736	0
DUS4L	0	0.482746	0.608	0.335	0
PRKAR2B	0	-0.359921	0.273	0.58	0
SYPL1	0	0.427379	0.754	0.606	0
LOC119877236	0	0.930519	0.782	0.422	0
SEMA3C	0	0.379379	0.469	0.244	0
RIC8A	0	-0.403838	0.33	0.635	0
PSMD13	0	-0.987971	0.903	0.968	0
TALDO1	0	-0.729548	0.949	0.972	0
CEND1	0	0.704423	0.579	0.037	0
COMMD9	0	0.443172	0.647	0.421	0
APIP	0	0.41897	0.799	0.682	0
CD59	0	1.70535	0.9	0.408	0
RCN1	0	0.735931	0.82	0.577	0
MPPED2	0	0.526658	0.496	0.124	0
CREB3L1	0	1.09191	0.811	0.319	0
TSPAN18	0	0.535186	0.473	0.082	0
CD82	0	0.712595	0.554	0.02	0
POLR2L	0	0.389532	0.957	0.955	0
TSPAN4	0	0.415853	0.527	0.257	0
CD81	0	0.506659	0.872	0.773	0
CCND1	0	0.670601	0.83	0.688	0
C18H11orf24	0	0.490155	0.503	0.14	0
GSTP1	0	-0.579268	0.935	0.967	0
CDK2AP2	0	-0.497964	0.537	0.787	0
RHOD	0	0.52913	0.713	0.487	0
B4GAT1	0	0.402797	0.56	0.35	0
EIF1AD	0	-0.470238	0.376	0.702	0
CFL1	0	-0.382537	0.975	0.983	0
LOC119877247	0	0.910837	0.983	0.933	0
FAU	0	-0.47571	0.986	0.993	0
PRDX5	0	-0.361721	0.947	0.966	0
PPP1R14B	0	0.49003	0.962	0.957	0
RCOR2	0	0.463207	0.418	0.058	0
RTN3	0	0.524213	0.922	0.861	0
ATL3	0	0.518286	0.81	0.637	0
TMEM223	0	0.675019	0.736	0.417	0
TMEM179B	0	0.496955	0.803	0.661	0
POLR2G	0	0.715073	0.891	0.738	0
BSCL2	0	0.504209	0.692	0.473	0
C18H11orf98	0	1.07532	0.933	0.813	0
B3GAT3	0	1.23064	0.91	0.509	0
EEF1G	0	0.294193	0.971	0.968	0
AHNAK	0	0.896465	0.876	0.696	0
ASRGL1	0	0.357441	0.508	0.271	0
FADS3	0	0.936118	0.901	0.711	0
SDHAF2	0	0.655495	0.893	0.781	0
LOC483802	0	-0.391224	0.123	0.499	0
TMEM109	0	1.02739	0.906	0.622	0
CCDC86	0	0.849836	0.907	0.759	0
MS4A13	0	0.327094	0.371	0.105	0
PCDH18	0	-0.650112	0.324	0.726	0
FAT4	0	0.521906	0.62	0.405	0
ANKRD50	0	-0.297019	0.123	0.397	0
CCNA2	0	-0.462388	0.532	0.792	0
HS6ST1	0	0.488266	0.448	0.117	0
MMADHC	0	-0.576937	0.861	0.939	0
RND3	0	-0.474535	0.136	0.507	0
LOC119864507	0	-0.532177	0.839	0.932	0
CNBP	0	0.286655	0.96	0.961	0
FBLN2	0	-0.383465	0.013	0.359	0
RPL32-2	0	-0.267238	0.99	0.994	0
LMCD1	0	-0.257241	0.007	0.263	0
SUMF1	0	0.384595	0.567	0.341	0
FOXP1	0	-0.561818	0.148	0.583	0
ARL6IP5	0	0.602372	0.863	0.716	0
PRICKLE2	0	-0.320656	0.014	0.305	0
PSMD6	0	-0.451983	0.924	0.951	0
PXK	0	-0.449062	0.224	0.588	0
IL17RD	0	-0.355712	0.076	0.394	0
TKT	0	-0.894598	0.528	0.886	0
GLT8D1	0	0.442291	0.594	0.372	0
NT5DC2	0	0.756162	0.904	0.774	0
ABHD14A	0	-0.33502	0.329	0.603	0
MANF	0	0.708606	0.967	0.945	0
GNAI2	0	0.633814	0.843	0.657	0
IMPDH2	0	-0.538708	0.92	0.956	0
P4HTM	0	0.588488	0.485	0.021	0
UQCRC1	0	-0.474764	0.852	0.934	0
PTH1R	0	0.708645	0.473	0.004	0
EXOSC7	0	-0.44472	0.482	0.746	0
ZDHHC3	0	-0.424364	0.512	0.764	0
KIF15	0	-0.496513	0.45	0.755	0
TMEM59L	0	0.645723	0.575	0.139	0
UBA52	0	-0.745242	0.987	0.996	0
SSBP4	0	-0.328092	0.325	0.59	0
LSM4	0	-0.440929	0.773	0.896	0
RPL18A	0	-0.584178	0.981	0.992	0
ANKLE1	0	-0.298499	0.001	0.305	0
NDUFB7	0	-0.439964	0.847	0.922	0
ASF1B	0	-0.388391	0.496	0.754	0
NACC1	0	-0.383276	0.297	0.608	0
NFIX	0	0.304864	0.323	0.062	0
TMEM205	0	-0.779743	0.138	0.681	0
RAB3D	0	-0.389464	0.022	0.386	0
ICAM1	0	0.48669	0.604	0.343	0
EIF3G	0	-0.487316	0.889	0.944	0
UBL5	0	-0.329255	0.931	0.958	0
INSR	0	-0.365892	0.009	0.328	0
SNAPC2	0	0.44174	0.629	0.435	0
RPS28	0	-0.321473	0.988	0.996	0
ANGPTL4	0	-0.313302	0.044	0.338	0
HNRNPM	0	-0.585322	0.908	0.961	0
RPL36	0	-0.390826	0.988	0.993	0
MYDGF	0	0.602807	0.852	0.702	0
LOC119877335	0	-0.26444	0.18	0.441	0
NFIC	0	1.22231	0.958	0.773	0
TLE5	0	-0.552891	0.462	0.784	0
NDUFS7	0	-0.440778	0.818	0.918	0
MIDN	0	-0.449298	0.266	0.624	0
GPX4	0	0.497029	0.924	0.901	0
CNN2	0	1.20566	0.844	0.365	0
ARID3A	0	-0.386173	0.131	0.49	0
FSTL3	0	0.90952	0.784	0.425	0
FAT3	0	0.553061	0.397	0.004	0
PRSS23	0	1.01562	0.62	0	0
HIKESHI	0	0.84859	0.648	0	0
EED	0	0.30565	0.281	0	0
PICALM	0	0.427955	0.368	0	0
TMEM126A	0	1.04098	0.727	0	0
TMEM126B	0	0.635411	0.537	0	0
TENM4	0	0.352609	0.289	0.003	0
RPS3	0	-0.351049	0.964	0.972	0
LOC476816	0	-0.849553	0	0.595	0
LOC119864863	0	1.40397	0.817	0.027	0
PSMA1	0	-0.512754	0.907	0.949	0
INSC	0	0.887615	0.633	0.012	0
RPS13	0	-0.444432	0.977	0.984	0
NCR3LG1	0	-0.398854	0.031	0.415	0
LOC102155886	0	1.03264	0.243	0.027	0
LDHA	0	0.33377	0.976	0.976	0
RNASEH2B	0	0.668387	0.908	0.836	0
EBPL	0	1.1837	0.853	0.374	0
ITM2B	0	0.852308	0.953	0.872	0
TPT1	0	-0.721895	0.986	0.995	0
SERP2	0	0.582599	0.488	0	0
KBTBD6	0	-0.261809	0.215	0.478	0
ELF1	0	-0.332574	0.301	0.587	0
SUGT1	0	-0.575712	0.674	0.877	0
KLF5	0	-0.520846	0.184	0.579	0
UCHL3	0	-0.650123	0.75	0.912	0
LMO7	0	-1.53559	0.492	0.927	0
MYCBP2	0	-0.529384	0.657	0.829	0
LOC111091676	0	-0.505281	0	0.483	0
SOX21	0	-0.383487	0.034	0.358	0
ARGLU1	0	-0.470327	0.756	0.892	0
COL4A1	0	-1.12019	0	0.712	0
COL4A2	0	-1.35637	0	0.795	0
GAS6	0	0.518603	0.431	0.029	0
LOC119877428	0	1.35146	0.836	0.093	0
CRTAP	0	0.498767	0.829	0.69	0
RPSA	0	-0.382109	0.995	0.998	0
EIF1B	0	-0.45166	0.509	0.775	0
ENTPD3	0	-0.544946	0	0.473	0
RPL14	0	-0.548649	0.981	0.99	0
CTNNB1	0	0.918411	0.942	0.862	0
SS18L2	0	0.615128	0.639	0.247	0
HIGD1A	0	0.685065	0.845	0.646	0
CMTM8	0	-1.10252	0.079	0.783	0
SLC4A7	0	-0.518146	0.281	0.639	0
MRAS	0	0.386451	0.471	0.199	0
LOC106557643	0	0.58983	0.514	0.042	0
RNF7	0	0.383266	0.912	0.867	0
ATP1B3	0	0.736426	0.945	0.863	0
WWTR1	0	-0.432847	0.307	0.629	0
TSC22D2	0	0.900144	0.833	0.503	0
SERP1	0	0.387799	0.929	0.911	0
SELENOT	0	0.400991	0.947	0.927	0
LOC119865433	0	-1.05902	0.373	0.819	0
SSR3	0	0.499945	0.974	0.967	0
PTX3	0	-0.623082	0.48	0.758	0
RARRES1	0	0.564855	0.654	0.332	0
LOC119877459	0	0.671065	0.816	0.594	0
PAX1	0	0.676577	0.539	0.028	0
RRBP1	0	0.699376	0.952	0.912	0
DSTN	0	1.52917	0.961	0.902	0
MKKS	0	-0.3118	0.939	0.954	0
BMP2	0	0.698778	0.591	0.159	0
CDC25B	0	-0.759938	0.275	0.728	0
CPXM1	0	-0.266401	0	0.239	0
SNRPB	0	-0.546997	0.962	0.976	0
LOC111092251	0	-0.409909	0.089	0.444	0
SNTA1	0	0.543019	0.786	0.581	0
MAP1LC3A	0	-0.307349	0.186	0.461	0
MYL9	0	0.970445	0.732	0.198	0
MAFB	0	0.671842	0.628	0.329	0
MYBL2	0	-0.494496	0.773	0.92	0
YWHAB	0	-0.525424	0.963	0.974	0
TOMM34	0	0.434577	0.753	0.625	0
DBNDD2	0	-0.55833	0.261	0.672	0
UBE2C	0	-1.05872	0.672	0.903	0
ZMYND8	0	-0.402603	0.215	0.51	0
UBE2V1	0	-0.475584	0.837	0.927	0
BCAS4	0	0.509133	0.59	0.259	0
NPEPL1	0	0.6829	0.543	0.02	0
CTSZ	0	1.46871	0.853	0	0
ATP5F1E	0	0.626241	0.975	0.973	0
PRELID3B	0	0.429697	0.857	0.77	0
PSMA7	0	-0.254909	0.974	0.98	0
ADRM1	0	-0.34974	0.932	0.956	0
LAMA5	0	0.322828	0.246	0.018	0
SLC17A9	0	0.372417	0.315	0	0
STMN3	0	-0.286053	0.067	0.341	0
RGS19	0	0.408395	0.71	0.552	0
MRPS31	0	-0.822297	0.774	0.932	0
FOXO1	0	-0.305879	0.243	0.533	0
LHFPL6	0	-0.486243	0.44	0.751	0
FREM2	0	-0.257611	0	0.241	0
SMAD9	0	0.63296	0.529	0.069	0
SERTM1	0	0.515635	0.681	0.494	0
PDS5B	0	0.476085	0.397	0	0
MEDAG	0	-0.332442	0.001	0.32	0
HMGB1	0	-0.537937	0.986	0.994	0
LOC111092404	0	0.434039	0.791	0.661	0
RASL11A	0	-1.86688	0.109	0.823	0
RPL21	0	-0.470993	0.975	0.985	0
USP12	0	-0.442542	0.475	0.741	0
MRPL57	0	0.408552	0.884	0.814	0
LATS2	0	0.499361	0.64	0.383	0
GJB2	0	-0.426652	0.049	0.309	0
PALLD	0	1.45573	0.93	0.569	0
SCRG1	0	0.322527	0.183	0	0
CCDC25	0	0.423213	0.799	0.689	0
CLU	0	-1.27401	0.922	0.982	0
NEFL	0	-0.47083	0	0.353	0
NEFM	0	-0.277402	0	0.21	0
LOXL2	0	1.03302	0.826	0.44	0
PDLIM2	0	0.647617	0.76	0.47	0
PPP3CC	0	0.329466	0.43	0.202	0
POLR3D	0	0.458303	0.637	0.407	0
BMP1	0	0.482867	0.486	0.192	0
ITM2C	0	0.418446	0.581	0.346	0
NCL	0	0.414338	0.987	0.979	0
PTMA	0	-0.589625	0.991	0.996	0
HES6	0	0.566064	0.516	0.097	0
COPS9	0	0.823225	0.958	0.934	0
GPC1	0	1.72654	0.926	0.282	0
RNPEPL1	0	0.388846	0.518	0.287	0
PPP1R7	0	0.453976	0.739	0.556	0
HDLBP	0	0.683327	0.903	0.789	0
SEPTIN2	0	0.468065	0.856	0.746	0
DTYMK	0	0.842481	0.771	0.346	0
PGAM5	0	0.430078	0.803	0.681	0
DENR	0	-0.372736	0.778	0.885	0
ARPC3	0	-0.900682	0.871	0.955	0
VPS29	0	-0.438975	0.663	0.851	0
LOC100687157	0	-0.38038	0.23	0.558	0
RPL6	0	0.368413	0.984	0.984	0
DDX54	0	0.842496	0.852	0.584	0
PLBD2	0	0.433622	0.67	0.479	0
RFC5	0	0.567327	0.772	0.633	0
MLEC	0	0.454611	0.873	0.798	0
KCTD10	0	0.740949	0.727	0.387	0
TMEM119	0	0.677303	0.487	0	0
TPST2	0	1.10333	0.817	0.358	0
NIPSNAP1	0	0.303735	0.325	0.054	0
MTFP1	0	0.426376	0.44	0.109	0
SELENOM	0	0.789768	0.914	0.808	0
YWHAH	0	0.560545	0.951	0.928	0
SUSD2	0	0.632296	0.476	0.001	0
DDT	0	0.476156	0.928	0.885	0
LOC477556	0	0.567144	0.478	0.002	0
GSTT2B	0	-1.49625	0	0.838	0
MIF	0	-0.636366	0.966	0.98	0
SMARCB1	0	-0.421591	0.548	0.772	0
RANBP1	0	-0.766339	0.924	0.961	0
UFD1	0	-0.468389	0.528	0.785	0
C26H22orf39	0	-0.328006	0.3	0.567	0
MRPL40	0	-0.453883	0.771	0.895	0
SLC25A1	0	-0.600964	0.363	0.748	0
UBE2L3	0	-0.546148	0.804	0.914	0
SDF2L1	0	-0.466339	0.544	0.764	0
SGMS1	0	-0.717402	0	0.61	0
MINPP1	0	-0.664764	0	0.588	0
ATAD1	0	-0.472422	0	0.446	0
LIPA	0	-0.254903	0	0.278	0
HDHD5	0	0.568173	0.799	0.608	0
FKBP4	0	-1.12684	0.87	0.964	0
TMA7	0	0.44693	0.432	0.057	0
CCND2	0	-2.29564	0.003	0.942	0
CD9	0	0.55678	0.964	0.94	0
LTBR	0	0.701291	0.56	0	0
MLF2	0	-0.713614	0.797	0.937	0
PTMS	0	-1.23995	0.916	0.977	0
ENO2	0	-0.808669	0	0.636	0
PHB2	0	-0.370741	0.927	0.955	0
SLC2A3	0	-0.325656	0.01	0.305	0
MAGOHB	0	-0.700886	0.826	0.914	0
SMIM10L1	0	-0.450166	0.357	0.683	0
RERG	0	-0.281559	0.004	0.275	0
EPS8	0	-0.426197	0.412	0.7	0
MGST1	0	-0.458177	0	0.418	0
PDE3A	0	-0.414502	0	0.375	0
LOC106557533	0	-0.256645	0.006	0.27	0
BCAT1	0	-0.394608	0.364	0.661	0
RASSF8	0	-0.389989	0.234	0.553	0
SSPN	0	0.849403	0.826	0.546	0
LOC119866377	0	-0.858606	0.984	0.994	0
LOC106557476	0	-2.21165	0.738	0.964	0
TUBA1C	0	-0.825218	0.869	0.944	0
SPATS2	0	-0.499613	0.527	0.782	0
TMBIM6	0	-0.559585	0.835	0.933	0
AQP5	0	0.43352	0.5	0.226	0
DAZAP2	0	-0.455737	0.555	0.798	0
KRT7	0	-0.39601	0.057	0.413	0
KRT6A	0	-0.724804	0	0.352	0
EIF4B	0	-0.375852	0.883	0.932	0
RARG	0	0.269927	0.296	0.079	0
PFDN5	0	-0.731602	0.917	0.962	0
MYG1	0	-0.527759	0.75	0.899	0
AAAS	0	-0.493868	0.321	0.678	0
PRR13	0	-0.364079	0.415	0.675	0
PCBP2	0	-1.00186	0.924	0.964	0
TARBP2	0	-0.442155	0.574	0.8	0
SMUG1	0	-0.415224	0.354	0.668	0
CBX5	0	-0.735919	0.771	0.931	0
HNRNPA1	0	-0.813766	0.954	0.977	0
HNRNPF	0	-0.454448	0.906	0.954	0
KIF20B	0	-0.616224	0.496	0.778	0
ANKRD1	0	-0.78279	0.001	0.353	0
RBP4	0	-0.381941	0.168	0.452	0
NOC3L	0	0.614993	0.757	0.51	0
ALDH18A1	0	0.540105	0.754	0.545	0
TM9SF3	0	0.489086	0.875	0.774	0
NDUFB8	0	-0.61303	0.881	0.943	0
NPM3	0	-0.445734	0.91	0.945	0
SH3PXD2A	0	0.417055	0.378	0.061	0
SMNDC1	0	-0.399376	0.415	0.696	0
DUSP5	0	-0.766089	0.071	0.573	0
SMC3	0	-0.833735	0.769	0.933	0
SHTN1	0	-0.253817	0	0.268	0
EMX2	0	-0.258563	0.102	0.339	0
HTRA1	0	1.27841	0.972	0.82	0
BUB3	0	-0.426763	0.754	0.872	0
GLRX3	0	-0.401609	0.826	0.913	0
BNIP3	0	1.17197	0.817	0.571	0
UBE2V2	0	0.494644	0.842	0.703	0
TCEA1	0	0.522367	0.898	0.811	0
RPS20	0	-0.496169	0.993	0.997	0
ASPH	0	0.771464	0.852	0.623	0
MYBL1	0	0.471394	0.493	0.235	0
TCF24	0	-0.820338	0.011	0.667	0
MSC	0	-0.778641	0.15	0.647	0
RDH10	0	-0.345231	0.175	0.436	0
LY96	0	-0.454084	0.027	0.417	0
PI15	0	-0.399909	0	0.323	0
FABP5	0	-2.28336	0.57	0.945	0
CA2	0	-0.29942	0.007	0.211	0
DECR1	0	-0.282821	0.072	0.365	0
LOC100682992	0	0.955449	0.952	0.842	0
GDF6	0	0.255607	0.236	0.026	0
SDC2	0	2.01523	0.963	0.604	0
MTDH	0	1.04025	0.971	0.944	0
NOP10	0	0.492678	0.951	0.934	0
EMC4	0	0.801128	0.929	0.837	0
EMC7	0	1.16455	0.931	0.689	0
AVEN	0	0.760645	0.768	0.443	0
FMN1	0	0.890645	0.613	0.115	0
ZNF770	0	0.309486	0.401	0.177	0
THBS1	0	1.35868	0.946	0.762	0
FSIP1	0	1.21156	0.783	0.502	0
EIF2AK4	0	0.487084	0.639	0.374	0
IVD	0	0.461793	0.683	0.468	0
CHST14	0	0.367537	0.417	0.133	0
RMDN3	0	0.432487	0.495	0.174	0
GCHFR	0	0.320439	0.383	0.123	0
EHD4	0	0.472878	0.583	0.341	0
MAP1A	0	0.275132	0.309	0.096	0
SERF2	0	0.42396	0.973	0.977	0
EIF3J	0	0.446589	0.899	0.834	0
DUOX1	0	0.291494	0.25	0.014	0
RSL24D1	0	0.574522	0.909	0.818	0
GTF2A2	0	0.439283	0.906	0.864	0
TPM1	0	0.693646	0.963	0.959	0
PPIB	0	0.695449	0.992	0.986	0
RPL4	0	-0.280795	0.959	0.969	0
ITGA11	0	0.28869	0.26	0.017	0
ANP32A	0	-0.497135	0.76	0.9	0
RPLP1	0	-0.312734	0.997	0.998	0
COX5A	0	-0.409722	0.963	0.971	0
IMP3	0	0.607638	0.919	0.847	0
CSPG4	0	0.628632	0.409	0.001	0
TSPAN3	0	0.462416	0.897	0.837	0
PSTPIP1	0	0.406404	0.337	0.001	0
RCN2	0	0.58104	0.825	0.644	0
CGGBP1	0	0.708412	0.929	0.856	0
ROBO1	0	-0.301417	0	0.303	0
NRIP1	0	-0.40402	0.001	0.361	0
CXADR	0	-0.56331	0.481	0.798	0
C31H21orf91	0	0.572551	0.587	0.237	0
ATP5PF	0	-0.539567	0.931	0.962	0
CCT8	0	-0.783391	0.918	0.964	0
BACH1	0	-0.467468	0.207	0.563	0
CFAP298	0	0.420912	0.905	0.861	0
IFNGR2	0	0.519892	0.701	0.452	0
TMEM50B	0	0.57104	0.8	0.604	0
SON	0	0.775897	0.982	0.95	0
RCAN1	0	0.574466	0.658	0.414	0
LOC610164	0	0.620438	0.916	0.858	0
TTC3	0	1.02213	0.967	0.915	0
GET1	0	0.41186	0.845	0.753	0
C2CD2	0	0.35684	0.341	0.046	0
ZBTB21	0	0.417643	0.502	0.265	0
NDUFV3	0	0.41871	0.928	0.898	0
RRP1B	0	0.407193	0.863	0.792	0
CSTB	0	0.558532	0.977	0.974	0
RRP1	0	0.414056	0.81	0.704	0
PFKL	0	1.21192	0.836	0.328	0
CFAP410	0	0.381441	0.592	0.372	0
LOC100856547	0	0.55661	0.9	0.797	0
POFUT2	0	0.917996	0.765	0.323	0
COL6A1	0	0.43572	0.425	0.174	0
MCUB	0	0.707917	0.808	0.534	0
NPNT	0	-0.719144	0.016	0.549	0
PPA2	0	0.424917	0.76	0.619	0
UBE2D3	0	0.404867	0.932	0.9	0
EIF4E	0	0.468411	0.844	0.715	0
UNC5C	0	0.550579	0.463	0.135	0
NAP1L5	0	-0.268472	0.001	0.286	0
ARHGAP24	0	0.339155	0.313	0.023	0
HNRNPD	0	-0.409548	0.955	0.968	0
FRAS1	0	-0.462326	0.002	0.338	0
STBD1	0	0.28617	0.316	0.081	0
ST3GAL6	0	-1.12068	0.098	0.748	0
DCBLD2	0	-0.341743	0.189	0.467	0
TMEM45A	0	0.499988	0.404	0.023	0
ALCAM	0	-0.799219	0.001	0.628	0
BBX	0	0.524306	0.726	0.5	0
PHLDB2	0	-0.517226	0.035	0.445	0
TAGLN3	0	0.748595	0.567	0.045	0
CCDC80	0	1.16467	0.929	0.665	0
NAA50	0	0.38489	0.842	0.777	0
GAP43	0	-1.07194	0.001	0.723	0
MIX23	0	0.420125	0.766	0.632	0
FAM162A	0	0.555537	0.857	0.763	0
HACD2	0	0.819975	0.743	0.362	0
ITGB5	0	0.771581	0.741	0.353	0
SNX4	0	0.466588	0.722	0.522	0
RPL35A	0	0.283046	0.984	0.984	0
RNF168	0	0.456991	0.774	0.632	0
PIGX	0	0.495931	0.69	0.451	0
LOC119877841	0	0.704793	0.91	0.81	0
BDH1	0	0.28515	0.327	0.095	0
LOC119877844	0	0.364684	0.295	0	0
CCT5	0	0.503369	0.958	0.944	0
NSUN2	0	0.417309	0.721	0.564	0
MED10	0	0.752807	0.871	0.678	0
NDUFS6	0	0.822288	0.953	0.917	0
MRPL36	0	0.712477	0.881	0.736	0
CLPTM1L	0	0.820121	0.921	0.795	0
PDCD6	0	0.694732	0.935	0.88	0
CCDC127	0	0.555878	0.628	0.298	0
GNB4	0	0.753104	0.832	0.552	0
MRPL47	0	0.425341	0.712	0.546	0
NDUFB5	0	0.511368	0.916	0.869	0
FXR1	0	0.488206	0.852	0.768	0
DNAJC19	0	0.686713	0.923	0.859	0
SOX2	0	-0.880706	0.022	0.663	0
PARL	0	0.68261	0.868	0.704	0
AP2M1	0	0.534117	0.948	0.93	0
ECE2	0	0.410496	0.557	0.343	0
EIF4G1	0	0.428796	0.876	0.814	0
POLR2H	0	0.832404	0.932	0.847	0
IGF2BP2	0	-0.634839	0.002	0.553	0
DNAJB11	0	0.694148	0.87	0.721	0
RFC4	0	0.783412	0.914	0.833	0
LOC478670	0	0.800071	0.821	0.598	0
P3H2	0	1.02469	0.774	0.327	0
KPNA4	0	0.526127	0.722	0.5	0
NMD3	0	0.59358	0.713	0.425	0
PDCD10	0	0.508156	0.781	0.603	0
GOLIM4	0	1.44409	0.849	0.389	0
MECOM	0	-0.265785	0	0.27	0
SEC62	0	0.953024	0.915	0.712	0
TNIK	0	0.455092	0.53	0.307	0
FNDC3B	0	0.645633	0.68	0.357	0
FOXC1	0	-0.324354	0.227	0.505	0
SERPINB6	0	-0.93537	0.832	0.95	0
NQO2	0	-0.432563	0.351	0.664	0
RIPK1	0	-0.426038	0.416	0.72	0
LOC100687285	0	-0.585736	0.806	0.921	0
TUBB2A	0	-0.949946	0.675	0.883	0
LOC478702	0	-0.963507	0.316	0.775	0
PSMG4	0	-0.708374	0.749	0.917	0
LYRM4	0	-0.361506	0.702	0.847	0
RREB1	0	-0.427189	0.313	0.615	0
DSP	0	-0.560414	0.152	0.559	0
TXNDC5	0	-0.337911	0.181	0.495	0
BLOC1S5	0	-0.430214	0.427	0.726	0
EEF1E1	0	-0.422627	0.554	0.785	0
TFAP2A	0	-0.703697	0.001	0.556	0
PAK1IP1	0	-0.614236	0.605	0.844	0
LOC478720	0	-0.739513	0.764	0.926	0
NEDD9	0	0.547905	0.456	0.075	0
EDN1	0	-0.406413	0.001	0.315	0
SIRT5	0	-0.599985	0.586	0.851	0
NOL7	0	-1.00223	0.776	0.943	0
MCUR1	0	-0.345849	0.455	0.71	0
DTNBP1	0	-0.385642	0.371	0.678	0
GMPR	0	-0.489915	0.16	0.566	0
CAP2	0	-0.584941	0	0.539	0
KDM1B	0	-0.365431	0.09	0.438	0
DEK	0	-0.804578	0.903	0.96	0
ID4	0	-0.641596	0.475	0.681	0
ACOT13	0	-0.634925	0.606	0.866	0
C35H6orf62	0	-0.677066	0.587	0.873	0
GMNN	0	-0.774447	0.619	0.887	0
H2BC8	0	-0.346156	0.19	0.472	0
ABT1	0	-0.386264	0.442	0.713	0
TRIM27	0	-0.477206	0.431	0.738	0
LOC119867725	0	-0.404877	0.539	0.771	0
POLR1H	0	-0.808579	0.632	0.895	0
PPP1R11	0	-0.832044	0.415	0.839	0
ACVR1	0	0.349771	0.346	0.086	0
CD302-1	0	0.450782	0.623	0.366	0
PSMD14	0	0.919937	0.923	0.763	0
SCN9A	0	-0.29192	0	0.269	0
STK39	0	0.354931	0.39	0.107	0
CERS6	0	0.890575	0.716	0.175	0
PPIG	0	0.563938	0.928	0.847	0
PHOSPHO2	0	0.604555	0.726	0.427	0
KLHL23	0	0.344717	0.439	0.198	0
SSB	0	0.579469	0.952	0.911	0
METTL5	0	0.436104	0.78	0.643	0
GORASP2	0	0.431442	0.755	0.591	0
CYBRD1	0	2.25479	0.948	0.258	0
DYNC1I2	0	0.939462	0.945	0.815	0
SLC25A12	0	0.546476	0.555	0.196	0
DLX1	0	0.394064	0.395	0.093	0
PDK1	0	0.462161	0.409	0.085	0
OLA1	0	-0.767661	0.848	0.942	0
CHN1	0	-0.398149	0.395	0.683	0
ATP5MC3	0	-0.643607	0.971	0.982	0
HNRNPA3	0	-0.68821	0.901	0.956	0
NFE2L2	0	-0.853421	0.675	0.913	0
AGPS	0	-0.449685	0.411	0.722	0
OSBPL6	0	-0.627188	0.313	0.729	0
PRKRA	0	-0.522883	0.381	0.725	0
SESTD1	0	-0.406029	0.247	0.58	0
ZNF385B	0	-0.469003	0.102	0.449	0
CWC22	0	-0.887317	0.551	0.893	0
UBE2E3	0	-1.34127	0.576	0.928	0
ITPRID2	0	-1.58498	0.5	0.927	0
DNAJC10	0	-0.571977	0.781	0.919	0
NCKAP1	0	-0.63104	0.557	0.839	0
ZC3H15	0	-0.692313	0.926	0.959	0
LOC119867857	0	-0.255154	0.167	0.432	0
COL3A1	0	-2.24233	0.265	0.819	0
COL5A2	0	0.951574	0.994	0.974	0
GLS	0	0.724998	0.89	0.712	0
MYO1B	0	1.91452	0.939	0.332	0
SLC39A10	0	0.546097	0.809	0.641	0
STK17B	0	1.46237	0.921	0.627	0
LOC119877921	0	0.739323	0.595	0.235	0
GTF3C3	0	0.573101	0.599	0.273	0
SF3B1	0	0.807868	0.955	0.897	0
COQ10B	0	1.50037	0.907	0.381	0
HSPD1	0	1.53325	0.986	0.968	0
HSPE1	0	1.38859	0.989	0.974	0
SATB2	0	0.59913	0.524	0.116	0
C37H2orf69	0	0.415278	0.456	0.171	0
TYW5	0	0.766406	0.674	0.231	0
MAIP1	0	0.894476	0.856	0.549	0
SPATS2L	0	1.58643	0.942	0.621	0
KCTD18	0	0.550071	0.574	0.2	0
SGO2	0	0.799948	0.731	0.505	0
BZW1	0	1.31954	0.969	0.944	0
PPIL3	0	0.933585	0.813	0.404	0
ORC2	0	0.996038	0.804	0.335	0
NDUFB3	0	1.29312	0.96	0.887	0
TRAK2	0	0.672639	0.597	0.164	0
TMEM237	0	0.33791	0.418	0.173	0
NOP58	0	1.08498	0.958	0.886	0
BMPR2	0	0.366697	0.453	0.203	0
CYP20A1	0	0.470771	0.593	0.337	0
RAPH1	0	0.431094	0.513	0.246	0
NRP2	0	1.42305	0.898	0.424	0
IKZF2	0	-0.274369	0.149	0.388	0
FN1	0	-1.00129	0.408	0.816	0
IGFBP2	0	-1.42332	0.071	0.51	0
IGFBP5	0	0.711668	0.397	0.127	0
TMBIM1	0	0.553682	0.532	0.153	0
CYP27A1	0	0.272692	0.244	0.024	0
CHPF	0	0.574377	0.666	0.364	0
LOC102156359	0	-0.395617	0.121	0.503	0
NUCKS1	0	-0.447069	0.952	0.967	0
RGS2	0	-1.14673	0.008	0.622	0
TSTD1	0	0.423832	0.379	0	0
MNDA	0	-0.693066	0.573	0.861	0
SLC25A6	0	2.04471	0.987	0.95	0
ASMTL	0	0.310542	0.33	0.092	0
CD99	0	1.63385	0.972	0.863	0
MXRA5	0	1.47487	0.812	0.002	0
PUDP	0	0.422718	0.547	0.262	0
TBL1X	0	0.732482	0.904	0.766	0
TMSB4X	0	-4.61383	0.403	0.99	0
TRAPPC2	0	0.420203	0.779	0.623	0
PIR	0	-1.31151	0.323	0.846	0
AP1S2	0	0.607163	0.879	0.783	0
SH3KBP1	0	0.779613	0.762	0.451	0
EIF1AX	0	0.64575	0.903	0.797	0
SMS	0	-0.6568	0.55	0.827	0
PRDX4	0	0.760606	0.962	0.923	0
SAT1	0	-0.506741	0.288	0.648	0
ATP6AP2	0	1.14917	0.955	0.792	0
LOC102155424	0	-2.20383	0.019	0.889	0
SLC38A5	0	-0.3066	0.126	0.419	0
RBM3	0	-0.874981	0.911	0.961	0
PCSK1N	0	1.40832	0.907	0.338	0
LOC119878065	0	1.00209	0.966	0.921	0
GSPT2	0	-0.430489	0	0.432	0
LOC119878020	0	-0.306305	0	0.299	0
EFNB1	0	0.334516	0.371	0.119	0
PBDC1	0	-1.11907	0.001	0.777	0
PGK1	0	1.19686	0.954	0.894	0
DIAPH2	0	0.709316	0.582	0.101	0
TIMM8A	0	0.468365	0.711	0.527	0
LOC119868317	0	0.414518	0.979	0.976	0
BEX5	0	-0.961	0	0.547	0
BEX4	0	-1.27622	0.181	0.857	0
TCEAL8	0	-1.17135	0.002	0.799	0
TCEAL5	0	-0.278158	0	0.294	0
LOC100688940	0	-1.31237	0.341	0.902	0
BEX3	0	-0.303238	0	0.311	0
TCEAL4	0	-0.879448	0.671	0.919	0
SLC25A5	0	0.693162	0.952	0.916	0
UBE2A	0	0.429411	0.857	0.78	0
SEPTIN6	0	-0.384345	0.336	0.641	0
LOC100687749	0	0.553568	0.945	0.924	0
NDUFA1	0	0.454906	0.828	0.704	0
LAMP2	0	1.02769	0.92	0.684	0
C1GALT1C1	0	0.649973	0.646	0.283	0
SMARCA1	0	-0.2941	0.047	0.331	0
ZDHHC9	0	0.465634	0.46	0.123	0
RBMX2	0	0.476732	0.632	0.364	0
GPC4	0	0.465816	0.554	0.267	0
HPRT1	0	0.578562	0.881	0.778	0
MMGT1	0	0.32988	0.399	0.142	0
FHL1	0	0.941572	0.588	0.159	0
MAP7D3	0	0.551837	0.723	0.488	0
ARHGEF6	0	0.274162	0.257	0.025	0
SOX3	0	0.328658	0.347	0.081	0
LDOC1	0	0.610196	0.588	0.177	0
LOC102156856	0	-0.41774	0.164	0.523	0
LOC492221	0	-1.99098	0	0.907	0
BCAP31	0	0.418198	0.967	0.955	0
L1CAM	0	0.661582	0.662	0.359	0
RPL10	0	-0.43459	0.983	0.987	0
ATP6AP1	0	0.488451	0.863	0.764	0
FAM50A	0	0.44901	0.792	0.65	0
LAGE3	0	1.65578	0.875	0.003	0
FAM3A	0	0.407371	0.52	0.277	0
DKC1	0	0.685839	0.93	0.851	0
FUNDC2	0	0.543661	0.7	0.431	0
LOC119868749	0	1.20291	0.788	0	0
LOC119868751	0	0.366822	0.315	0	0
LOC119868752	0	1.10931	0.743	0	0
LOC119868757	0	1.06111	0.723	0	0
FTH1	0	-1.09797	0.923	0.968	0
LOC119878547	0	0.388065	0.561	0.336	0
LOC119878555	0	0.270702	0.32	0.085	0
LOC119868259	0	-1.5832	0.001	0.864	0
LOC119878795	0	0.539165	0.405	0.042	0
GARS1	8.95e-308	-0.356955	0.725	0.874	3.89e-303
ZMPSTE24	6.6e-307	0.399365	0.697	0.536	2.86e-302
ZNF281	8.38e-307	-0.353638	0.426	0.676	3.64e-302
MSRB3	1.21e-306	0.402464	0.749	0.614	5.27e-302
LOC486757	1.51e-306	-0.266073	0.242	0.5	6.55e-302
TAF6	2.05e-306	-0.299018	0.301	0.561	8.92e-302
CNOT11	3.18e-306	-0.261742	0.228	0.486	1.38e-301
SMIM1	1.43e-305	0.413452	0.636	0.469	6.19e-301
C3H15orf40	1.77e-305	0.355073	0.915	0.892	7.71e-301
SSX2IP	4.61e-305	-0.270679	0.214	0.465	2e-300
PAPSS1	7.42e-305	0.402325	0.716	0.566	3.22e-300
GNPDA1	1.13e-304	-0.360669	0.636	0.814	4.89e-300
LOC100684058	2.88e-304	0.34919	0.498	0.284	1.25e-299
DLGAP5	3.09e-304	-0.372036	0.563	0.799	1.34e-299
BPNT2	3.6e-304	0.397758	0.647	0.465	1.56e-299
IGFBP6	7.95e-304	-0.470064	0.399	0.634	3.45e-299
LOC102151812	1.16e-303	0.390175	0.578	0.373	5.05e-299
AHNAK2	3.02e-303	0.305898	0.274	0.072	1.31e-298
RNF5	3.71e-303	-0.363476	0.558	0.763	1.61e-298
CHEK1	4.03e-303	-0.303465	0.326	0.587	1.75e-298
GTF3A	4.06e-303	-0.356148	0.918	0.945	1.77e-298
RBIS	1.25e-302	0.378115	0.84	0.762	5.45e-298
APPL1	1.39e-302	-0.391005	0.701	0.842	6.04e-298
DIPK2A	1.48e-302	0.344062	0.339	0.126	6.42e-298
KRIT1	1.14e-301	-0.268002	0.244	0.507	4.94e-297
GNB2	1.01e-300	-0.326421	0.908	0.942	4.38e-296
AGPAT2	1.29e-300	0.285602	0.41	0.187	5.6e-296
MRPL58	2.13e-300	0.384569	0.821	0.728	9.23e-296
PPP2R1B	6.98e-300	-0.255091	0.188	0.437	3.03e-295
NDUFA11	1.67e-299	-0.28439	0.951	0.967	7.27e-295
MRFAP1	2e-299	-0.333392	0.89	0.944	8.69e-295
RNF115	2.19e-299	0.373305	0.719	0.576	9.52e-295
IMMP1L	2.81e-299	0.384238	0.658	0.489	1.22e-294
PCBP1	5.53e-299	-0.363224	0.807	0.896	2.4e-294
PHF23	1.02e-298	-0.340418	0.499	0.72	4.41e-294
NRM	1.74e-298	-0.332835	0.603	0.8	7.56e-294
REX1BD	1.86e-298	0.38049	0.847	0.756	8.07e-294
YTHDC2	2e-298	0.371253	0.602	0.413	8.68e-294
MALSU1	2.05e-298	-0.35495	0.547	0.762	8.91e-294
TMEM209	2.65e-298	0.309377	0.361	0.144	1.15e-293
IDH3G	2.96e-298	0.393771	0.69	0.52	1.29e-293
LOC119876140	9.94e-298	-0.290926	0.29	0.549	4.32e-293
SP3	8.01e-297	-0.357804	0.627	0.809	3.48e-292
NUDCD3	1.68e-296	0.412827	0.639	0.459	7.28e-292
KLF7	1.75e-296	0.466221	0.503	0.288	7.61e-292
ZRANB2	2.63e-296	-0.404521	0.658	0.834	1.14e-291
SNRPN	4.44e-296	-0.354877	0.907	0.949	1.93e-291
CEP170B	4.95e-296	0.344464	0.371	0.157	2.15e-291
BIRC6	1.27e-295	0.408067	0.664	0.499	5.5e-291
HINT3	1.87e-295	0.320133	0.472	0.255	8.12e-291
NUDC	3.61e-295	-0.299207	0.951	0.965	1.57e-290
ALDH2	3.83e-295	0.309373	0.473	0.25	1.66e-290
CTSB	2.27e-294	0.374764	0.731	0.585	9.84e-290
KDELR1	2.35e-294	0.324526	0.953	0.941	1.02e-289
ITGB1	1.9e-293	0.391704	0.975	0.966	8.26e-289
TMEM68	2.35e-293	0.348401	0.474	0.259	1.02e-288
MMAB	3.43e-293	0.314728	0.445	0.227	1.49e-288
ZFAND2A	3.48e-293	0.468291	0.865	0.79	1.51e-288
KHK	3.75e-293	0.32404	0.442	0.223	1.63e-288
EIF5A2	1.53e-292	0.333768	0.473	0.26	6.66e-288
ENOPH1	1.77e-292	0.365295	0.905	0.872	7.7e-288
BOLA2B	1.85e-292	0.373067	0.874	0.83	8.04e-288
LPCAT1	2.17e-292	0.254941	0.282	0.083	9.42e-288
ELOVL6	3.88e-292	-0.406283	0.454	0.681	1.69e-287
BCAT2	9.15e-292	-0.335049	0.48	0.706	3.97e-287
DPYSL2	3.3e-291	0.402161	0.792	0.671	1.43e-286
SLC6A8	9.89e-291	0.317102	0.348	0.137	4.3e-286
SMARCE1	1.33e-290	-0.342162	0.444	0.678	5.77e-286
SRP9	1.66e-290	0.348785	0.892	0.857	7.23e-286
SENP5	5.98e-290	0.332744	0.467	0.252	2.6e-285
TIMM10	1.95e-289	0.369608	0.879	0.825	8.49e-285
USP36	3.45e-289	0.392982	0.56	0.367	1.5e-284
AGA	2.04e-288	0.318788	0.458	0.241	8.86e-284
THTPA	2.27e-288	0.328917	0.463	0.253	9.87e-284
ACTN1	2.54e-288	0.433429	0.854	0.784	1.1e-283
BRD4	3.9e-288	-0.333701	0.774	0.893	1.69e-283
LOC474791	3.96e-288	0.332153	0.504	0.288	1.72e-283
CEP135	8.21e-288	0.342908	0.453	0.242	3.57e-283
GNPNAT1	9.1e-288	0.410694	0.764	0.653	3.95e-283
D2HGDH	1.07e-287	0.267158	0.31	0.105	4.64e-283
KAT6B	1.88e-287	-0.300187	0.262	0.515	8.17e-283
GCC2	2.68e-287	-0.348259	0.481	0.71	1.17e-282
TSNAX	4.9e-287	-0.324493	0.403	0.649	2.13e-282
AK1	6.36e-287	0.409595	0.734	0.604	2.76e-282
TBC1D15	6.76e-287	-0.256491	0.23	0.483	2.94e-282
PTAR1	1.39e-286	0.372154	0.443	0.229	6.02e-282
TARS1	1.83e-285	-0.343298	0.502	0.725	7.94e-281
MID1	5.96e-285	0.381134	0.459	0.251	2.59e-280
CCNK	6.74e-285	-0.305632	0.344	0.595	2.93e-280
BUD31	7.12e-285	-0.333261	0.852	0.924	3.09e-280
ARL17A	9.39e-285	0.359374	0.449	0.241	4.08e-280
RCN3	4.04e-284	0.299903	0.367	0.15	1.75e-279
SCARB2	4.65e-284	0.351413	0.551	0.35	2.02e-279
CTBP2	5.68e-284	-0.318135	0.388	0.636	2.47e-279
MRPL38	7.56e-284	0.391837	0.776	0.674	3.28e-279
REPS1	9.01e-284	-0.26157	0.239	0.49	3.91e-279
CDC37	2.29e-283	-0.333621	0.813	0.906	9.95e-279
DNM1L	3.65e-283	-0.297872	0.343	0.598	1.58e-278
PSMD12	6.77e-283	0.341087	0.926	0.899	2.94e-278
CSF1	7.1e-283	0.275971	0.267	0.075	3.09e-278
KIAA0586	1.48e-282	-0.274802	0.238	0.489	6.43e-278
GPCPD1	1.76e-282	-0.33248	0.349	0.591	7.66e-278
CD58	1.82e-282	0.308645	0.444	0.229	7.93e-278
POLR1B	4.04e-282	0.370757	0.649	0.487	1.75e-277
ARPC5	4.3e-282	0.345399	0.929	0.915	1.87e-277
DNAL1	6.55e-282	0.328546	0.448	0.237	2.84e-277
FDPS	9.01e-282	-0.406603	0.931	0.963	3.91e-277
SQSTM1	1.21e-281	0.423251	0.644	0.465	5.23e-277
MID1IP1	2.54e-281	0.308713	0.412	0.198	1.1e-276
HSPA4L	3.22e-281	-0.311609	0.327	0.574	1.4e-276
DPH3	4.97e-281	0.345144	0.603	0.421	2.16e-276
NDUFA13	6.38e-281	-0.279146	0.956	0.97	2.77e-276
ZW10	8.81e-281	-0.291191	0.349	0.599	3.83e-276
CEP20	1.29e-280	0.377452	0.694	0.554	5.6e-276
BMP4	2.93e-280	0.496961	0.622	0.447	1.27e-275
MDFIC	4.06e-280	-0.252396	0.224	0.467	1.76e-275
MVD	1.35e-279	-0.409701	0.766	0.863	5.86e-275
PLD3	1.97e-279	0.395858	0.705	0.544	8.57e-275
LOC480264	3.45e-279	0.318403	0.442	0.238	1.5e-274
LUZP6	1.39e-278	0.36044	0.597	0.419	6.05e-274
LOC102152804	1.7e-278	0.333533	0.487	0.283	7.4e-274
LOC106557987	1.94e-278	-0.31839	0.375	0.62	8.44e-274
IRX5	5.77e-278	0.434665	0.565	0.382	2.51e-273
DRAP1	1.17e-277	-0.322027	0.89	0.94	5.09e-273
GOSR2	2.48e-277	0.324445	0.495	0.292	1.08e-272
S100A2	2.71e-277	-0.522544	0.279	0.503	1.18e-272
NASP	1.15e-276	-0.348225	0.838	0.915	4.99e-272
MRPL52	1.59e-276	0.336494	0.924	0.904	6.91e-272
IL10RB	1.87e-276	0.367311	0.658	0.487	8.13e-272
EP300	4.25e-276	-0.254309	0.259	0.515	1.85e-271
H1-2	8e-276	-0.451949	0.271	0.493	3.47e-271
LLPH	1.27e-275	-0.311704	0.432	0.67	5.5e-271
SLC35G1	3.03e-275	0.367981	0.649	0.485	1.32e-270
GOT2	4.37e-275	-0.346313	0.765	0.885	1.9e-270
RRS1	5.38e-275	0.38853	0.77	0.662	2.34e-270
REST	8.94e-275	0.382499	0.671	0.512	3.88e-270
ACSL4	1.26e-274	-0.368007	0.451	0.673	5.48e-270
TM2D2	1.28e-274	0.330831	0.497	0.291	5.57e-270
LYPLA1	1.95e-274	0.359842	0.674	0.516	8.47e-270
NQO1	2.23e-274	0.420748	0.908	0.829	9.69e-270
MAP1LC3B	2.7e-274	-0.373106	0.879	0.929	1.17e-269
SDHA	7.74e-274	0.356916	0.675	0.526	3.36e-269
DEAF1	2.27e-273	-0.279504	0.236	0.475	9.86e-269
ANXA1	9.57e-273	0.417501	0.965	0.96	4.16e-268
C11H5orf24	1e-272	0.339698	0.566	0.38	4.35e-268
PHF5A	1.73e-272	-0.330701	0.872	0.931	7.53e-268
SHMT2	2.04e-272	-0.353956	0.76	0.874	8.87e-268
APLP2	6.75e-272	-0.3318	0.485	0.703	2.93e-267
RIOK1	1.25e-271	-0.337271	0.539	0.74	5.41e-267
ARMCX3	1.25e-271	0.385896	0.735	0.605	5.42e-267
LOC119872272	3.09e-271	-0.258959	0.249	0.493	1.34e-266
BTF3L4	3.66e-271	0.372289	0.76	0.644	1.59e-266
FAAP20	1.44e-270	-0.347217	0.693	0.85	6.27e-266
ATF3	2.28e-270	0.573522	0.504	0.31	9.92e-266
KRR1	2.8e-270	-0.306042	0.43	0.659	1.22e-265
C14H1orf35	4.64e-270	0.356132	0.584	0.402	2.01e-265
HEBP1	7.76e-269	-0.313162	0.444	0.677	3.37e-264
CYP7B1	8.56e-269	-0.300101	0.216	0.449	3.72e-264
ZNF462	1.08e-268	-0.279182	0.241	0.48	4.7e-264
ORMDL1	1.17e-268	0.364351	0.621	0.449	5.09e-264
HIBADH	1.51e-268	-0.307128	0.39	0.635	6.54e-264
ADIPOR1	2.06e-268	0.353247	0.822	0.754	8.93e-264
MYLK	2.63e-268	0.378721	0.497	0.284	1.14e-263
WDR74	3.73e-268	0.369104	0.663	0.512	1.62e-263
CDC20	1.75e-267	-0.367149	0.695	0.883	7.6e-263
EIF4EBP3	5.66e-267	0.290474	0.388	0.185	2.46e-262
UBXN1	1.37e-266	0.363509	0.728	0.602	5.94e-262
NAGK	2.74e-266	0.263686	0.363	0.16	1.19e-261
HAGH	1.09e-265	0.321914	0.51	0.316	4.74e-261
EPDR1	3.77e-265	0.345065	0.514	0.316	1.64e-260
LOC119863903	4.06e-265	-0.258844	0.96	0.971	1.76e-260
UQCRH	6.96e-265	-0.255906	0.958	0.97	3.02e-260
TBC1D9B	1.31e-263	0.285286	0.371	0.169	5.71e-259
USP1	2.22e-263	-0.344278	0.854	0.923	9.66e-259
COPS7A	2.74e-263	-0.304822	0.547	0.744	1.19e-258
CYBA	2.95e-263	0.339295	0.943	0.915	1.28e-258
TMX2	5.82e-262	0.346027	0.563	0.379	2.53e-257
FAHD1	3.95e-261	0.324602	0.528	0.332	1.71e-256
RIF1	9.74e-261	-0.307973	0.36	0.611	4.23e-256
NBAS	1.24e-260	0.377436	0.53	0.345	5.39e-256
BNIP2	1.29e-260	0.327251	0.547	0.361	5.59e-256
CDC42BPA	1.68e-260	0.407666	0.674	0.534	7.28e-256
DLD	3.24e-260	0.35283	0.69	0.551	1.41e-255
EEA1	3.89e-260	0.391271	0.729	0.605	1.69e-255
SLC39A1	4.89e-260	0.365143	0.811	0.719	2.12e-255
B3GALNT1	6.66e-260	0.278587	0.396	0.192	2.89e-255
EML4	8.3e-260	0.368165	0.695	0.553	3.61e-255
HSPA4	8.64e-260	-0.345683	0.614	0.804	3.75e-255
TRIR	1.03e-259	-0.33262	0.862	0.921	4.47e-255
CNPY2	1.4e-259	-0.276809	0.938	0.956	6.1e-255
KIF23	1.53e-259	-0.351349	0.553	0.774	6.64e-255
TTC31	1.67e-259	0.328519	0.406	0.204	7.26e-255
LRPPRC	3.01e-259	-0.347968	0.586	0.774	1.31e-254
UMPS	3.05e-259	0.368562	0.803	0.721	1.32e-254
FOXF2	5.13e-259	-0.281819	0.289	0.53	2.23e-254
RITA1	6.18e-259	0.329309	0.548	0.365	2.69e-254
NDC80	9.74e-259	-0.351773	0.449	0.685	4.23e-254
EID1	1.35e-258	0.284601	0.951	0.95	5.88e-254
NUSAP1	1.59e-258	0.42145	0.886	0.83	6.9e-254
PTPN11	1.72e-258	0.378101	0.753	0.636	7.49e-254
FAM114A1	1.91e-258	0.314069	0.446	0.243	8.28e-254
CDCA4	2.15e-258	0.477678	0.712	0.62	9.32e-254
JUND	2.38e-258	0.475807	0.943	0.928	1.03e-253
COQ10A	3.32e-258	-0.321003	0.545	0.749	1.44e-253
MKI67	8.32e-258	-0.393049	0.465	0.7	3.61e-253
DCTPP1	2.81e-257	0.391731	0.822	0.753	1.22e-252
MLLT6	4.07e-257	0.355414	0.768	0.676	1.77e-252
BTBD6	4.33e-256	0.33438	0.518	0.33	1.88e-251
C15H1orf122	9.27e-256	0.363857	0.764	0.656	4.03e-251
ABL2	1.34e-255	0.419268	0.556	0.377	5.8e-251
MED28	1.25e-254	-0.314746	0.733	0.861	5.44e-250
IFRD2	3.4e-254	0.351884	0.863	0.814	1.48e-249
SVBP	3.6e-253	0.350939	0.802	0.722	1.56e-248
IPO5	4.7e-253	-0.346235	0.869	0.924	2.04e-248
ALG3	9e-253	0.352959	0.568	0.401	3.91e-248
RNF130	1.33e-252	0.334751	0.629	0.475	5.78e-248
C15H1orf109	1.36e-252	0.332044	0.895	0.874	5.92e-248
TMED10	1.62e-252	0.320624	0.956	0.939	7.04e-248
IMMT	2.53e-252	0.370028	0.817	0.751	1.1e-247
MRPL13	1.6e-251	0.342385	0.856	0.814	6.93e-247
CLCN4	2.4e-251	0.255321	0.292	0.104	1.04e-246
HACD3	2.45e-251	-0.322884	0.525	0.724	1.06e-246
KCTD9	4.52e-251	0.335651	0.433	0.236	1.96e-246
HAUS6	1.19e-250	-0.308161	0.441	0.662	5.18e-246
HSPA14	1.29e-250	-0.294353	0.402	0.633	5.61e-246
CDC42BPB	5.31e-250	0.368042	0.631	0.478	2.31e-245
YBX3	6.78e-250	0.305198	0.95	0.951	2.94e-245
CCNI	1.11e-249	-0.309928	0.921	0.943	4.84e-245
OAZ1	1.22e-249	-0.25172	0.956	0.966	5.31e-245
SLC49A4	3.28e-249	0.312873	0.485	0.29	1.43e-244
RPL22L1	4.42e-249	0.366598	0.668	0.524	1.92e-244
SUDS3	4.61e-249	0.339382	0.568	0.396	2e-244
CENPC	6.1e-249	0.404058	0.721	0.604	2.65e-244
MGARP	6.19e-249	0.346515	0.719	0.599	2.69e-244
SLC39A6	7.86e-249	0.347214	0.863	0.811	3.41e-244
RBM26	9.86e-249	-0.328496	0.581	0.772	4.28e-244
IPO7	1.02e-248	-0.317166	0.503	0.717	4.42e-244
KATNBL1	1.2e-248	0.363181	0.674	0.551	5.23e-244
TOMM40	1.43e-248	0.338074	0.922	0.877	6.23e-244
BGLAP	2e-248	0.455441	0.386	0.198	8.68e-244
TFB2M	6.49e-248	0.342309	0.831	0.764	2.82e-243
MZT1	1.39e-247	0.329629	0.937	0.898	6.05e-243
FAM98A	1.4e-247	0.353528	0.588	0.427	6.09e-243
CREG1	6.95e-246	0.449391	0.805	0.707	3.02e-241
LOC119870915	8.1e-246	0.255569	0.27	0.087	3.52e-241
RPIA	1.99e-245	0.342129	0.614	0.46	8.66e-241
PCMTD1	2.86e-245	0.319123	0.602	0.428	1.24e-240
RFC3	8.14e-245	-0.336113	0.621	0.805	3.53e-240
COPZ1	8.88e-245	-0.279958	0.478	0.699	3.86e-240
PRPF4B	1.08e-244	-0.365674	0.584	0.774	4.7e-240
LTA4H	2.93e-244	-0.30533	0.505	0.72	1.27e-239
GTF2A1	3.28e-244	-0.276505	0.351	0.59	1.42e-239
CIAO2B	4.47e-244	0.338623	0.845	0.785	1.94e-239
CDCA3	5.59e-244	-0.369389	0.517	0.726	2.43e-239
CRLF3	1.42e-243	0.403357	0.664	0.543	6.15e-239
ENY2	2.4e-243	0.307827	0.93	0.914	1.04e-238
HAT1	4.02e-243	0.394291	0.759	0.654	1.74e-238
BCCIP	8.24e-243	-0.317316	0.668	0.822	3.58e-238
NEU1	2.25e-242	0.36898	0.798	0.71	9.77e-238
ADD3	2.46e-242	-0.305535	0.38	0.611	1.07e-237
CNIH1	3.41e-242	0.348925	0.842	0.777	1.48e-237
EPB41L1	4.41e-242	0.398077	0.724	0.612	1.91e-237
PRPF19	4.87e-242	0.336656	0.83	0.764	2.12e-237
MLF1	6.91e-242	0.298317	0.494	0.296	3e-237
RPL36AL	8.66e-242	0.263303	0.962	0.959	3.76e-237
MIEN1	9.23e-242	-0.31294	0.574	0.763	4.01e-237
NDUFA10	1.97e-241	0.334737	0.821	0.752	8.57e-237
HOOK3	2.55e-241	0.326548	0.588	0.424	1.11e-236
UBALD2	2.68e-241	0.594453	0.557	0.38	1.16e-236
HSD17B12	2.97e-241	-0.348305	0.721	0.854	1.29e-236
TCF4	3.13e-241	0.356973	0.587	0.42	1.36e-236
EIF3E	5.68e-241	0.316148	0.933	0.915	2.47e-236
LIMA1	4.38e-240	0.371301	0.869	0.792	1.9e-235
ECHDC3	1e-239	0.297335	0.464	0.276	4.36e-235
NAMPT	1.19e-239	0.325589	0.519	0.337	5.19e-235
DDX42	3.14e-239	0.357199	0.721	0.616	1.37e-234
CPSF2	3.86e-239	0.335137	0.835	0.767	1.67e-234
[truncated: 565 more rows]

## Sheet: Table S5
Table S5. Differential expression between HMPOS-CTRL and all other cells. Positive average log2 fold-change values indicate that the feature is more highly expressed in HMPOS-CTRL
Gene	p value	average log2 fold-change of the average expression between the two groups	percentage of cells where the gene is expressed HMPOS-CTRL	percentage of cells where the feature is detected in HMPOS-2.5 and HMPOS-10	Bonferroni-adjusted p-value using all features in the dataset
RBFA	0	0.292997	0.833	0.709	0
TXNL4A	0	0.486235	0.962	0.873	0
CNDP2	0	0.334027	0.845	0.744	0
DIPK1C	0	0.450214	0.572	0.22	0
LOC119863882	0	0.745794	0.959	0.821	0
LMAN1	0	0.339676	0.975	0.908	0
ABRACL	0	-0.804002	0.046	0.386	0
PCMT1	0	0.447566	0.922	0.795	0
EZR	0	-0.68633	0.911	0.926	0
TCP1	0	0.405978	0.99	0.927	0
MRPL18	0	0.282427	0.895	0.814	0
RNASET2	0	0.278149	0.866	0.732	0
THBS2	0	0.795353	0.625	0.019	0
RWDD1	0	0.294962	0.749	0.637	0
GJA1	0	-0.836651	0.344	0.669	0
PKIB	0	-0.864303	0.08	0.463	0
ISCA1	0	0.28927	0.856	0.77	0
OSTF1	0	0.496989	0.885	0.771	0
ZFAND5	0	0.295401	0.767	0.638	0
PUM3	0	0.287092	0.71	0.576	0
RCL1	0	0.305258	0.708	0.575	0
ASPN	0	0.701049	0.271	0.055	0
UBE2M	0	0.375149	0.978	0.901	0
RPS5	0	0.48179	1	0.979	0
UBE2S	0	0.457203	0.982	0.929	0
RPL28	0	0.299882	1	0.981	0
NDUFA3	0	0.371983	0.864	0.755	0
LOC119870929	0	0.533005	0.438	0.125	0
PRMT1	0	0.407281	0.979	0.903	0
RPS11	0	0.382657	1	0.98	0
RPL13A	0	0.396953	1	0.962	0
RUVBL2	0	0.280006	0.777	0.668	0
RPL18	0	0.363313	1	0.985	0
KDELR1	0	0.461973	0.988	0.924	0
SAE1	0	0.35336	0.832	0.717	0
TMEM160	0	0.302293	0.915	0.828	0
CALM3	0	0.416053	0.959	0.862	0
CCDC8	0	0.292709	0.404	0.207	0
SNRPD2	0	0.396317	0.998	0.951	0
TOMM40	0	0.525993	0.973	0.88	0
RABAC1	0	0.462651	0.989	0.928	0
RPS19	0	0.396221	1	0.988	0
SERTAD1	0	0.502077	0.751	0.538	0
FBL	0	0.443114	0.993	0.927	0
TIMM50	0	0.330254	0.931	0.84	0
RPS16	0	0.553087	1	0.976	0
EIF3K	0	0.320207	0.996	0.939	0
COX7A1	0	0.583665	0.682	0.288	0
POLR2I	0	0.380841	0.944	0.856	0
LOC612644	0	0.413996	0.996	0.938	0
UQCRFS1	0	0.293779	0.972	0.898	0
ITGB1	0	-0.548467	0.946	0.948	0
APBB1IP	0	-0.3119	0.001	0.271	0
BAMBI	0	0.482147	0.69	0.427	0
FRMD4A	0	-0.303563	0.099	0.339	0
IDI1	0	0.331023	0.935	0.839	0
CXXC5	0	0.317801	0.503	0.279	0
DPYSL3	0	-0.70985	0.374	0.632	0
MAP1B	0	-0.615424	0.889	0.924	0
LOC100686073	0	-0.348087	0.031	0.203	0
PTP4A2	0	-0.411064	0.916	0.913	0
FABP3	0	1.63538	0.996	0.548	0
SH3BGRL3	0	-0.621314	0.857	0.889	0
TCEA3	0	0.393941	0.621	0.413	0
FBXO6	0	-0.409874	0.327	0.57	0
SRM	0	0.632223	0.979	0.876	0
REEP5	0	0.603201	0.949	0.816	0
SRP19	0	0.444236	0.926	0.824	0
CAST	0	-0.671946	0.508	0.78	0
GLRX	0	0.601145	0.893	0.689	0
NR2F1	0	0.325935	0.389	0.166	0
EDIL3	0	-0.447162	0.105	0.321	0
RPS23	0	0.2595	1	0.985	0
F2R	0	-0.336902	0.286	0.522	0
IQGAP2	0	-0.264325	0.118	0.314	0
SNRPN	0	-0.550404	0.845	0.888	0
NDN	0	-0.54835	0	0.324	0
CIB1	0	-0.371684	0.826	0.877	0
SEC11A	0	0.490078	0.955	0.852	0
RPS17	0	0.398838	1	0.985	0
HTRA3	0	0.293713	0.481	0.266	0
LRPAP1	0	0.276261	0.966	0.903	0
UCHL1	0	-1.093	0.872	0.903	0
RPL9	0	0.365394	1	0.986	0
FAM114A1	0	0.369021	0.567	0.345	0
SPON2	0	-0.341222	0.002	0.27	0
LOC106558651	0	0.271995	0.995	0.943	0
TOMM20	0	0.336374	0.975	0.894	0
DDX21	0	0.378306	0.948	0.844	0
PSAP	0	-0.509973	0.647	0.801	0
ANAPC16	0	0.369229	0.711	0.552	0
DNAJC9	0	0.370815	0.809	0.684	0
CHCHD1	0	0.300082	0.941	0.856	0
RPS24	0	0.692691	1	0.983	0
GHITM	0	0.302502	0.928	0.843	0
ANXA8L1	0	-1.72448	0.195	0.622	0
DBN1	0	0.349557	0.628	0.434	0
LMAN2	0	0.329959	0.931	0.835	0
PRELID1	0	0.421804	0.983	0.902	0
CLTB	0	0.410171	0.924	0.817	0
BOD1	0	0.531519	0.908	0.731	0
DUSP1	0	0.625502	0.767	0.528	0
NPM1	0	0.376289	1	0.976	0
G3BP1	0	0.336728	0.945	0.859	0
ATOX1	0	0.528442	0.893	0.728	0
SPARC	0	0.911986	0.997	0.946	0
GM2A	0	-0.489264	0.086	0.419	0
ANXA6	0	0.386045	0.673	0.45	0
SMIM3	0	0.535429	0.61	0.305	0
RPS14	0	0.668417	1	0.992	0
TCOF1	0	0.270588	0.709	0.578	0
NDUFS4	0	0.47123	0.948	0.841	0
RPL37	0	0.547098	0.999	0.968	0
WDR70	0	0.336142	0.744	0.586	0
DNAJC21	0	0.358375	0.657	0.474	0
BRIX1	0	0.390829	0.879	0.762	0
TARS1	0	0.295499	0.72	0.578	0
NPR3	0	0.468971	0.36	0.047	0
SUB1	0	0.634029	0.993	0.914	0
GOLPH3	0	0.474885	0.917	0.788	0
CDH6	0	-0.371884	0	0.247	0
BASP1	0	1.73086	0.984	0.646	0
ZNF622	0	0.405883	0.752	0.613	0
LOC111090004	0	-0.562433	0.161	0.487	0
THY1	0	0.71417	0.764	0.449	0
RPS25	0	0.494181	1	0.974	0
TAGLN	0	-1.13379	0.003	0.334	0
CADM1	0	-0.502867	0.19	0.472	0
NCAM1	0	-0.422701	0.028	0.313	0
RDX	0	-0.409591	0.607	0.75	0
PDGFD	0	0.368749	0.696	0.398	0
PFN1	0	-0.328859	0.999	0.953	0
GABARAP	0	0.315506	0.999	0.94	0
TMEM256	0	0.413859	0.806	0.665	0
TP53	0	0.253608	0.457	0.256	0
RANGRF	0	0.394923	0.607	0.356	0
LOC608772	0	-0.530112	0.72	0.785	0
PMP22	0	-0.657724	0.848	0.915	0
FLII	0	-0.437995	0.353	0.597	0
MPRIP	0	-0.497789	0.469	0.708	0
SERBP1	0	-0.493217	0.997	0.958	0
LEPROT	0	-0.306272	0.147	0.396	0
AK4	0	-0.637098	0.377	0.701	0
JAK1	0	-0.451704	0.693	0.822	0
SDF4	0	-0.399755	0.7	0.819	0
SSU72	0	-0.421821	0.728	0.83	0
FAAP20	0	-0.50641	0.469	0.726	0
ACOT7	0	-0.446674	0.59	0.768	0
PARK7	0	-0.385606	0.927	0.905	0
ERRFI1	0	-1.12064	0.452	0.731	0
RERE	0	-0.438573	0.421	0.62	0
ENO1	0	-1.23623	0.993	0.959	0
KIF1B	0	-0.513276	0.372	0.649	0
RPL13	0	-0.301629	1	0.992	0
MAP1LC3B	0	-0.916694	0.597	0.86	0
COTL1	0	-0.647718	0.222	0.579	0
HSBP1	0	-0.541734	0.886	0.904	0
CDH13	0	-0.768117	0.036	0.587	0
KARS1	0	-0.378146	0.82	0.86	0
GABARAPL2	0	-0.425626	0.609	0.782	0
ZFHX3	0	-0.479591	0.462	0.685	0
PSMD7	0	-0.559794	0.97	0.928	0
NQO1	0	-0.796706	0.634	0.837	0
COG8	0	-0.353313	0.39	0.624	0
NUTF2	0	-0.426632	0.768	0.843	0
HSF4-1	0	-0.367978	0.116	0.393	0
DYNC1LI2	0	-0.439137	0.552	0.748	0
CMTM3	0	-0.464517	0.335	0.584	0
CDH11	0	0.403126	0.834	0.5	0
TMEM120A	0	0.316654	0.693	0.534	0
SERPINE1	0	-0.840876	0.064	0.406	0
PCOLCE	0	0.313084	0.949	0.739	0
ARPC1A	0	-0.394449	0.931	0.908	0
ACTB	0	-0.589268	1	0.988	0
WIPI2	0	-0.364113	0.434	0.626	0
DCTPP1	0	0.334002	0.868	0.762	0
ALDOA	0	-0.474038	0.968	0.923	0
RPS15A	0	0.475426	1	0.981	0
EMP2	0	-0.447995	0.005	0.39	0
TNFRSF12A	0	-0.40667	0.866	0.901	0
ATP6V0C	0	-0.524884	0.975	0.935	0
LOC479911	0	-1.43872	0.073	0.397	0
DIPK1A	0	0.327938	0.405	0.15	0
GADD45A	0	-0.622138	0.221	0.508	0
TMEM183A	0	0.361594	0.863	0.746	0
ADIPOR1	0	0.325476	0.859	0.76	0
CD55	0	-0.373142	0.043	0.274	0
PPP2R5A	0	0.617086	0.736	0.424	0
ACBD6	0	0.342228	0.799	0.684	0
LAMC1	0	-0.462731	0.415	0.611	0
NIBAN1	0	-0.309843	0.009	0.282	0
PTGS2	0	-0.464353	0.048	0.274	0
RASAL2	0	-0.480162	0.55	0.724	0
MRPS14	0	0.336221	0.944	0.854	0
DPT	0	-1.1258	0.405	0.518	0
CREG1	0	-0.464867	0.541	0.728	0
RPS27	0	0.259337	1	0.979	0
S100A13	0	-0.639997	0.073	0.542	0
S100A2	0	-0.425982	0.109	0.356	0
S100A4	0	0.401641	0.988	0.717	0
S100A6	0	-2.98656	0.002	0.41	0
CDH2	0	-0.292544	0.018	0.222	0
SNRPD1	0	0.446047	0.999	0.95	0
LOC607207	0	-0.63605	0.931	0.921	0
NDUFV2	0	0.309777	0.953	0.874	0
PIEZO2	0	0.659688	0.561	0.082	0
RPL17	0	0.523663	1	0.967	0
DAD1	0	0.260104	0.993	0.932	0
OXA1L	0	0.331071	0.798	0.678	0
PSME1	0	0.451047	0.909	0.775	0
PSME2	0	0.39053	0.772	0.618	0
NEDD8	0	0.42318	0.995	0.934	0
SCFD1	0	0.403551	0.767	0.604	0
GNG2	0	0.365643	0.626	0.395	0
ERO1A	0	-0.42267	0.421	0.626	0
BMP4	0	0.555938	0.757	0.527	0
LGALS3	0	-2.60445	0.66	0.925	0
KTN1	0	-0.583382	0.929	0.932	0
ARG2	0	-0.458175	0.075	0.326	0
ZFP36L1	0	0.395941	0.881	0.756	0
DPF3	0	-0.270894	0.058	0.235	0
FOS	0	1.34124	0.933	0.626	0
CALM1	0	-0.425053	0.409	0.616	0
DYNC1H1	0	-0.519944	0.915	0.93	0
LOC100855552	0	-1.19218	0.519	0.7	0
ATP5MJ	0	0.368721	0.998	0.947	0
SIVA1	0	0.668615	0.995	0.925	0
LOC100855538	0	0.479684	0.96	0.87	0
LOC119876513	0	0.523826	0.77	0.401	0
SLC16A3	0	-0.450264	0.002	0.27	0
CENPX	0	0.348994	0.77	0.64	0
PYCR1	0	0.716815	0.962	0.75	0
PCYT2	0	0.314878	0.713	0.587	0
MRPL12	0	0.41053	0.941	0.84	0
EIF4A3	0	0.27342	0.974	0.905	0
H3-3B	0	0.643252	1	0.98	0
MRPS7	0	0.318893	0.882	0.787	0
SUMO2	0	0.286891	0.999	0.953	0
JPT1	0	0.345596	0.92	0.84	0
NT5C	0	0.602708	0.95	0.511	0
RPL38	0	0.31886	1	0.985	0
SLC25A39	0	0.313123	0.862	0.762	0
ARL4D	0	0.638396	0.848	0.529	0
VAT1	0	-0.366001	0.116	0.421	0
FBXL20	0	0.27978	0.335	0.108	0
RPL19	0	0.25637	1	0.984	0
HOXB6	0	-0.265335	0.084	0.333	0
CALCOCO2	0	-0.395431	0.444	0.675	0
LOC106559295	0	0.2673	0.594	0.278	0
COL1A1	0	-0.950407	0.026	0.349	0
MRPL27	0	0.342031	0.947	0.864	0
NME2	0	0.287706	0.992	0.931	0
TMEM98	0	-0.332845	0.361	0.585	0
TMEM97	0	-0.478903	0.09	0.325	0
ALDOC	0	-0.348331	0.144	0.4	0
PTGES	0	0.896885	0.869	0.378	0
PRRX2	0	0.324601	0.674	0.492	0
SWI5	0	0.438085	0.814	0.678	0
PPP6C	0	0.384775	0.861	0.721	0
ARPC5L	0	0.340443	0.951	0.869	0
RPL35	0	0.682143	1	0.99	0
PSMB7	0	0.327976	0.956	0.887	0
NDUFA8	0	0.311703	0.996	0.933	0
COQ10A	0	-0.382363	0.343	0.602	0
HMGA2	0	-0.946275	0.045	0.392	0
ATXN7L3B	0	-0.280557	0.127	0.331	0
GCAT	0	0.437884	0.688	0.48	0
MYH9	0	-0.728275	0.719	0.853	0
PWP1	0	-0.395838	0.619	0.755	0
CHST11	0	-0.267866	0.105	0.318	0
TXNRD1	0	-0.446819	0.753	0.833	0
LIMS1	0	-0.395916	0.711	0.815	0
COX5B	0	-0.326557	0.958	0.924	0
ANKRD39	0	-0.320291	0.403	0.62	0
EPAS1	0	-0.601465	0.126	0.522	0
RHOQ	0	-0.455143	0.454	0.69	0
MCFD2	0	-0.789915	0.443	0.773	0
CALM2	0	-0.708394	0.98	0.942	0
EPCAM	0	-0.408794	0.002	0.237	0
ERLEC1	0	-0.329454	0.387	0.606	0
SPTBN1	0	-0.460433	0.416	0.655	0
RTN4	0	-0.935038	0.71	0.896	0
RPS27A	0	-0.472906	1	0.98	0
CCT4	0	-0.497096	0.953	0.924	0
MDH1	0	-0.395425	0.855	0.884	0
ACTR2	0	-0.702515	0.701	0.866	0
PNO1	0	-0.375319	0.876	0.886	0
ANXA4	0	-0.393426	0.406	0.651	0
PCBP1	0	-0.467906	0.671	0.809	0
PCYOX1	0	-0.347234	0.206	0.472	0
FAM136A	0	-0.27376	0.329	0.552	0
TEX261	0	-0.442635	0.55	0.755	0
RACK1	0	0.627859	1	0.971	0
MGAT4B	0	-0.517474	0.296	0.608	0
PPIC	0	0.292736	0.918	0.767	0
RAPGEF6	0	-0.524365	0.217	0.475	0
UQCRQ	0	0.400855	0.985	0.921	0
FAM13B	0	-0.350687	0.113	0.368	0
KIF20A	0	-0.530944	0.214	0.443	0
CDC23	0	-0.250652	0.134	0.34	0
ETF1	0	-0.71864	0.57	0.701	0
HSPA9	0	-1.20121	0.841	0.831	0
CTNNA1	0	-0.750723	0.439	0.634	0
CNTLN	0	-0.359307	0.087	0.334	0
ADAMTSL1	0	-0.279745	0.044	0.214	0
RRAGA	0	-0.51741	0.641	0.805	0
PLIN2	0	-0.654997	0.758	0.843	0
RPS6	0	-0.966472	1	0.98	0
MTAP	0	0.261371	0.648	0.392	0
CDKN2A	0	0.951661	0.991	0.53	0
CAAP1	0	-0.370822	0.251	0.504	0
PLAA	0	-0.633067	0.335	0.561	0
IFT74	0	-0.436884	0.38	0.567	0
MOB3B	0	-0.468095	0.033	0.308	0
NUDT2	0	0.336115	0.699	0.601	0
DCTN3	0	0.613399	0.981	0.901	0
SIGMAR1	0	0.711784	0.954	0.871	0
IL11RA	0	0.385905	0.487	0.256	0
CA9	0	-0.587384	0.04	0.414	0
TPM2	0	-1.88877	0.015	0.429	0
CLTA	0	-0.940275	0.931	0.902	0
LOC111098095	0	0.267932	0.52	0.295	0
SLC44A1	0	-0.482837	0.184	0.472	0
TXN	0	-0.424826	0.997	0.947	0
PTGR1	0	-0.907133	0.532	0.779	0
CLIC1	0	-0.686566	0.95	0.928	0
LOC100684741	0	-0.764666	0.93	0.918	0
HMGA1	0	-1.07416	0.539	0.674	0
SRPK1	0	-0.57558	0.485	0.762	0
CDKN1A	0	-0.263586	0.037	0.232	0
MDFI	0	-0.285136	0.003	0.247	0
RRP36	0	0.303087	0.868	0.781	0
CYP39A1	0	0.313061	0.513	0.271	0
MCM3	0	0.819038	0.823	0.636	0
TRAM2	0	0.397492	0.716	0.51	0
TMEM14A	0	0.581247	0.956	0.875	0
LOC610304	0	0.32907	0.58	0.414	0
GSTA4	0	0.629655	0.726	0.428	0
FBXO9	0	0.368446	0.648	0.471	0
ELOVL5	0	0.508828	0.7	0.439	0
DST	0	0.291895	0.682	0.502	0
KIAA1586	0	0.362424	0.517	0.296	0
BAG2	0	1.04234	0.925	0.651	0
RAB23	0	0.71222	0.861	0.622	0
PRIM2	0	0.345599	0.545	0.371	0
LOC106559577	0	0.42993	0.713	0.413	0
MYO6	0	-0.415511	0.087	0.417	0
LOC119863879	0	0.682928	0.999	0.955	0
SNX3	0	-0.333556	0.895	0.893	0
REV3L	0	0.272161	0.597	0.423	0
LAMA4	0	-0.28879	0.003	0.216	0
PSMB1	0	-0.298237	0.977	0.923	0
RPL30	0	0.791773	1	0.989	0
RIDA	0	0.377369	0.935	0.818	0
STK3	0	0.339836	0.563	0.356	0
LOC606860	0	0.767744	1	0.954	0
PABPC1	0	0.680125	0.999	0.957	0
ZNF706	0	0.461318	0.981	0.903	0
UBR5	0	0.286749	0.752	0.618	0
CTHRC1	0	-0.718448	0	0.325	0
RSPO2	0	0.39896	0.313	0.046	0
EIF3E	0	0.534155	0.984	0.904	0
NUDCD1	0	0.376108	0.81	0.672	0
ENY2	0	0.65938	0.984	0.899	0
EIF3H	0	0.55516	0.977	0.881	0
RAD21	0	0.340267	0.878	0.787	0
COL14A1	0	-0.363946	0.001	0.219	0
HAS2	0	0.265416	0.29	0.106	0
SQLE	0	0.289676	0.951	0.873	0
LOC119864682	0	-0.332781	0.025	0.245	0
KHDRBS3	0	-1.45644	0.012	0.685	0
CHRAC1	0	0.278419	0.84	0.725	0
GSDMD	0	0.257585	0.433	0.222	0
EEF1D	0	0.668429	0.999	0.95	0
GFUS	0	0.29069	0.684	0.542	0
PUF60	0	0.669753	0.913	0.694	0
EXOSC4	0	0.449929	0.918	0.774	0
GPAA1	0	0.502387	0.959	0.815	0
CYC1	0	0.958464	0.998	0.926	0
SHARPIN	0	0.384266	0.838	0.67	0
MAF1	0	0.333882	0.644	0.435	0
BOP1	0	0.324035	0.786	0.609	0
HSF1	0	0.397269	0.743	0.54	0
SLC52A2	0	0.368282	0.83	0.677	0
VPS28	0	0.74337	0.995	0.897	0
LOC111098591	0	0.342886	0.713	0.559	0
COMMD5	0	0.548989	0.932	0.736	0
RPL8	0	1.05605	1	0.992	0
C13H8orf33	0	0.468553	0.841	0.655	0
PSMA4	0	0.75058	0.999	0.945	0
LIMCH1	0	1.09144	0.858	0.316	0
TMEM33	0	0.250769	0.716	0.573	0
SLC30A9	0	0.340479	0.866	0.708	0
GNPDA2	0	0.487832	0.822	0.58	0
COMMD8	0	0.339505	0.858	0.733	0
SLAIN2	0	0.273076	0.526	0.357	0
OCIAD1	0	0.63377	0.996	0.911	0
OCIAD2	0	-1.18229	0.116	0.384	0
DCUN1D4	0	0.274802	0.565	0.364	0
USP46	0	0.615741	0.829	0.535	0
LOC102155122	0	0.421962	0.78	0.585	0
FIP1L1	0	0.518699	0.885	0.705	0
CHIC2	0	0.426704	0.826	0.648	0
TMEM165	0	0.747838	0.993	0.876	0
NMU	0	-0.857612	0.225	0.445	0
PAICS	0	0.497945	0.908	0.774	0
SRP72	0	0.669837	0.978	0.859	0
REST	0	0.316068	0.735	0.58	0
POLR2B	0	0.294675	0.772	0.618	0
IGFBP7	0	-1.14976	0.61	0.886	0
CENPC	0	0.277598	0.767	0.648	0
UTP3	0	0.604797	0.888	0.689	0
RUFY3	0	0.333486	0.704	0.492	0
MEST	0	-0.683443	0.06	0.391	0
ATP6V1F	0	-0.430727	0.806	0.863	0
FLNC	0	-0.668235	0.005	0.499	0
CALU	0	-0.978019	0.946	0.926	0
HILPDA	0	-0.363605	0.215	0.432	0
TMEM243	0	-0.301164	0.273	0.506	0
DBF4	0	-0.444395	0.566	0.744	0
SRI	0	-0.638288	0.822	0.894	0
CYP51A1	0	0.352088	0.843	0.707	0
TFPI2	0	-1.31974	0	0.384	0
PEG10	0	1.11549	0.824	0.434	0
DYNC1I1	0	0.290205	0.743	0.486	0
TAC1	0	-0.319123	0	0.217	0
ARL4A	0	-0.289666	0.124	0.309	0
LOC100688793	0	-0.432405	0.177	0.515	0
FAM126A	0	-0.517128	0.244	0.504	0
GPNMB	0	-0.329188	0.011	0.177	0
SNX10	0	-0.836782	0.345	0.759	0
TAX1BP1	0	-0.524596	0.616	0.764	0
GGCT	0	-0.467247	0.419	0.655	0
SEPTIN7	0	-0.483552	0.839	0.876	0
ANLN	0	-0.440335	0.241	0.484	0
TES	0	-0.755016	0.206	0.521	0
CAV2	0	-1.08595	0.124	0.434	0
CAV1	0	-0.656536	0.008	0.349	0
CAPZA2	0	-1.15275	0.772	0.853	0
ST7	0	-0.431684	0.158	0.411	0
CAP1	0	-0.352088	0.888	0.895	0
NDUFS5	0	0.419367	0.992	0.924	0
EVA1B	0	-0.383466	0.028	0.246	0
GJB3	0	-0.398145	0.002	0.258	0
CDKN2C	0	0.335407	0.736	0.587	0
RPS8	0	0.318643	1	0.99	0
PHLDA1	0	-0.85001	0.472	0.729	0
CSRP2	0	0.294902	0.716	0.552	0
DUSP6	0	-0.265883	0.026	0.208	0
LUM	0	0.317915	0.408	0.163	0
LOC119869349	0	-0.389749	0.003	0.245	0
GASK1B	0	-0.432275	0.068	0.338	0
MSMO1	0	0.323187	0.559	0.333	0
NDUFB2	0	0.376211	0.974	0.895	0
PTN	0	-1.60667	0.279	0.605	0
TMED4	0	-0.463138	0.547	0.738	0
RARRES2	0	-0.437048	0	0.208	0
INSIG1	0	0.575205	0.782	0.567	0
LOC119877100	0	-0.253404	0.024	0.212	0
ANKRD37	0	-0.311269	0.167	0.363	0
SPCS3	0	-0.664607	0.782	0.885	0
ADI1	0	0.443657	0.973	0.878	0
RPS7	0	0.698818	1	0.986	0
ID2	0	0.263559	0.376	0.201	0
ODC1	0	0.750549	0.97	0.803	0
NOL10	0	0.337373	0.882	0.768	0
SF3B6	0	0.343083	0.969	0.894	0
SLC5A6	0	-0.48143	0.195	0.537	0
ATRAID	0	-0.292178	0.247	0.503	0
RBKS	0	-0.31132	0.153	0.421	0
LTBP1	0	-0.79358	0.233	0.635	0
CEBPZOS	0	0.280229	0.841	0.755	0
VAMP5	0	-0.322778	0.228	0.461	0
CAPG	0	-0.685118	0.964	0.941	0
PRADC1	0	0.462757	0.842	0.639	0
SPR	0	0.30479	0.763	0.625	0
OLFML3	0	0.562893	0.945	0.77	0
C17H1orf54	0	0.267687	0.332	0.115	0
MRPS21	0	0.309436	0.952	0.855	0
HORMAD1	0	-0.260552	0	0.217	0
S100A10	0	-0.584665	0.995	0.957	0
S100A11	0	-0.454521	0.997	0.96	0
RHOC	0	0.474797	0.857	0.71	0
CAPZA1	0	0.565533	0.868	0.668	0
INHBA	0	-0.381331	0.009	0.285	0
DNAJC2	0	0.303179	0.832	0.728	0
PSMD13	0	-0.450567	0.925	0.899	0
TALDO1	0	-0.390531	0.968	0.929	0
FJX1	0	-0.325373	0.057	0.311	0
RCN1	0	0.667292	0.918	0.695	0
SSRP1	0	0.433435	0.975	0.895	0
RPLP2	0	0.363018	1	0.985	0
POLR2L	0	0.299386	0.993	0.935	0
CCND1	0	-0.636788	0.495	0.731	0
CCS	0	-0.306112	0.242	0.502	0
MRPL11	0	-0.341336	0.801	0.857	0
EIF1AD	0	-0.342745	0.248	0.492	0
DRAP1	0	-0.384761	0.844	0.875	0
CFL1	0	-0.541689	0.999	0.957	0
PRDX5	0	-0.741262	0.923	0.92	0
RTN3	0	-0.470269	0.777	0.86	0
ATL3	0	-0.404686	0.509	0.701	0
AHNAK	0	-0.681215	0.604	0.765	0
SCOC	0	-0.332406	0.433	0.648	0
PCDH18	0	-0.451847	0.217	0.477	0
POLR2D	0	0.359772	0.812	0.698	0
TSN	0	0.309972	0.814	0.71	0
NIFK	0	0.464983	0.99	0.922	0
DBI	0	0.281734	0.979	0.911	0
DDX18	0	0.338524	0.778	0.66	0
MCM6	0	0.408209	0.846	0.74	0
KIF5C	0	-0.350416	0.179	0.416	0
RUVBL1	0	0.33239	0.822	0.711	0
CNBP	0	0.255644	0.997	0.939	0
RPL32-2	0	0.333346	1	0.989	0
FOXP1	0	-0.414344	0.007	0.32	0
FLNB	0	-0.265433	0.111	0.317	0
RPL29	0	0.268403	1	0.972	0
GPX1	0	-0.489922	0.998	0.955	0
PTH1R	0	0.280365	0.489	0.26	0
CALR	0	-0.540093	0.967	0.951	0
PRDX2	0	0.282793	0.977	0.904	0
TMEM205	0	-0.510866	0.001	0.356	0
RPS28	0	0.301742	1	0.988	0
CD70	0	-0.416235	0.048	0.369	0
RPL36	0	0.288472	1	0.986	0
LSM7	0	0.34895	0.954	0.875	0
UQCR11	0	0.285928	0.954	0.878	0
CNN2	0	0.333867	0.853	0.612	0
ENDOD1	0	-0.313301	0.243	0.474	0
HIKESHI	0	0.308123	0.624	0.351	0
TMEM126A	0	0.486902	0.76	0.395	0
LOC476816	0	-0.414619	0	0.247	0
LOC119864863	0	1.0211	0.948	0.465	0
ADM	0	-0.278516	0.094	0.282	0
LDHA	0	-0.859947	0.995	0.953	0
RNASEH2B	0	0.646053	0.971	0.851	0
EBPL	0	0.346814	0.843	0.621	0
MED4	0	0.29982	0.66	0.503	0
LMO7	0	-1.17453	0.315	0.648	0
GPC6	0	0.455448	0.524	0.195	0
MBNL2	0	-0.313333	0.278	0.504	0
COL4A1	0	-0.563844	0.009	0.296	0
COL4A2	0	-0.704361	0.014	0.33	0
GAS6	0	0.286508	0.491	0.247	0
ENTPD3	0	-0.251075	0.001	0.196	0
HIGD1A	0	0.286406	0.846	0.731	0
CMTM8	0	-0.537876	0.092	0.369	0
SATB1	0	-0.277976	0.085	0.331	0
LOC106557643	0	0.569507	0.662	0.297	0
DIPK2A	0	0.327385	0.444	0.242	0
LOC119865433	0	-0.619588	0.277	0.54	0
SSR3	0	0.341226	0.999	0.955	0
HES1	0	0.392807	0.636	0.487	0
NXT1	0	0.312994	0.922	0.843	0
XRN2	0	0.273837	0.932	0.851	0
RRBP1	0	0.276629	0.978	0.921	0
DSTN	0	0.464421	0.997	0.917	0
SNRPB2	0	0.55892	0.95	0.851	0
NDUFAF5	0	0.854065	0.842	0.503	0
ESF1	0	0.621522	0.934	0.774	0
MKKS	0	-0.347646	0.949	0.912	0
C24H20orf27	0	0.284803	0.931	0.855	0
ITPA	0	0.338281	0.958	0.877	0
MRPS26	0	0.283553	0.875	0.781	0
FKBP1A	0	-0.419533	0.986	0.943	0
ID1	0	0.628481	0.963	0.881	0
MYL9	0	0.511107	0.785	0.481	0
LOC485869	0	0.28482	0.314	0.095	0
MAFB	0	0.268243	0.682	0.482	0
LOC119877479	0	-0.68667	0.88	0.906	0
YWHAB	0	-0.286467	0.997	0.945	0
DBNDD2	0	-0.409817	0.107	0.417	0
SNAI1	0	0.302592	0.286	0.068	0
PMEPA1	0	-0.719061	0.412	0.707	0
CTSZ	0	-0.752328	0.155	0.454	0
MRPS31	0	-0.529731	0.7	0.805	0
PDS5B	0	0.306015	0.484	0.218	0
POLR1D	0	0.3348	0.883	0.785	0
GTF3A	0	-0.43571	0.894	0.895	0
RASL11A	0	-1.09397	0.086	0.401	0
USP12	0	-0.425634	0.303	0.562	0
TNFRSF19	0	0.639527	0.602	0.18	0
HMGB2	0	0.517286	0.966	0.912	0
CLU	0	-0.973419	0.84	0.914	0
BNIP3L	0	-0.399363	0.352	0.586	0
PID1	0	-0.256698	0.012	0.222	0
ARL4C	0	-0.580993	0.356	0.614	0
COPS9	0	0.356689	0.995	0.925	0
HDLBP	0	0.261227	0.923	0.827	0
CDK2AP1	0	0.375301	0.937	0.83	0
ALDH2	0	0.324785	0.556	0.363	0
RPL6	0	0.350271	1	0.978	0
LOC477508	0	0.26275	0.999	0.966	0
MLEC	0	0.255126	0.903	0.813	0
TMEM119	0	0.46985	0.628	0.266	0
TTC28	0	0.281313	0.514	0.308	0
UQCR10	0	0.342952	0.987	0.919	0
SNRPD3	0	0.282898	0.965	0.882	0
DDT	0	0.581563	0.985	0.886	0
LOC477556	0	0.278553	0.49	0.262	0
GSTT2B	0	-0.812555	0	0.348	0
MIF	0	-0.71006	0.997	0.951	0
SGMS1	0	-0.342045	0	0.253	0
MINPP1	0	-0.313927	0	0.244	0
CCND2	0	-1.38834	0.004	0.393	0
CD9	0	-0.881433	0.836	0.92	0
GAPDH	0	-0.678174	0.992	0.948	0
TPI1	0	-0.911094	0.994	0.95	0
ENO2	0	-0.389767	0.002	0.264	0
MAGOHB	0	-0.453833	0.768	0.829	0
SMIM10L1	0	-0.291521	0.257	0.476	0
EMP1	0	-0.430436	0.299	0.539	0
LDHB	0	0.29556	0.984	0.916	0
ANO6	0	-0.357635	0.366	0.586	0
LOC119866377	0	-0.335016	1	0.98	0
LOC106557476	0	-1.18668	0.759	0.803	0
KRT6A	0	-0.346109	0	0.146	0
IGFBP6	0	-0.585402	0.138	0.474	0
HNRNPF	0	0.48721	0.983	0.904	0
ANKRD1	0	-0.37603	0.002	0.147	0
RBP4	0	-0.288674	0.057	0.276	0
PDLIM1	0	-0.311466	0.535	0.754	0
PGAM1	0	-0.970583	0.985	0.935	0
DUSP5	0	-0.382591	0.062	0.276	0
SMC3	0	-0.563787	0.715	0.807	0
BNIP3	0	-0.94637	0.401	0.677	0
GGH	0	0.426681	0.958	0.861	0
TCF24	0	-0.367324	0.04	0.284	0
MSC	0	-0.549183	0.011	0.347	0
RPL7	0	0.395916	1	0.982	0
RBIS	0	0.414417	0.891	0.778	0
LOC100682992	0	0.565061	0.983	0.887	0
LOC119866751	0	0.606503	0.995	0.928	0
SDC2	0	0.289063	0.974	0.79	0
MTDH	0	0.625783	0.998	0.945	0
NOP10	0	0.686588	0.994	0.924	0
EMC4	0	0.404937	0.962	0.859	0
KATNBL1	0	0.330764	0.742	0.598	0
EMC7	0	0.321886	0.94	0.799	0
THBS1	0	-2.33705	0.345	0.825	0
FSIP1	0	-1.62825	0.165	0.628	0
IVD	0	0.436354	0.773	0.567	0
NDUFAF1	0	0.520984	0.691	0.411	0
RTF1	0	0.499263	0.878	0.712	0
SERF2	0	0.67928	1	0.965	0
HYPK	0	0.40073	0.894	0.779	0
EIF3J	0	0.347504	0.938	0.846	0
TNFAIP8L3	0	0.404253	0.495	0.271	0
GTF2A2	0	0.414003	0.954	0.857	0
TPM1	0	0.53658	0.997	0.945	0
RPS27L	0	0.351581	0.996	0.933	0
PPIB	0	0.273379	1	0.984	0
RPL4	0	0.466762	0.998	0.946	0
RPLP1	0	0.479357	1	0.997	0
PKM	0	-0.494834	0.99	0.952	0
COX5A	0	0.318544	0.998	0.948	0
IMP3	0	0.466025	0.955	0.858	0
CSPG4	0	-0.351403	0.015	0.216	0
CXADR	0	-0.517574	0.293	0.587	0
ATP5PF	0	-0.396393	0.945	0.912	0
APP	0	-0.804549	0.602	0.833	0
CCT8	0	-0.656568	0.89	0.902	0
BACH1	0	-0.285322	0.138	0.345	0
LOC610164	0	-0.451623	0.804	0.853	0
TTC3	0	0.341325	0.992	0.929	0
PSMG1	0	-0.348944	0.866	0.882	0
PCP4	0	-0.268705	0.001	0.165	0
BACE2	0	-0.58809	0.041	0.504	0
CSTB	0	-0.939307	0.985	0.95	0
PFKL	0	-0.626913	0.376	0.585	0
LOC100856547	0	-0.515884	0.684	0.822	0
MCUB	0	0.338262	0.825	0.662	0
NPNT	0	-0.327975	0.029	0.237	0
H2AZ1	0	0.284522	1	0.962	0
ST3GAL6	0	-0.518214	0.161	0.365	0
ALCAM	0	-0.38187	0.006	0.262	0
PHLDB2	0	-0.267992	0.005	0.203	0
CCDC80	0	-1.1607	0.504	0.782	0
GAP43	0	-0.406116	0.099	0.302	0
FSTL1	0	-0.85353	0.182	0.69	0
CMBL	0	-0.443379	0.006	0.399	0
SOX2	0	-0.449507	0	0.287	0
RFC4	0	0.331371	0.947	0.847	0
P3H2	0	-0.672152	0.228	0.544	0
LOC478678	0	-0.32335	0.124	0.381	0
SERPINB6	0	-0.749228	0.724	0.844	0
DSP	0	-0.354944	0.059	0.313	0
TFAP2A	0	-0.335083	0	0.231	0
CAP2	0	-0.272199	0	0.224	0
ID4	0	-0.494706	0.288	0.54	0
NR4A2	0	0.298057	0.312	0.106	0
RBMS1	0	-0.59833	0.647	0.827	0
ITGA6	0	-0.368443	0.106	0.385	0
OLA1	0	-0.64287	0.751	0.851	0
CHN1	0	-0.396901	0.209	0.494	0
ATP5MC3	0	-0.34978	0.999	0.959	0
MTX2	0	-0.312097	0.951	0.911	0
NFE2L2	0	-0.53427	0.585	0.745	0
AGPS	0	-0.347807	0.301	0.523	0
OSBPL6	0	-0.481704	0.152	0.47	0
PRKRA	0	-0.356728	0.258	0.506	0
PLEKHA3	0	-0.432254	0.345	0.626	0
ZNF385B	0	-0.287989	0.035	0.241	0
CWC22	0	-0.554747	0.461	0.669	0
UBE2E3	0	-0.733888	0.531	0.698	0
ITPRID2	0	-1.15327	0.338	0.656	0
DNAJC10	0	-0.625234	0.608	0.805	0
NCKAP1	0	-0.475176	0.445	0.65	0
ZC3H15	0	-0.775233	0.874	0.904	0
ITGAV	0	-0.599912	0.606	0.812	0
COL3A1	0	-1.56858	0.126	0.491	0
COL5A2	0	-1.42151	0.92	0.964	0
GLS	0	-0.641429	0.56	0.778	0
LOC119877921	0	-0.527344	0.198	0.413	0
HSPE1	0	0.275709	1	0.977	0
SATB2	0	0.632132	0.729	0.339	0
NRP2	0	-0.884582	0.406	0.655	0
EEF1B2	0	-0.284802	0.99	0.944	0
MAP2	0	-0.371809	0.183	0.448	0
FN1	0	-0.812149	0.231	0.56	0
RPL37A	0	0.362677	1	0.964	0
IGFBP2	0	1.61083	0.773	0.276	0
ACSL3	0	0.286466	0.807	0.698	0
SNRPE	0	0.449709	0.997	0.94	0
NUCKS1	0	0.314549	0.995	0.94	0
RGS2	0	-0.582678	0.017	0.262	0
MIA3	0	0.284608	0.589	0.421	0
TMCO1	0	0.335109	0.89	0.79	0
ALDH9A1	0	0.390146	0.593	0.385	0
OLFML2B	0	0.318706	0.592	0.396	0
SDHC	0	0.296217	0.812	0.721	0
TAGLN2	0	-0.433513	0.762	0.858	0
MNDA	0	-0.508318	0.433	0.664	0
SLC25A6	0	0.995111	1	0.967	0
TMSB4X	0	-3.2752	0.464	0.629	0
PIR	0	-1.10713	0.036	0.527	0
AP1S2	0	-0.540008	0.647	0.8	0
TSPAN7	0	0.387283	0.437	0.144	0
MID1IP1	0	0.574952	0.645	0.311	0
LOC102155424	0	-1.28074	0.057	0.38	0
NDUFB11	0	0.276416	0.94	0.863	0
PCSK1N	0	-0.85709	0.336	0.628	0
MSN	0	-0.46837	0.693	0.823	0
EFNB1	0	0.298771	0.493	0.254	0
DIAPH2	0	-0.442523	0.08	0.352	0
SRPX2	0	-0.367009	0.111	0.394	0
BEX5	0	-0.478602	0	0.227	0
BEX4	0	-0.843717	0.011	0.452	0
TCEAL8	0	-0.605175	0.001	0.333	0
LOC100688940	0	-0.97186	0.084	0.555	0
TCEAL4	0	-1.13887	0.181	0.744	0
PLS3	0	-0.59352	0.259	0.656	0
LOC100687749	0	0.359285	0.971	0.91	0
FHL1	0	-0.513876	0.181	0.376	0
LOC102156856	0	-0.344883	0.006	0.304	0
LOC492221	0	-1.15844	0.003	0.379	0
FLNA	0	-0.630334	0.791	0.886	0
LAGE3	0	0.40661	0.85	0.481	0
LOC119868749	0	0.348293	0.739	0.425	0
LOC119868757	0	0.25051	0.652	0.388	0
LOC119878551	0	-0.323443	0.297	0.541	0
LOC119878547	0	0.324506	0.635	0.446	0
LOC119868259	0	-0.870943	0.001	0.359	0
CHCHD3	1.23e-307	0.269513	0.905	0.824	5.33e-303
TMEM106C	1.08e-306	-0.35565	0.55	0.725	4.7e-302
PGK1	3.99e-306	-0.553509	0.911	0.894	1.73e-301
PPP1R14C	9.95e-305	-0.375825	0.302	0.511	4.32e-300
SLTM	1.11e-304	0.255216	0.746	0.634	4.84e-300
GNG5	1.28e-304	-0.512412	0.887	0.874	5.57e-300
SNTB2	1.37e-304	-0.402941	0.548	0.717	5.96e-300
SLC25A32	1.41e-304	0.281021	0.61	0.468	6.11e-300
SOD1	1.29e-303	-0.351176	0.593	0.746	5.58e-299
IARS1	4.53e-303	0.263109	0.744	0.643	1.97e-298
LACTB2	7.97e-303	-0.351876	0.763	0.83	3.46e-298
MYLK	3.43e-302	-0.298567	0.182	0.382	1.49e-297
HSD17B10	6.58e-302	0.273224	0.869	0.781	2.86e-297
CRIPT	1.16e-301	-0.273569	0.351	0.571	5.04e-297
TSC22D1	4.34e-301	0.267121	0.98	0.916	1.88e-296
REXO2	8.7e-301	-0.366688	0.727	0.814	3.78e-296
EFHD2	9.51e-301	-0.284549	0.179	0.374	4.13e-296
MICAL2	5.71e-300	-0.285801	0.153	0.347	2.48e-295
DAB2	5.97e-300	0.280453	0.193	0.064	2.59e-295
GLRX2	5.98e-300	0.296629	0.668	0.547	2.6e-295
M6PR	2.04e-299	-0.378996	0.722	0.821	8.87e-295
ZBTB38	2.39e-299	-0.283199	0.245	0.458	1.04e-294
MRPL22	2.45e-298	0.264847	0.827	0.73	1.06e-293
MRPS16	2.75e-298	0.287019	0.929	0.843	1.19e-293
CYCS	4.35e-298	-0.31081	0.95	0.91	1.89e-293
UGP2	4.55e-298	-0.303102	0.341	0.561	1.98e-293
UBE4B	1.05e-297	-0.262596	0.202	0.407	4.55e-293
MRPS25	1.3e-297	0.265115	0.936	0.863	5.63e-293
PSMG2	1.43e-297	0.264162	0.849	0.778	6.2e-293
CTDNEP1	3.43e-297	0.262211	0.881	0.795	1.49e-292
C32H4orf3	6.6e-297	-0.352465	0.732	0.828	2.87e-292
LOC119877459	4.71e-296	0.278479	0.812	0.691	2.05e-291
SP3	1.04e-295	-0.351808	0.488	0.675	4.52e-291
EID1	1.14e-295	0.258692	0.993	0.925	4.96e-291
SLC25A11	4.44e-295	0.263378	0.916	0.835	1.93e-290
MRPL30	8.04e-295	-0.312056	0.344	0.545	3.49e-290
COX7A2L	1.17e-294	0.250941	0.945	0.849	5.08e-290
DCAF7	2.19e-293	0.256326	0.77	0.655	9.5e-289
USP10	8.82e-293	-0.345001	0.538	0.711	3.83e-288
PPP1R18	1.68e-290	-0.265439	0.231	0.438	7.28e-286
TBRG1	2.14e-290	-0.287592	0.302	0.515	9.3e-286
MRTO4	1.49e-289	0.250409	0.947	0.877	6.48e-285
LRPPRC	2.08e-289	-0.346822	0.45	0.639	9.03e-285
USP16	5.16e-289	-0.320894	0.551	0.725	2.24e-284
TMED3	5.81e-287	0.259246	0.962	0.895	2.52e-282
COPS7A	2.16e-286	-0.302242	0.404	0.603	9.36e-282
LRRFIP1	6.88e-286	-0.432579	0.763	0.841	2.99e-281
CD59	5.19e-285	-0.775927	0.562	0.653	2.25e-280
FDFT1	7.4e-285	0.307674	0.847	0.748	3.21e-280
TERF2IP	1.67e-283	-0.333012	0.548	0.723	7.25e-279
MED31	2.17e-283	0.255253	0.816	0.727	9.43e-279
HIGD2A	2.39e-283	0.265886	0.901	0.817	1.04e-278
MATR3	2.59e-283	-0.498387	0.902	0.885	1.13e-278
CKAP4	2.69e-283	-0.394971	0.931	0.933	1.17e-278
ATP1B1	5.05e-282	-0.318838	0.392	0.602	2.19e-277
NANS	5.73e-282	0.277576	0.63	0.497	2.49e-277
PSMB10	2.39e-281	-0.341024	0.643	0.767	1.04e-276
ELK3	3.7e-281	-0.308232	0.358	0.564	1.61e-276
EMC1	4.25e-281	-0.336258	0.321	0.533	1.84e-276
STK17B	4.75e-281	-0.718423	0.685	0.757	2.06e-276
MELK	6.5e-281	-0.378376	0.248	0.428	2.82e-276
MPZL1	1.02e-280	-0.252869	0.28	0.497	4.43e-276
SNRNP27	7.45e-278	-0.336709	0.67	0.791	3.24e-273
PRMT5	3.87e-277	0.267781	0.753	0.662	1.68e-272
FHL3	4.9e-277	-0.279941	0.232	0.429	2.13e-272
HSP90B1	5.41e-277	-0.326894	0.998	0.976	2.35e-272
KDELR3	1.31e-276	0.263259	0.85	0.757	5.67e-272
WIPF1	4.02e-274	-0.287128	0.318	0.528	1.75e-269
PSMC1	5.23e-274	-0.393711	0.479	0.634	2.27e-269
TSPO	3.02e-273	-0.355641	0.636	0.772	1.31e-268
PSIP1	3.27e-273	-0.346718	0.869	0.88	1.42e-268
TENT4B	2.18e-272	-0.375173	0.365	0.55	9.48e-268
TIMM8B	2.93e-272	0.251268	0.94	0.868	1.27e-267
SPINK5	3.58e-272	-0.305617	0.002	0.106	1.55e-267
JOSD2	4.68e-272	0.262109	0.778	0.689	2.03e-267
HNRNPA3	1.86e-271	-0.4314	0.902	0.896	8.09e-267
DDX19A	1.87e-271	-0.293496	0.381	0.585	8.1e-267
RPS2	8.06e-271	-0.439842	1	0.988	3.5e-266
PRRX1	1.17e-269	-0.475081	0.889	0.899	5.06e-265
SOCS2	1.69e-269	-0.408003	0.228	0.401	7.35e-265
AKAP13	5.39e-269	-0.417799	0.53	0.699	2.34e-264
DYNLT3	8.64e-269	-0.294694	0.391	0.596	3.75e-264
NADK	1.86e-268	-0.327553	0.544	0.71	8.09e-264
LOC100686502	3.68e-268	-0.945174	0.47	0.504	1.6e-263
CIB2	5.81e-268	0.275132	0.818	0.726	2.52e-263
NBEAL1	2.22e-267	-0.289074	0.28	0.487	9.66e-263
HNRNPAB	2.81e-266	-0.340037	0.911	0.892	1.22e-261
LYRM4	1.35e-265	0.250134	0.833	0.736	5.85e-261
NUP85	6.24e-263	0.250799	0.686	0.576	2.71e-258
POLR2K	6.73e-263	0.25094	0.605	0.476	2.92e-258
NUSAP1	2.07e-262	0.304195	0.905	0.836	9e-258
ARL2	1.3e-260	-0.282015	0.368	0.568	5.65e-256
PNP	3.1e-259	-0.322396	0.899	0.902	1.35e-254
ACP1	3.17e-259	0.255032	0.821	0.738	1.38e-254
KRR1	8e-259	-0.253493	0.306	0.504	3.47e-254
EIF5	2.02e-257	-0.30879	0.996	0.961	8.78e-253
VANGL1	2.59e-257	-0.2839	0.255	0.454	1.12e-252
ASAH1	2.42e-256	-0.334942	0.468	0.652	1.05e-251
NAE1	3.66e-255	-0.278864	0.432	0.624	1.59e-250
GCC2	1.29e-254	-0.295923	0.356	0.554	5.61e-250
CD151	6.75e-253	-0.259845	0.306	0.51	2.93e-248
PPP1R11	6.57e-252	-0.355829	0.414	0.572	2.85e-247
SERTM1	7.25e-252	-0.330098	0.372	0.565	3.15e-247
CPNE8	1.47e-251	-0.300255	0.38	0.575	6.39e-247
CCNB2	2.47e-251	0.44643	0.659	0.562	1.07e-246
B4GALT7	2.68e-251	-0.279306	0.326	0.524	1.17e-246
MMP2	3.23e-251	-0.623512	0.305	0.446	1.4e-246
DLC1	5.31e-251	-0.381218	0.375	0.558	2.31e-246
LMNA	7.5e-251	-0.270289	0.989	0.957	3.26e-246
PIGBOS1	1.12e-250	0.253588	0.839	0.765	4.88e-246
SOCS5	1.31e-250	-0.285296	0.328	0.527	5.68e-246
LOC100688077	1.03e-249	-0.308068	0.823	0.858	4.47e-245
POLR1F	1.24e-249	-0.363856	0.614	0.732	5.38e-245
MTARC2	1.57e-248	0.253306	0.456	0.309	6.82e-244
EIF5B	1.18e-246	-0.447661	0.778	0.84	5.14e-242
FDX1	3.31e-243	-0.307552	0.57	0.717	1.44e-238
MAP4K4	3.33e-243	-0.388591	0.572	0.71	1.44e-238
ACAT2	1.45e-242	0.265116	0.814	0.731	6.29e-238
UBL4A	2.78e-242	0.255716	0.713	0.617	1.21e-237
PTK2	3.82e-242	0.253655	0.61	0.491	1.66e-237
SLC4A7	5.4e-242	-0.329455	0.236	0.418	2.35e-237
LTV1	6.91e-242	0.260048	0.764	0.683	3e-237
ZFP36L2	1.52e-241	-0.404762	0.475	0.63	6.6e-237
POP5	1.24e-240	0.252969	0.858	0.773	5.36e-236
WLS	8.24e-240	-0.452392	0.67	0.754	3.58e-235
CIBAR1	2.04e-236	0.265009	0.649	0.536	8.86e-232
LOXL2	9.31e-235	-0.475113	0.477	0.628	4.04e-230
VPS35	3.7e-234	-0.303632	0.828	0.865	1.61e-229
TRADD	5.11e-234	-0.313828	0.542	0.697	2.22e-229
NENF	1.65e-233	0.271063	0.708	0.613	7.16e-229
SDF2L1	2.06e-232	-0.328343	0.447	0.611	8.96e-228
SMC2	3.07e-232	0.337568	0.802	0.728	1.33e-227
LOX	6.25e-232	-0.704669	0.726	0.781	2.71e-227
L1CAM	1.01e-230	-0.42113	0.32	0.502	4.37e-226
PLOD3	1.93e-230	-0.386736	0.535	0.702	8.4e-226
YBX3	8.23e-230	-0.26759	0.955	0.921	3.57e-225
HMGCS1	9.81e-230	0.325404	0.854	0.776	4.26e-225
TM4SF1	2.57e-228	-0.384201	0.637	0.761	1.12e-223
SERTAD3	5.26e-228	0.253455	0.601	0.487	2.28e-223
C1D	9.64e-228	-0.264824	0.453	0.64	4.19e-223
PPID	1e-227	-0.287654	0.922	0.899	4.36e-223
GON7	3.66e-227	-0.303416	0.53	0.679	1.59e-222
CDV3	1.35e-226	-0.333258	0.532	0.692	5.88e-222
BSG	4e-226	-0.362384	0.763	0.842	1.74e-221
IRX3	8.61e-225	-0.338491	0.471	0.645	3.74e-220
TUBB6	1.2e-223	-0.319178	0.876	0.898	5.23e-219
MAP2K3	1.14e-222	-0.323619	0.604	0.742	4.96e-218
UFD1	1.47e-222	-0.28571	0.449	0.611	6.39e-218
ADSS2	5.68e-222	-0.370633	0.609	0.741	2.47e-217
PCYT1A	2.01e-221	-0.260534	0.332	0.522	8.71e-217
ACTN1	2.11e-221	-0.372872	0.687	0.786	9.16e-217
MIER1	3.95e-221	-0.278086	0.328	0.511	1.72e-216
USP1	1.06e-219	-0.322057	0.834	0.85	4.59e-215
CFDP1	5.89e-217	-0.281308	0.9	0.902	2.56e-212
TPPP3	6.94e-217	-0.263548	0.121	0.266	3.01e-212
BNC2	1.03e-216	-0.398465	0.4	0.568	4.46e-212
UTP4	1.1e-216	-0.289495	0.543	0.695	4.78e-212
METTL7A	8.85e-216	-0.308272	0.484	0.65	3.85e-211
FSTL3	1.34e-215	-0.435801	0.44	0.595	5.82e-211
MRPL41	1.33e-214	-0.278778	0.872	0.88	5.79e-210
PPP1R2	3.03e-213	-0.285705	0.658	0.778	1.31e-208
MYSM1	6.47e-213	-0.270563	0.203	0.379	2.81e-208
RTCB	2.08e-212	-0.330248	0.562	0.687	9.04e-208
JUNB	1.18e-211	0.255744	0.485	0.347	5.14e-207
CMC2	3.49e-211	-0.291795	0.795	0.836	1.52e-206
CD109	5.01e-211	-0.31006	0.257	0.437	2.17e-206
KLF2	6.31e-211	0.278204	0.484	0.346	2.74e-206
MTIF2	7.7e-211	-0.253892	0.354	0.534	3.34e-206
C35H6orf62	1.58e-210	-0.387416	0.551	0.683	6.88e-206
LOC489591	3.07e-210	-0.33021	0.605	0.738	1.33e-205
RAP1B	6.34e-210	-0.292287	0.742	0.813	2.75e-205
ARPC1B	6.36e-210	-0.296651	0.843	0.861	2.76e-205
GNPDA1	2.79e-209	-0.290946	0.529	0.682	1.21e-204
APLP2	8.21e-208	-0.309175	0.378	0.554	3.57e-203
LOC479600	8.5e-208	-0.301325	0.425	0.604	3.69e-203
TMEM11	4.59e-207	-0.27742	0.529	0.69	1.99e-202
RGS19	1.95e-206	-0.300917	0.44	0.61	8.47e-202
TWF1	7.77e-206	-0.262895	0.395	0.571	3.37e-201
HIF1A	1.12e-205	-0.432145	0.81	0.854	4.86e-201
LOC100856725	1.37e-205	-0.282976	0.587	0.726	5.94e-201
GADD45B	2.23e-204	0.336646	0.61	0.516	9.7e-200
EFEMP1	3.47e-202	-0.43277	0.538	0.668	1.51e-197
SFRP2	5.19e-202	-1.72627	0.954	0.866	2.25e-197
TPM4	9.85e-201	-0.257419	0.97	0.93	4.28e-196
GLG1	3.2e-199	-0.381652	0.523	0.682	1.39e-194
NME4	3.4e-197	-0.334742	0.79	0.815	1.48e-192
KLF7	2.12e-196	-0.324964	0.226	0.389	9.2e-192
TMEM47	2.79e-196	-0.250467	0.292	0.467	1.21e-191
CDC42BPA	1.48e-195	-0.302258	0.409	0.584	6.43e-191
P4HA2	4.03e-195	-0.393037	0.66	0.778	1.75e-190
G2E3	7.19e-195	0.260594	0.668	0.581	3.12e-190
ARHGAP29	7.69e-193	-0.303121	0.303	0.466	3.34e-188
LIMA1	4.21e-192	-0.379426	0.723	0.802	1.83e-187
FXYD5	1.23e-191	-0.304077	0.835	0.875	5.36e-187
FTH1	5.93e-191	-0.372291	0.958	0.913	2.58e-186
HMGB3	3.81e-189	-0.342509	0.637	0.754	1.65e-184
SLC20A1	7.55e-188	-0.399299	0.658	0.764	3.28e-183
USP22	1.14e-187	-0.258697	0.388	0.553	4.94e-183
SDHD	3.03e-186	-0.271109	0.534	0.685	1.32e-181
GLRX5	8.13e-185	-0.33884	0.729	0.787	3.53e-180
CLDND1	1.74e-184	-0.277217	0.535	0.693	7.57e-180
MGST3	2.97e-184	-0.319226	0.751	0.826	1.29e-179
RALY	3.49e-184	-0.268029	0.832	0.859	1.52e-179
NPC2	1.03e-183	-0.292643	0.888	0.896	4.46e-179
ZNF428	2.65e-183	-0.259414	0.526	0.677	1.15e-178
CAMK2N1	7.64e-183	-0.296046	0.456	0.623	3.32e-178
NOB1	1.55e-181	-0.290812	0.694	0.789	6.75e-177
NUAK1	5.44e-181	-0.253055	0.135	0.274	2.36e-176
RPL22L1	1.92e-180	0.252792	0.668	0.582	8.35e-176
ZNF292	3.16e-179	-0.270732	0.265	0.434	1.37e-174
CHPF	4.13e-179	-0.287671	0.344	0.506	1.79e-174
CLPTM1L	4.65e-179	-0.34184	0.798	0.831	2.02e-174
SCP2	9.5e-179	-0.264948	0.773	0.831	4.12e-174
BTG3	1.6e-176	-0.263918	0.458	0.617	6.93e-172
BGLAP	3.54e-176	-0.26714	0.148	0.286	1.54e-171
ACSL4	4.77e-175	-0.271054	0.361	0.523	2.07e-170
TNIK	9.17e-175	-0.291996	0.259	0.414	3.98e-170
LOC119877610	2.09e-173	-0.346326	0.506	0.639	9.06e-169
RAMAC	3.81e-172	-0.277764	0.544	0.669	1.65e-167
ATP6V0D1	8.9e-172	-0.26601	0.575	0.711	3.87e-167
YAP1	2.15e-170	-0.292946	0.569	0.699	9.35e-166
MYOF	2.26e-170	-0.270365	0.464	0.625	9.81e-166
DCTN2	1.11e-167	-0.279762	0.629	0.737	4.8e-163
ARPC3	1.94e-166	-0.326202	0.9	0.873	8.42e-162
SELENOK	2.41e-166	-0.269781	0.793	0.837	1.05e-161
TCF25	3.61e-166	-0.293279	0.769	0.829	1.57e-161
MSRB3	2e-165	-0.293058	0.522	0.66	8.68e-161
MDH2	1.6e-163	-0.348793	0.93	0.886	6.97e-159
AP1S1	6.5e-163	-0.291807	0.777	0.818	2.82e-158
TUBA1C	8.83e-163	-0.358647	0.858	0.868	3.84e-158
AKR1B1	1.3e-161	-0.316848	0.76	0.801	5.64e-157
PSAT1	9.73e-160	0.271615	0.793	0.708	4.23e-155
SPC24	1.11e-158	-0.289012	0.686	0.775	4.8e-154
ATP5MC1	2.71e-158	-0.54614	0.994	0.941	1.18e-153
TEAD1	4.3e-158	-0.333239	0.764	0.83	1.87e-153
MRPL55	6.61e-158	-0.315732	0.807	0.832	2.87e-153
BUD23	9.14e-158	-0.375849	0.923	0.887	3.97e-153
IGFBP5	2.68e-157	-0.368555	0.138	0.264	1.16e-152
BCAP31	2.15e-156	-0.264091	0.963	0.936	9.35e-152
FKBP7	5.44e-156	-0.269965	0.81	0.845	2.36e-151
SQSTM1	1.23e-154	-0.271223	0.384	0.538	5.34e-150
USP24	3.39e-154	-0.257894	0.455	0.61	1.47e-149
CCN1	9.94e-154	0.260581	0.957	0.903	4.32e-149
JADE1	2.2e-153	-0.300376	0.356	0.511	9.57e-149
ALG12	6.88e-153	-0.275125	0.384	0.548	2.99e-148
CBFB	1.09e-152	-0.255865	0.494	0.643	4.74e-148
MAGOH	3.99e-152	-0.260709	0.895	0.882	1.73e-147
CRELD2	1.02e-149	-0.266526	0.464	0.606	4.42e-145
MFGE8	1.11e-149	-0.424848	0.864	0.884	4.83e-145
GARS1	1.22e-149	-0.282549	0.67	0.757	5.29e-145
ANKRD11	3.61e-149	-0.389544	0.743	0.819	1.57e-144
AKAP9	4.84e-147	-0.336052	0.43	0.58	2.1e-142
LAPTM4A	8.44e-147	-0.357981	0.875	0.884	3.67e-142
SF3B3	9e-147	-0.254072	0.489	0.623	3.91e-142
NIP7	1.55e-146	-0.256806	0.662	0.76	6.75e-142
NDFIP1	8.26e-146	-0.251356	0.929	0.902	3.59e-141
PSMD11	1.56e-145	-0.252875	0.841	0.86	6.76e-141
ZYX	1.32e-144	-0.264302	0.447	0.583	5.73e-140
RANBP2	2.95e-144	-0.268702	0.37	0.522	1.28e-139
TUBB2A	9.12e-142	-0.42042	0.669	0.735	3.96e-137
CLTC	3.05e-141	-0.291098	0.704	0.787	1.33e-136
MSH6	2.42e-140	-0.324162	0.453	0.593	1.05e-135
IGF2R	1.1e-139	-0.332067	0.421	0.565	4.77e-135
SHC1	3.25e-139	-0.262641	0.558	0.686	1.41e-134
LOC119876815	4.54e-138	-0.261735	0.647	0.739	1.97e-133
LOC111096329	1.76e-137	-0.253421	0.464	0.601	7.66e-133
TRIM59	1.18e-134	-0.284216	0.332	0.48	5.12e-130
LOC479912	2.08e-134	-0.250526	0.532	0.659	9.05e-130
HACD2	4.03e-134	-0.30981	0.422	0.55	1.75e-129
NHP2	1.81e-133	-0.275314	0.946	0.901	7.88e-129
PAK2	7.93e-133	-0.256556	0.553	0.679	3.44e-128
MAPK1IP1L	4.01e-130	-0.289175	0.683	0.759	1.74e-125
VWA1	2.17e-129	-0.310013	0.223	0.345	9.44e-125
FAM162A	5.18e-127	-0.29293	0.719	0.781	2.25e-122
MCM5	1.59e-124	-0.262865	0.461	0.582	6.92e-120
TOMM22	2.36e-124	-0.254436	0.902	0.877	1.03e-119
PTMS	7.63e-121	-0.387192	0.965	0.915	3.31e-116
NMRAL1	1.77e-119	-0.283467	0.859	0.847	7.68e-115
NCOR1	1.01e-118	-0.279472	0.681	0.751	4.38e-114
BLVRB	1.09e-118	-0.370428	0.874	0.87	4.72e-114
UBE2L3	8.45e-118	-0.253465	0.789	0.818	3.67e-113
P4HA1	7.08e-116	-0.424061	0.704	0.761	3.07e-111
MED10	7.95e-116	-0.303235	0.685	0.752	3.45e-111
TMED9	6.2e-113	-0.382657	0.862	0.858	2.69e-108
TPX2	4.47e-109	-0.303843	0.756	0.802	1.94e-104
PLA2G7	7.33e-108	-0.291197	0.66	0.736	3.19e-103
PRRC2A	2.29e-105	-0.271822	0.606	0.701	9.96e-101
CCDC88A	5.22e-105	-0.258798	0.558	0.677	2.27e-100
LOC478702	2.78e-102	-0.344481	0.405	0.494	1.21e-97
TLN1	3.51e-102	-0.313437	0.753	0.806	1.52e-97
EPHA2	2.18e-100	-0.270857	0.352	0.477	9.47e-96
HCFC1R1	6.78e-99	-0.275346	0.493	0.581	2.94e-94
PAM	3.56e-97	-0.272849	0.593	0.695	1.55e-92
PTTG1	1.92e-96	0.264907	0.812	0.776	8.33e-92
SMC4	4.37e-95	-0.282586	0.643	0.728	1.9e-90
JAG2	5.76e-95	-0.312719	0.196	0.29	2.5e-90
LAMB1	1.2e-94	-0.306949	0.378	0.508	5.23e-90
NDUFA4	9.1e-94	-0.484781	0.972	0.913	3.95e-89
UBE2C	3.16e-91	-0.362932	0.687	0.748	1.37e-86
WIF1	4.12e-89	-0.545607	0.342	0.408	1.79e-84
CLEC11A	5.46e-88	-0.356114	0.362	0.442	2.37e-83
TMEM109	1.67e-86	-0.330592	0.71	0.75	7.27e-82
BZW2	4.49e-84	-0.294192	0.759	0.77	1.95e-79
CYBRD1	1.96e-83	-0.670623	0.727	0.622	8.5e-79
DYNC1I2	3.04e-83	-0.300324	0.853	0.859	1.32e-78
PAWR	1.53e-82	-0.266482	0.393	0.483	6.65e-78
MT2A	2.45e-81	-0.29304	0.493	0.593	1.06e-76
LOC119878065	3.17e-80	-0.279551	0.96	0.917	1.37e-75
LOC119863874	3.22e-80	-0.316424	0.753	0.769	1.4e-75
SEL1L	2.85e-76	-0.254137	0.487	0.604	1.24e-71
VCL	3.53e-76	-0.254741	0.572	0.675	1.54e-71
SPTAN1	1.2e-75	-0.306529	0.511	0.603	5.19e-71
TOPORS	1.23e-74	-0.273895	0.638	0.723	5.33e-70
NOP58	6.72e-74	-0.30352	0.932	0.896	2.92e-69
CKS2	2.34e-72	0.26957	0.906	0.853	1.02e-67
COL12A1	3.55e-72	-0.843829	0.805	0.753	1.54e-67
SPATS2L	1.14e-66	-0.410392	0.819	0.771	4.93e-62
HSPB1	3.48e-66	-0.52354	0.887	0.866	1.51e-61
ATP6AP1	8.22e-64	-0.263331	0.718	0.788	3.57e-59
OMD	2.47e-61	-0.334381	0.794	0.524	1.07e-56
TWIST1	3.01e-61	-0.293866	0.667	0.714	1.31e-56
SGO2	9.53e-60	-0.254838	0.511	0.605	4.14e-55
CALD1	4.85e-56	-0.657032	0.971	0.895	2.11e-51
KLF6	1.2e-55	-0.446949	0.926	0.916	5.2e-51
TOP2A	1.71e-55	-0.301881	0.596	0.662	7.41e-51
SRSF11	2.34e-52	-0.260084	0.923	0.889	1.02e-47
PFKP	1.59e-51	-0.254112	0.575	0.617	6.92e-47
GRN	9.74e-49	-0.261273	0.845	0.863	4.23e-44
B3GAT3	2.53e-47	-0.301572	0.699	0.705	1.1e-42
TENT5A	4.71e-44	-0.339038	0.779	0.801	2.05e-39
TMEM59	4.63e-43	-0.257247	0.738	0.769	2.01e-38
NOTCH2	1.01e-41	-0.273078	0.523	0.612	4.41e-37
PALLD	1.83e-41	-0.382511	0.777	0.745	7.95e-37
CPD	2.12e-37	-0.251575	0.558	0.636	9.21e-33
CANX	6.87e-37	-0.2628	0.914	0.883	2.98e-32
SOX4	1.16e-33	-0.259204	0.614	0.67	5.05e-29
SYNE2	4.23e-30	-0.262877	0.663	0.717	1.84e-25
LOC102155886	1.31e-26	-0.334444	0.101	0.142	5.69e-22
MACF1	4.55e-25	-0.267309	0.73	0.766	1.98e-20
FABP5	1.3e-22	-0.520879	0.843	0.706	5.64e-18
HSP70	9.92e-14	-0.305068	0.723	0.692	4.31e-09

## Sheet: Table S6
Table S6. Differential expression between HMPOS-2.5 and all other cells. Positive average log2 fold-change values indicate that the feature is more highly expressed in HMPOS-2.5
Gene	p value	average log2 fold-change of the average expression between the two groups	percentage of cells where the gene is expressed HMPOS-2.5	percentage of cells where the feature is detected in HMPOS-10 and HMPOS-CTRL	Bonferroni-adjusted p-value using all features in the dataset
CCN2	0	-0.307451	0.019	0.211	0
RPS12	0	-0.447447	1	0.985	0
HEBP2	0	0.298309	0.73	0.508	0
ABRACL	0	-0.784003	0.048	0.372	0
CITED2	0	-0.440277	0.285	0.492	0
GINM1	0	0.405316	0.95	0.762	0
PPP1R14C	0	0.473994	0.616	0.35	0
TCP1	0	-0.325957	0.986	0.931	0
RNASET2	0	0.293837	0.91	0.716	0
THBS2	0	-0.688078	0.005	0.343	0
GJA1	0	0.976914	0.854	0.409	0
HNRNPK	0	-0.277867	0.993	0.944	0
RORB	0	0.311113	0.35	0.065	0
ANXA1	0	0.34436	0.995	0.934	0
BARX1	0	0.409215	0.553	0.203	0
OMD	0	0.936475	0.937	0.465	0
OGN	0	0.781957	0.963	0.511	0
UBE2M	0	-0.456435	0.95	0.917	0
RPS5	0	-0.329025	1	0.98	0
RPL28	0	-0.390311	1	0.981	0
RPS9	0	-0.36292	1	0.977	0
LOC100683760	0	0.487275	0.847	0.564	0
LOC119870922	0	1.00336	0.895	0.468	0
CLEC11A	0	0.643719	0.759	0.247	0
RPS11	0	-0.456573	1	0.981	0
RPL13A	0	-0.397191	0.999	0.963	0
RPL18	0	-0.371091	1	0.986	0
SNRPD2	0	-0.407914	0.996	0.954	0
RPS19	0	-0.43692	1	0.989	0
BLVRB	0	0.94262	0.986	0.816	0
RPS16	0	-0.488605	1	0.977	0
NCCRP1	0	0.279545	0.319	0.039	0
ACTN4	0	0.288939	0.83	0.636	0
EIF3K	0	-0.293495	0.993	0.942	0
GPI	0	0.379526	0.912	0.767	0
VIM	0	0.302379	1	1	0
RSU1	0	0.434529	0.907	0.714	0
KLF6	0	0.500454	0.978	0.891	0
PFKP	0	0.700325	0.868	0.473	0
IDI1	0	-0.452497	0.865	0.876	0
HBEGF	0	0.26781	0.278	0.076	0
MAP1B	0	0.523572	0.983	0.877	0
MMP2	0	1.05996	0.811	0.195	0
IRX5	0	0.333836	0.583	0.355	0
LOC111092789	0	0.377771	0.906	0.736	0
RPA2	0	0.349947	0.824	0.689	0
IFI6	0	0.292825	0.345	0.065	0
STMN1	0	-0.599638	0.928	0.918	0
FUCA1	0	0.280764	0.833	0.643	0
LOC100685822	0	0.287615	0.961	0.848	0
CAMK2N1	0	0.3385	0.733	0.482	0
PGD	0	-0.92847	0.714	0.836	0
PAM	0	0.504449	0.845	0.569	0
FAM174A	0	0.34985	0.521	0.205	0
RHOBTB3	0	0.343177	0.877	0.698	0
MEF2C	0	0.349577	0.624	0.365	0
LOC609990	0	-0.392362	0.995	0.96	0
EDIL3	0	-0.582675	0.014	0.357	0
VCAN	0	-0.608768	0.002	0.398	0
RPS23	0	-0.637951	1	0.986	0
IQGAP2	0	-0.291301	0.112	0.31	0
NDN	0	-0.531554	0	0.312	0
MFGE8	0	0.461049	0.983	0.826	0
IDH2	0	0.472837	0.942	0.796	0
RPS17	0	-0.411554	1	0.986	0
C3H15orf40	0	0.280379	0.958	0.849	0
MESD	0	0.266047	0.949	0.841	0
BLOC1S4	0	0.30111	0.947	0.818	0
C3H4orf48	0	0.574951	0.93	0.761	0
NSG1	0	0.264253	0.688	0.47	0
UCHL1	0	-1.00364	0.946	0.866	0
RPL9	0	-0.283231	1	0.986	0
HK1	0	0.53363	0.853	0.586	0
PPA1	0	-0.40114	0.867	0.858	0
P4HA1	0	0.663353	0.922	0.653	0
RPS24	0	-0.368138	1	0.984	0
ANXA8L1	0	2.3021	0.973	0.228	0
NPM1	0	-0.41013	1	0.977	0
RPS14	0	-0.3735	1	0.992	0
CAMK2A	0	0.326092	0.723	0.35	0
SNX18	0	0.292342	0.888	0.701	0
PAIP1	0	0.410899	0.9	0.696	0
LOC106558744	0	-0.645006	0.992	0.956	0
TARS1	0	-0.40033	0.531	0.675	0
NPR3	0	-0.328982	0.047	0.211	0
SUB1	0	-0.768711	0.961	0.932	0
CDH6	0	-0.359834	0	0.238	0
BASP1	0	-1.1997	0.668	0.812	0
RETREG1	0	0.427475	0.769	0.404	0
LOC111090004	0	0.328887	0.597	0.264	0
RPS25	0	-0.518358	1	0.975	0
ATP5MG	0	-0.265757	0.997	0.952	0
NCAM1	0	0.467249	0.501	0.073	0
PDGFD	0	0.366917	0.731	0.392	0
PSMB6	0	-0.296416	0.995	0.949	0
POLR2A	0	-0.425197	0.599	0.692	0
RANGRF	0	-0.583398	0.192	0.567	0
RPL26	0	-0.277704	1	0.967	0
UBB	0	-0.431377	0.997	0.958	0
LEPROT	0	0.308507	0.493	0.219	0
AK4	0	0.598142	0.82	0.474	0
NFIA	0	-0.33488	0.065	0.32	0
MRPL37	0	0.397889	0.856	0.652	0
TMEM59	0	0.563537	0.921	0.679	0
SCP2	0	0.289716	0.908	0.764	0
ECHDC2	0	0.305145	0.692	0.421	0
SDF4	0	0.251432	0.89	0.722	0
MXRA8	0	0.283494	0.596	0.275	0
VWA1	0	0.369083	0.557	0.178	0
SMIM1	0	0.360532	0.666	0.426	0
ACOT7	0	0.417345	0.851	0.635	0
PARK7	0	0.371074	0.978	0.881	0
ERRFI1	0	1.19968	0.87	0.518	0
ENO1	0	1.10422	1	0.957	0
HSBP1	0	0.262806	0.978	0.858	0
CDH13	0	0.423555	0.65	0.268	0
GCSH	0	0.276254	0.97	0.876	0
TERF2IP	0	0.35555	0.812	0.588	0
NQO1	0	0.766967	0.948	0.677	0
ATP6V0D1	0	0.359981	0.818	0.588	0
TPPP3	0	0.560693	0.511	0.071	0
TRADD	0	0.383855	0.806	0.563	0
B3GNT9	0	0.285525	0.318	0.028	0
CIAO2B	0	0.301361	0.89	0.726	0
CDH11	0	0.252659	0.83	0.514	0
CCT6A	0	-0.413809	0.991	0.947	0
CHCHD2	0	-0.601769	0.998	0.954	0
MDH2	0	-0.585804	0.914	0.895	0
ATP5J2	0	-0.395614	0.988	0.942	0
ARPC1B	0	0.294799	0.937	0.814	0
FSCN1	0	0.303476	0.925	0.782	0
ZFAND2A	0	0.444057	0.908	0.752	0
VKORC1	0	0.410059	0.951	0.782	0
ALDOA	0	0.790613	0.993	0.912	0
GSPT1	0	0.274349	0.95	0.837	0
ROGDI	0	0.399664	0.512	0.191	0
VASN	0	0.287806	0.575	0.261	0
ELOB	0	-0.589953	0.99	0.939	0
RPS2	0	-0.611079	1	0.988	0
MCRIP2	0	0.383112	0.772	0.539	0
POLR3K	0	0.348735	0.956	0.829	0
LOC119872230	0	-0.409851	0.985	0.927	0
LOC479911	0	-1.49672	0.005	0.418	0
PSMA5	0	-0.338917	0.976	0.915	0
DNTTIP2	0	-0.442235	0.737	0.777	0
RPL5	0	-0.796289	1	0.971	0
ZNF326	0	-0.475195	0.796	0.826	0
LMO4	0	-0.551325	0.368	0.593	0
SELENOF	0	-0.618549	0.95	0.914	0
GNG5	0	-0.602828	0.91	0.863	0
RPF1	0	-0.424724	0.731	0.794	0
ACADM	0	-0.490973	0.476	0.639	0
TMEM183A	0	-0.416783	0.749	0.806	0
SHISA4	0	0.36026	0.747	0.463	0
NAV1	0	0.331819	0.516	0.239	0
CD55	0	-0.340055	0.054	0.26	0
QSOX1	0	0.256963	0.612	0.353	0
ARPC5	0	0.382583	0.973	0.855	0
NIBAN1	0	0.253056	0.342	0.11	0
PTGS2	0	0.572206	0.456	0.067	0
TOR3A	0	0.34724	0.794	0.517	0
MRPS14	0	0.255764	0.962	0.849	0
PRRX1	0	0.44645	0.956	0.866	0
ATP1B1	0	0.34593	0.707	0.441	0
DPT	0	1.8848	0.983	0.233	0
CREG1	0	0.553186	0.84	0.576	0
ADSS2	0	0.610242	0.87	0.609	0
TFB2M	0	0.266946	0.872	0.717	0
CDC42BPA	0	0.345428	0.694	0.439	0
PARP1	0	0.334554	0.941	0.811	0
DEGS1	0	0.439726	0.937	0.753	0
CAPN2	0	0.306266	0.904	0.754	0
NES	0	0.444671	0.542	0.159	0
BGLAP	0	0.398336	0.398	0.16	0
DAP3	0	0.32007	0.851	0.676	0
FLAD1	0	0.388811	0.678	0.321	0
S100A13	0	0.653221	0.696	0.221	0
S100A4	0	1.04191	0.992	0.725	0
S100A6	0	-2.93858	0.003	0.394	0
GALNT1	0	0.37325	0.958	0.823	0
CDH2	0	-0.308972	0.002	0.223	0
COLEC12	0	0.257739	0.71	0.463	0
PIEZO2	0	-0.65883	0.002	0.371	0
RPL17	0	-0.438984	1	0.969	0
LOC119876465	0	-0.264169	0.997	0.94	0
NDUFB1	0	0.326566	0.985	0.904	0
LGMN	0	0.320769	0.858	0.629	0
LRP10	0	0.281795	0.59	0.334	0
STXBP6	0	0.28027	0.7	0.459	0
SPTSSA	0	0.360842	0.855	0.636	0
FAM177A1	0	0.496712	0.782	0.465	0
TRAPPC6B	0	0.255646	0.521	0.282	0
RPS29	0	-0.380345	1	0.976	0
ERO1A	0	0.626344	0.797	0.436	0
FERMT2	0	0.457878	0.961	0.823	0
CDKN3	0	0.320393	0.49	0.264	0
DHRS7	0	0.4174	0.968	0.832	0
HIF1A	0	0.680747	0.953	0.783	0
ARG2	0	-0.50231	0.039	0.334	0
ACTN1	0	0.47806	0.883	0.687	0
ERH	0	-0.294388	0.999	0.95	0
SMOC1	0	0.343593	0.478	0.173	0
ACYP1	0	0.301371	0.476	0.223	0
TMED10	0	0.251534	0.987	0.903	0
HSP90AA1	0	-0.407451	1	0.997	0
CINP	0	0.3467	0.866	0.674	0
LOC100686502	0	1.77442	0.966	0.261	0
LOC480441	0	0.359948	0.96	0.833	0
EIF5	0	0.601106	0.999	0.961	0
LOC100855552	0	1.87757	0.981	0.469	0
TRMT61A	0	0.34167	0.644	0.366	0
BAG5	0	0.333281	0.903	0.727	0
COA8	0	0.512643	0.945	0.778	0
KLC1	0	0.318984	0.822	0.611	0
ZFYVE21	0	0.468842	0.809	0.514	0
AKT1	0	0.407199	0.886	0.666	0
CDCA4	0	0.346176	0.738	0.566	0
JAG2	0	0.397915	0.541	0.119	0
NUDT14	0	0.284264	0.562	0.317	0
BTBD6	0	0.271081	0.543	0.307	0
PACS2	0	0.272091	0.71	0.491	0
CRIP2	0	0.882136	0.951	0.678	0
METRNL	0	0.503674	0.893	0.609	0
SLC16A3	0	0.617495	0.52	0.008	0
DCXR	0	0.619692	0.888	0.562	0
ASPSCR1	0	0.594015	0.934	0.785	0
P4HB	0	0.269213	0.997	0.959	0
ACTG1	0	0.697729	1	0.99	0
TIMP2	0	0.311827	0.594	0.313	0
TK1	0	0.772953	0.908	0.683	0
SYNGR2	0	0.324843	0.633	0.312	0
SEPTIN9	0	0.287798	0.783	0.548	0
SEC14L1	0	0.282183	0.939	0.808	0
LOC119873220	0	0.286952	0.662	0.431	0
TEN1	0	0.374902	0.897	0.702	0
TRIM47	0	0.391172	0.575	0.234	0
NT5C	0	0.553609	0.966	0.519	0
FADS6	0	0.554577	0.648	0.172	0
TTYH2	0	0.294669	0.418	0.122	0
LOC111097339	0	0.439	0.516	0.14	0
RGS9	0	0.318585	0.574	0.291	0
PRKCA	0	0.292322	0.676	0.422	0
NOL11	0	0.288363	0.892	0.726	0
CCDC47	0	0.282274	0.886	0.702	0
LOC102156027	0	-0.52463	0.006	0.418	0
MRC2	0	0.303554	0.804	0.435	0
ARL17A	0	0.254825	0.47	0.259	0
NMT1	0	0.274095	0.842	0.662	0
CCDC56	0	0.280318	0.847	0.689	0
CAVIN1	0	0.351946	0.803	0.573	0
ACLY	0	-0.689181	0.894	0.899	0
RPL19	0	-0.353756	1	0.984	0
RPL23	0	-0.32325	1	0.98	0
PSMB3	0	-0.43223	0.97	0.922	0
MLLT6	0	0.354759	0.805	0.597	0
ATP5MC1	0	-0.90738	0.99	0.945	0
IGF2BP1	0	-0.448506	0.583	0.686	0
COL1A1	0	-0.9362	0.02	0.34	0
SCPEP1	0	0.259688	0.792	0.585	0
SKA2	0	0.516858	0.888	0.627	0
CRLF3	0	0.33978	0.692	0.493	0
TMEM97	0	-0.609223	0.006	0.357	0
ALDOC	0	0.251117	0.451	0.241	0
SERPINF1	0	0.263591	0.634	0.372	0
PAXX	0	0.37897	0.908	0.726	0
AGPAT2	0	0.281614	0.427	0.161	0
RPL7A	0	-0.412573	1	0.989	0
GBGT1	0	0.323748	0.513	0.174	0
IER5L	0	-0.536729	0.337	0.546	0
SPOUT1	0	0.271184	0.686	0.487	0
SPTAN1	0	0.447334	0.768	0.475	0
ST6GALNAC4	0	0.381859	0.839	0.599	0
ANGPTL2	0	0.436854	0.674	0.283	0
RABEPK	0	0.316451	0.826	0.61	0
MRRF	0	0.293013	0.749	0.539	0
RBM18	0	0.427302	0.896	0.689	0
GGTA1	0	0.291705	0.609	0.374	0
RPS26	0	-0.625437	1	0.984	0
PA2G4	0	-0.372498	0.973	0.923	0
ATP5F1B	0	-0.65567	0.984	0.943	0
NACA	0	-0.428768	0.999	0.958	0
CDK4	0	-0.496348	0.949	0.906	0
WIF1	0	1.24979	0.768	0.199	0
MSRB3	0	0.403756	0.781	0.529	0
HMGA2	0	-0.90409	0.059	0.372	0
GLIPR1	0	0.274459	0.428	0.152	0
SNU13	0	-0.432561	0.78	0.822	0
LGALS1	0	0.31482	1	0.972	0
MYH9	0	0.497928	0.918	0.752	0
RPL31	0	-0.457113	0.732	0.77	0
SIX2	0	0.450345	0.414	0.076	0
EPAS1	0	0.559938	0.665	0.246	0
EPCAM	0	-0.391225	0.005	0.226	0
RTN4	0	0.389945	0.955	0.77	0
EFEMP1	0	0.574077	0.809	0.532	0
ACTR2	0	0.302545	0.93	0.749	0
PNO1	0	0.448584	0.969	0.841	0
ANXA4	0	0.456527	0.771	0.465	0
PCYOX1	0	0.324159	0.573	0.284	0
TEX261	0	0.384906	0.842	0.606	0
SQSTM1	0	0.391959	0.669	0.394	0
MGAT4B	0	0.636253	0.769	0.367	0
CANX	0	0.640331	0.984	0.85	0
RUFY1	0	0.388468	0.533	0.193	0
HNRNPAB	0	0.658309	0.986	0.856	0
LOC102155710	0	0.305845	0.378	0.088	0
NHP2	0	0.785865	0.991	0.88	0
RMND5B	0	0.511931	0.857	0.592	0
B4GALT7	0	0.430401	0.67	0.35	0
TMED9	0	0.747853	0.98	0.801	0
YTHDC2	0	0.329904	0.629	0.359	0
COMMD10	0	0.371791	0.784	0.54	0
SRFBP1	0	0.820907	0.959	0.684	0
LOX	0	1.24782	0.96	0.665	0
SNCAIP	0	0.557745	0.758	0.316	0
SNX2	0	0.299349	0.865	0.711	0
PPIC	0	0.488679	0.953	0.755	0
MARCHF3	0	0.720268	0.845	0.499	0
P4HA2	0	0.35183	0.886	0.664	0
PDLIM4	0	0.46806	0.512	0.111	0
KIF20A	0	-0.5068	0.246	0.419	0
ETF1	0	-0.725731	0.615	0.674	0
HSPA9	0	-1.42751	0.811	0.846	0
CTNNA1	0	-0.744342	0.479	0.608	0
MATR3	0	-0.581095	0.918	0.878	0
ADAMTSL1	0	-0.340061	0.002	0.228	0
MTAP	0	0.435721	0.763	0.345	0
PLAA	0	-0.612561	0.374	0.534	0
MOB3B	0	-0.404274	0.075	0.277	0
LOC119863874	0	-0.559279	0.735	0.778	0
DCTN3	0	-0.918938	0.94	0.924	0
SIGMAR1	0	-0.57746	0.917	0.892	0
VCP	0	-1.25773	0.979	0.954	0
FANCG	0	-0.348428	0.211	0.429	0
STOML2	0	-0.771966	0.876	0.891	0
CA9	0	0.505444	0.546	0.154	0
TPM2	0	-1.79501	0.068	0.388	0
CLTA	0	-1.02089	0.948	0.895	0
MELK	0	-0.434494	0.237	0.427	0
TOMM5	0	0.3525	0.944	0.802	0
ERP44	0	0.255444	0.821	0.61	0
MRPL50	0	0.720628	0.948	0.68	0
RNF20	0	0.324617	0.771	0.501	0
RAB14	0	0.501508	0.88	0.609	0
GSN	0	0.469865	0.789	0.392	0
DLA88	0	0.26848	0.743	0.492	0
DLA-64	0	0.295939	0.813	0.559	0
NEU1	0	0.291787	0.826	0.642	0
PBX2	0	-0.313423	0.098	0.324	0
RPS18	0	-0.303783	1	0.985	0
UQCC2	0	0.267777	0.925	0.795	0
HMGA1	0	-1.16229	0.544	0.666	0
TAF11	0	0.381233	0.841	0.628	0
HSP90AB1	0	-0.674356	0.999	0.98	0
MCM3	0	-0.626694	0.618	0.742	0
COL12A1	0	0.919121	0.963	0.678	0
CD164	0	0.287862	0.874	0.716	0
RPL30	0	-0.358717	1	0.989	0
RIDA	0	0.312724	0.955	0.813	0
KLF10	0	0.392408	0.718	0.452	0
CTHRC1	0	-0.696648	0.001	0.312	0
TAF2	0	0.250321	0.714	0.519	0
COL14A1	0	-0.353499	0	0.212	0
HAS2	0	-0.343114	0.047	0.231	0
TMEM65	0	0.411051	0.905	0.733	0
NDUFB9	0	-0.501072	0.989	0.951	0
SQLE	0	-0.668315	0.893	0.904	0
LOC119864682	0	0.572804	0.48	0.016	0
ASAP1	0	0.371981	0.857	0.663	0
CCN4	0	0.405247	0.632	0.294	0
SCX	0	0.317893	0.538	0.237	0
OCIAD2	0	-1.3255	0.018	0.422	0
NMU	0	-0.99419	0.137	0.48	0
IGFBP7	0	0.364213	0.946	0.712	0
COX18	0	0.271483	0.762	0.536	0
GUK1	0	0.499138	0.974	0.864	0
MRPL55	0	0.686413	0.949	0.762	0
C14H1orf35	0	0.306238	0.611	0.352	0
AKR1B1	0	0.611476	0.928	0.718	0
MEST	0	-0.652838	0.084	0.367	0
TNPO3	0	0.282881	0.599	0.37	0
ATP6V1F	0	0.56102	0.958	0.787	0
FLNC	0	0.289523	0.508	0.236	0
CALU	0	1.41385	0.998	0.901	0
HILPDA	0	0.637164	0.639	0.218	0
IMPDH1	0	0.325665	0.709	0.425	0
SRI	0	0.507296	0.974	0.818	0
TEX47	0	0.288009	0.389	0.124	0
TFPI2	0	-1.28749	0	0.37	0
COL1A2	0	0.490752	0.999	0.983	0
PON2	0	0.574203	0.945	0.786	0
DYNC1I1	0	0.507234	0.781	0.477	0
SLC25A13	0	0.493714	0.764	0.463	0
SEM1	0	0.360666	0.999	0.95	0
DLX6	0	0.390431	0.564	0.243	0
DLX5	0	0.799347	0.8	0.433	0
SDHAF3	0	0.402971	0.784	0.55	0
TAC1	0	-0.30872	0	0.209	0
C1GALT1	0	0.262402	0.524	0.3	0
RPA3	0	0.562092	0.977	0.866	0
NDUFA4	0	-0.957055	0.954	0.924	0
ARL4A	0	-0.322932	0.109	0.309	0
BZW2	0	-0.552006	0.738	0.78	0
GPNMB	0	-0.321907	0.017	0.168	0
IGF2BP3	0	-0.283371	0.002	0.253	0
HNRNPA2B1	0	-0.421758	0.992	0.947	0
SNX10	0	0.325453	0.809	0.518	0
LSM5	0	-0.443955	0.816	0.82	0
TES	0	-0.655164	0.291	0.468	0
CAV2	0	-1.10326	0.108	0.43	0
CAV1	0	-0.62081	0.022	0.33	0
ST7	0	-0.391615	0.194	0.385	0
PPT1	0	0.302151	0.824	0.611	0
PABPC4	0	0.309253	0.816	0.604	0
C15H1orf122	0	0.306408	0.798	0.596	0
YRDC	0	0.427679	0.882	0.663	0
EVA1B	0	-0.422732	0.001	0.252	0
TRAPPC3	0	0.259382	0.941	0.814	0
COL8A2	0	0.368767	0.682	0.261	0
SFPQ	0	-0.442625	0.941	0.914	0
SMIM12	0	0.27401	0.942	0.829	0
GJB3	0	-0.367347	0.014	0.243	0
TXNDC12	0	0.366215	0.929	0.778	0
CMPK1	0	0.331637	0.865	0.678	0
PNP	0	0.28881	0.976	0.864	0
RAB2B	0	0.302388	0.667	0.434	0
OSBPL8	0	0.264314	0.578	0.342	0
CSRP2	0	-0.605808	0.457	0.684	0
PAWR	0	0.646202	0.713	0.325	0
MRPL42	0	0.250458	0.913	0.778	0
SOCS2	0	-0.561382	0.144	0.436	0
IKBIP	0	0.417255	0.806	0.528	0
ACTR6	0	0.404453	0.81	0.572	0
HSP90B1	0	0.34747	1	0.976	0
TMEM184C	0	0.270001	0.647	0.431	0
SFRP2	0	2.6081	0.998	0.848	0
LOC119869349	0	0.536193	0.473	0.007	0
GASK1B	0	-0.428075	0.082	0.321	0
PPID	0	0.4425	0.98	0.872	0
TMA16	0	0.390232	0.869	0.661	0
GSTK1	0	0.368204	0.857	0.659	0
PTN	0	2.40149	0.978	0.253	0
LUZP6	0	0.298488	0.627	0.39	0
STMP1	0	0.276388	0.889	0.73	0
CALD1	0	1.58169	0.991	0.888	0
CCM2	0	0.250568	0.66	0.441	0
TMED4	0	0.626264	0.869	0.574	0
RARRES2	0	-0.417009	0.005	0.198	0
RHEB	0	0.464934	0.965	0.83	0
INSIG1	0	-0.589182	0.533	0.696	0
LOC119877100	0	0.452134	0.414	0.015	0
TM2D2	0	0.311722	0.519	0.248	0
FGFR1	0	0.412349	0.844	0.555	0
EIF4EBP1	0	0.303763	0.685	0.481	0
NRG1	0	-0.380194	0.002	0.269	0
DCTN6	0	0.447013	0.877	0.649	0
LEPROTL1	0	0.344234	0.809	0.553	0
SARAF	0	0.718449	0.963	0.747	0
DLC1	0	0.582964	0.746	0.37	0
TUSC3	0	0.408973	0.843	0.604	0
ANKRD37	0	0.525689	0.536	0.176	0
SLC25A4	0	0.314244	0.895	0.73	0
ACSL1	0	0.27587	0.581	0.343	0
SPCS3	0	0.501507	0.963	0.793	0
AGPAT5	0	0.26211	0.582	0.356	0
MBOAT2	0	0.310353	0.633	0.362	0
YWHAQ	0	0.309279	0.998	0.935	0
HPCAL1	0	0.456803	0.863	0.664	0
PDIA6	0	0.27446	0.996	0.941	0
LAPTM4A	0	0.527501	0.976	0.835	0
SLC5A6	0	0.304065	0.612	0.322	0
ATRAID	0	0.303288	0.581	0.332	0
PPM1G	0	0.320529	0.959	0.851	0
FOSL2	0	0.477167	0.862	0.642	0
WDR43	0	0.437073	0.951	0.79	0
DPY30	0	0.285503	0.863	0.696	0
YIPF4	0	0.512665	0.788	0.437	0
GPATCH11	0	0.350179	0.702	0.442	0
QPCT	0	-0.47586	0.303	0.498	0
COX7A2L	0	0.380156	0.968	0.841	0
FAHD2A	0	0.282009	0.496	0.257	0
MTLN	0	0.537767	0.802	0.481	0
MERTK	0	0.263368	0.409	0.142	0
KRCC1	0	0.488474	0.745	0.448	0
CHMP3	0	0.354161	0.967	0.843	0
MRPL35	0	0.331044	0.91	0.744	0
ST3GAL5	0	0.397454	0.578	0.271	0
C17H2orf68	0	0.342338	0.831	0.638	0
VAMP5	0	0.586213	0.667	0.239	0
VAMP8	0	0.577616	0.934	0.59	0
CAPG	0	0.857571	0.997	0.925	0
MRPL19	0	0.365131	0.813	0.576	0
EVA1A	0	0.340199	0.406	0.116	0
POLE4	0	0.270193	0.956	0.836	0
DOK1	0	0.361496	0.561	0.29	0
AUP1	0	0.367985	0.905	0.713	0
MOB1A	0	0.403143	0.901	0.702	0
VANGL1	0	0.319312	0.555	0.301	0
MAN1A2	0	0.254658	0.825	0.643	0
SEC22B	0	0.287415	0.782	0.563	0
PDE4DIPP2	0	0.290166	0.461	0.2	0
MRPS21	0	0.267195	0.966	0.852	0
HORMAD1	0	-0.251701	0	0.209	0
S100A10	0	0.400379	0.999	0.956	0
S100A11	0	0.4053	1	0.96	0
STARD3NL	0	0.358935	0.791	0.561	0
EPDR1	0	0.264155	0.539	0.315	0
PNPLA8	0	0.375256	0.767	0.516	0
DLD	0	0.279137	0.723	0.514	0
BCAP29	0	0.35696	0.857	0.687	0
DUS4L	0	0.314515	0.637	0.37	0
SEMA3C	0	0.269779	0.487	0.235	0
PSMD13	0	-0.469436	0.943	0.891	0
CEND1	0	0.379134	0.605	0.247	0
COMMD9	0	0.311602	0.674	0.428	0
APIP	0	0.259031	0.841	0.677	0
CD59	0	1.44431	0.935	0.468	0
CREB3L1	0	0.502991	0.844	0.52	0
TSPAN18	0	0.309131	0.487	0.19	0
CD82	0	0.472224	0.571	0.139	0
CCND1	0	0.791754	0.861	0.545	0
C18H11orf24	0	0.277696	0.525	0.251	0
PPP1R14B	0	0.458528	0.994	0.933	0
DNAJC4	0	0.251598	0.695	0.502	0
RTN3	0	0.548658	0.955	0.77	0
ATL3	0	0.544541	0.843	0.531	0
WDR74	0	0.267826	0.693	0.494	0
TMEM223	0	0.35925	0.771	0.515	0
TMEM179B	0	0.327852	0.841	0.658	0
POLR2G	0	0.517044	0.934	0.73	0
BSCL2	0	0.36261	0.72	0.455	0
UBXN1	0	0.302006	0.76	0.555	0
C18H11orf98	0	0.631351	0.975	0.834	0
B3GAT3	0	0.790145	0.94	0.587	0
AHNAK	0	0.639403	0.891	0.62	0
ASRGL1	0	0.268805	0.53	0.287	0
FADS3	0	0.52125	0.931	0.749	0
SDHAF2	0	0.481827	0.934	0.762	0
TMEM109	0	0.678197	0.932	0.641	0
CCDC86	0	0.55516	0.945	0.769	0
SETD7	0	0.259068	0.766	0.577	0
RPL32-2	0	-0.322108	1	0.99	0
ARL6IP5	0	0.459938	0.896	0.678	0
TKT	0	-0.543971	0.557	0.7	0
NT5DC2	0	0.346392	0.946	0.806	0
MANF	0	0.481135	0.992	0.93	0
GNAI2	0	0.539078	0.879	0.619	0
GPX1	0	0.446476	1	0.956	0
IMPDH2	0	-0.42381	0.961	0.92	0
P4HTM	0	0.253334	0.502	0.2	0
SHISA5	0	0.29103	0.758	0.553	0
TMEM59L	0	0.302726	0.59	0.269	0
REX1BD	0	0.344171	0.889	0.707	0
UBA52	0	-0.444491	1	0.987	0
RPL18A	0	-0.401152	1	0.979	0
PGLS	0	0.283205	0.921	0.778	0
TPM4	0	0.316341	0.989	0.923	0
ICAM1	0	0.271282	0.622	0.371	0
SNAPC2	0	0.266908	0.657	0.444	0
RPS28	0	-0.362393	1	0.988	0
HNRNPM	0	-0.418798	0.943	0.912	0
RPL36	0	-0.404284	1	0.986	0
MYDGF	0	0.253411	0.887	0.731	0
NFIC	0	0.499787	0.982	0.842	0
GPX4	0	0.343642	0.969	0.87	0
CNN2	0	0.435135	0.879	0.609	0
FSTL3	0	0.667074	0.8	0.414	0
PRSS23	0	0.469184	0.648	0.278	0
HIKESHI	0	0.328536	0.683	0.332	0
TMEM126A	0	0.281537	0.765	0.406	0
TMEM126B	0	0.284455	0.564	0.249	0
LOC476816	0	-0.401524	0	0.238	0
ADM	0	0.311544	0.37	0.141	0
MICAL2	0	0.252734	0.42	0.21	0
INSC	0	0.462083	0.657	0.243	0
RPS13	0	-0.297159	1	0.969	0
LOC102155886	0	0.790278	0.251	0.068	0
LDHA	0	0.753034	0.999	0.953	0
EBPL	0	0.446634	0.894	0.605	0
ITM2B	0	0.454403	0.987	0.879	0
TPT1	0	-0.42446	1	0.986	0
SERP2	0	0.510064	0.51	0.056	0
GPC6	0	-0.384273	0.172	0.378	0
MBNL2	0	0.259532	0.569	0.354	0
COL4A1	0	-0.56014	0	0.29	0
COL4A2	0	-0.705521	0	0.325	0
LOC607874	0	0.346823	0.968	0.848	0
LOC119877428	0	0.604542	0.876	0.447	0
RPL14	0	-0.38873	1	0.98	0
CTNNB1	0	0.480516	0.971	0.866	0
SS18L2	0	0.274747	0.673	0.409	0
HIGD1A	0	0.261752	0.889	0.714	0
CMTM8	0	-0.544977	0.087	0.362	0
RNF7	0	0.444721	0.956	0.801	0
ATP1B3	0	0.518865	0.975	0.832	0
GYG1	0	0.278317	0.532	0.316	0
TM4SF1	0	0.353247	0.837	0.659	0
TSC22D2	0	0.34356	0.856	0.608	0
SERP1	0	0.265447	0.971	0.877	0
SELENOT	0	0.254493	0.985	0.898	0
RARRES1	0	0.348022	0.688	0.421	0
LOC119877459	0	0.274334	0.858	0.672	0
PAX1	0	0.33888	0.562	0.235	0
DSTN	0	0.516644	0.995	0.921	0
NDUFAF5	0	-0.494286	0.54	0.662	0
ESF1	0	-0.586624	0.8	0.845	0
BMP2	0	0.463997	0.611	0.258	0
CDC25B	0	-0.510732	0.29	0.513	0
SNRPB	0	-0.369597	0.994	0.952	0
SNTA1	0	0.263081	0.819	0.629	0
TOMM34	0	0.281354	0.791	0.615	0
BCAS4	0	0.298075	0.612	0.343	0
PMEPA1	0	0.297229	0.749	0.532	0
NPEPL1	0	0.483502	0.564	0.121	0
CTSZ	0	1.24599	0.883	0.089	0
ATP5F1E	0	0.315423	0.999	0.961	0
PRELID3B	0	0.418979	0.9	0.71	0
RGS19	0	0.389713	0.737	0.459	0
LHFPL6	0	-0.421827	0.459	0.621	0
SMAD9	0	0.302288	0.548	0.237	0
SERTM1	0	0.511816	0.702	0.398	0
LOC111092404	0	0.345003	0.83	0.627	0
RASL11A	0	-1.03449	0.116	0.375	0
MRPL57	0	0.361341	0.928	0.766	0
LATS2	0	0.335997	0.667	0.396	0
PALLD	0	0.943275	0.957	0.658	0
SCRG1	0	0.369631	0.204	0.006	0
CTSB	0	0.310054	0.764	0.544	0
CCDC25	0	0.254261	0.839	0.678	0
BNIP3L	0	0.445016	0.699	0.409	0
LOXL2	0	0.709478	0.848	0.442	0
PDLIM2	0	0.40403	0.798	0.537	0
POLR3D	0	0.372267	0.662	0.384	0
ATP6V1B2	0	0.30178	0.714	0.502	0
HES6	0	0.292436	0.536	0.24	0
COPS9	0	0.304383	0.996	0.927	0
GPC1	0	0.399496	0.936	0.562	0
SEPTIN2	0	0.326303	0.893	0.719	0
DTYMK	0	0.383946	0.804	0.515	0
PGAM5	0	0.273992	0.841	0.67	0
ARPC3	0	-0.424039	0.916	0.867	0
DDX54	0	0.298631	0.888	0.691	0
PLBD2	0	0.308895	0.694	0.44	0
RFC5	0	0.329943	0.804	0.641	0
DYNLL1	0	0.308934	0.997	0.942	0
KCTD10	0	0.460004	0.753	0.451	0
LOC102152804	0	0.287259	0.507	0.264	0
TPST2	0	0.668112	0.846	0.492	0
SELENOM	0	0.536521	0.948	0.794	0
YWHAH	0	0.346678	0.989	0.905	0
SUSD2	0	0.337411	0.49	0.121	0
GSTT2B	0	-0.789633	0	0.335	0
RANBP1	0	-0.400311	0.964	0.915	0
SGMS1	0	-0.330855	0	0.244	0
MINPP1	0	-0.303563	0	0.235	0
BID	0	0.312332	0.714	0.503	0
HDHD5	0	0.361641	0.834	0.612	0
FKBP4	0	-0.836478	0.912	0.917	0
CCND2	0	-1.35898	0.003	0.379	0
CD9	0	0.763981	0.991	0.841	0
LTBR	0	0.28406	0.586	0.265	0
MRPL51	0	0.39087	0.966	0.866	0
PTMS	0	-0.703934	0.958	0.92	0
TPI1	0	0.746484	0.999	0.949	0
ENO2	0	-0.380133	0	0.256	0
YBX3	0	0.387437	0.986	0.907	0
MGST1	0	-0.250854	0	0.199	0
SSPN	0	0.4345	0.863	0.643	0
TMEM106C	0	0.480313	0.835	0.58	0
LOC119866377	0	-0.354186	1	0.981	0
LOC106557476	0	-1.29412	0.777	0.793	0
AQP5	0	0.318899	0.521	0.242	0
LIMA1	0	0.372195	0.897	0.714	0
KRT6A	0	-0.334693	0	0.141	0
PFDN5	0	-0.510869	0.962	0.922	0
PCBP2	0	-0.678615	0.972	0.925	0
CBX5	0	-0.501594	0.808	0.836	0
HNRNPA1	0	-0.63051	0.993	0.949	0
HNRNPF	0	-0.596014	0.945	0.925	0
ANKRD1	0	-0.365987	0.001	0.142	0
NOC3L	0	0.392232	0.789	0.538	0
PGAM1	0	0.589861	0.998	0.931	0
DUSP5	0	-0.349207	0.074	0.263	0
HTRA1	0	0.625697	0.989	0.858	0
BNIP3	0	1.30347	0.856	0.446	0
TCEA1	0	0.311228	0.941	0.803	0
ASPH	0	0.462464	0.882	0.639	0
TCF24	0	-0.399373	0.012	0.288	0
FABP5	0	-1.55357	0.6	0.829	0
SDC2	0	0.693205	0.989	0.789	0
EMC4	0	0.285761	0.976	0.856	0
EMC7	0	0.391309	0.968	0.791	0
AVEN	0	0.406228	0.808	0.548	0
THBS1	0	1.39723	0.949	0.514	0
FSIP1	0	0.73266	0.782	0.311	0
NDUFAF1	0	-0.404736	0.38	0.572	0
TNFAIP8L3	0	-0.376709	0.204	0.42	0
RPL4	0	-0.410176	0.994	0.95	0
ITGA11	0	0.250346	0.266	0.011	0
ANP32A	0	-0.410511	0.801	0.832	0
RPLP1	0	-0.412692	1	0.997	0
PKM	0	0.424425	0.999	0.95	0
COX5A	0	-0.401566	0.996	0.951	0
CSPG4	0	0.378781	0.412	0.016	0
PSTPIP1	0	0.332091	0.346	0.011	0
CGGBP1	0	0.546077	0.969	0.827	0
BTG3	0	0.340885	0.711	0.488	0
C31H21orf91	0	0.251345	0.613	0.347	0
USP16	0	0.282656	0.796	0.6	0
IL10RB	0	0.286717	0.69	0.475	0
IFNGR2	0	0.379465	0.736	0.468	0
TMEM50B	0	0.417372	0.838	0.599	0
RCAN1	0	0.357096	0.683	0.444	0
LOC610164	0	0.714702	0.956	0.777	0
PSMG1	0	0.388986	0.965	0.833	0
HMGN1	0	0.32899	0.999	0.951	0
GET1	0	0.420352	0.885	0.68	0
BACE2	0	0.424067	0.605	0.213	0
ZBTB21	0	0.322078	0.517	0.237	0
NDUFV3	0	0.441265	0.971	0.841	0
U2AF1	0	0.270285	0.996	0.932	0
RRP1B	0	0.347589	0.897	0.732	0
CSTB	0	0.904773	0.999	0.944	0
RRP1	0	0.282941	0.844	0.665	0
PFKL	0	1.00899	0.865	0.339	0
CFAP410	0	0.31914	0.618	0.349	0
LOC100856547	0	0.560293	0.933	0.695	0
POFUT2	0	0.255164	0.781	0.463	0
C32H4orf3	0	0.402612	0.914	0.735	0
PAPSS1	0	0.305674	0.753	0.544	0
NPNT	0	-0.338364	0.017	0.235	0
UBE2D3	0	0.259917	0.976	0.874	0
EIF4E	0	0.294537	0.883	0.707	0
UNC5C	0	0.261383	0.48	0.207	0
ENOPH1	0	0.274313	0.949	0.841	0
HNRNPD	0	-0.379641	0.984	0.948	0
SEPTIN11	0	0.334858	0.955	0.847	0
CLDND1	0	0.284703	0.778	0.569	0
ST3GAL6	0	-0.61293	0.102	0.387	0
TMEM45A	0	0.345455	0.426	0.129	0
PCNP	0	0.264961	0.908	0.765	0
ALCAM	0	-0.3763	0.001	0.254	0
BBX	0	0.3234	0.756	0.513	0
CD47	0	0.338057	0.834	0.632	0
TAGLN3	0	0.500574	0.592	0.203	0
ATG3	0	0.273573	0.901	0.758	0
CCDC80	0	0.82322	0.939	0.56	0
NEPRO	0	0.257672	0.478	0.248	0
NAA50	0	0.359556	0.882	0.71	0
GAP43	0	-0.580359	0.002	0.342	0
FSTL1	0	0.386451	0.735	0.403	0
MIX23	0	0.366868	0.803	0.573	0
FAM162A	0	0.590291	0.9	0.691	0
SLC49A4	0	0.252683	0.506	0.27	0
HACD2	0	0.62246	0.772	0.375	0
MYLK	0	0.33475	0.51	0.215	0
UMPS	0	0.306746	0.84	0.663	0
ITGB5	0	0.254355	0.769	0.517	0
SNX4	0	0.317891	0.759	0.529	0
PCYT1A	0	0.363104	0.642	0.364	0
RNF168	0	0.347356	0.808	0.588	0
PIGX	0	0.421925	0.724	0.418	0
PAK2	0	0.36819	0.787	0.561	0
LOC119877841	0	0.494524	0.956	0.795	0
PPP1R2	0	0.315028	0.867	0.672	0
LOC119877844	0	0.257577	0.302	0.033	0
CMBL	0	0.390273	0.477	0.155	0
CCT5	0	0.271743	0.992	0.924	0
MED10	0	0.674028	0.91	0.64	0
NDUFS6	0	0.513043	0.993	0.903	0
MRPL36	0	0.494858	0.926	0.736	0
CLPTM1L	0	0.688336	0.957	0.753	0
PDCD6	0	0.449699	0.98	0.864	0
CCDC127	0	0.355666	0.655	0.359	0
GNB4	0	0.475464	0.868	0.596	0
MRPL47	0	0.359034	0.746	0.507	0
NDUFB5	0	0.378308	0.96	0.834	0
FXR1	0	0.414461	0.888	0.708	0
DNAJC19	0	0.549646	0.969	0.837	0
SOX2	0	-0.410128	0.023	0.265	0
PARL	0	0.584815	0.911	0.671	0
AP2M1	0	0.475069	0.987	0.893	0
ECE2	0	0.370706	0.584	0.313	0
POLR2H	0	0.457591	0.979	0.85	0
IGF2BP2	0	-0.392497	0.004	0.316	0
DNAJB11	0	0.428085	0.911	0.734	0
RFC4	0	0.325695	0.959	0.845	0
LOC478670	0	0.385643	0.839	0.621	0
P3H2	0	0.846285	0.784	0.262	0
LOC478678	0	0.293065	0.441	0.218	0
TRIM59	0	0.326145	0.582	0.353	0
KPNA4	0	0.399922	0.754	0.475	0
NMD3	0	0.3714	0.75	0.496	0
PDCD10	0	0.36495	0.821	0.6	0
GOLIM4	0	0.636134	0.871	0.565	0
SEC62	0	0.291981	0.943	0.766	0
EIF5A2	0	0.270741	0.496	0.261	0
TNIK	0	0.357474	0.553	0.266	0
FNDC3B	0	0.40844	0.706	0.381	0
LOC478702	0	-0.531823	0.333	0.526	0
TFAP2A	0	-0.323409	0.001	0.222	0
NOL7	0	-0.651755	0.817	0.85	0
CAP2	0	-0.26309	0	0.215	0
DEK	0	-0.433986	0.945	0.902	0
GMNN	0	-0.4976	0.652	0.749	0
CD302-1	0	0.442956	0.656	0.289	0
PSMD14	0	0.400922	0.964	0.808	0
CERS6	0	0.389347	0.745	0.403	0
PPIG	0	0.314748	0.961	0.836	0
PHOSPHO2	0	0.515731	0.76	0.418	0
KLHL23	0	0.257455	0.457	0.211	0
SSB	0	0.402001	0.988	0.895	0
METTL5	0	0.31161	0.821	0.631	0
CYBRD1	0	1.53863	0.979	0.504	0
DYNC1I2	0	0.663286	0.976	0.799	0
SLC25A12	0	0.304992	0.576	0.285	0
PDK1	0	0.372645	0.431	0.128	0
ITGAV	0	0.394676	0.89	0.666	0
COL5A2	0	0.62453	0.999	0.924	0
WDR75	0	0.263776	0.621	0.394	0
ORMDL1	0	0.364531	0.648	0.372	0
GLS	0	0.689989	0.917	0.596	0
MYO1B	0	1.0317	0.969	0.588	0
SLC39A10	0	0.279429	0.836	0.631	0
STK17B	0	1.12979	0.937	0.632	0
LOC119877921	0	0.326381	0.595	0.213	0
GTF3C3	0	0.320739	0.616	0.32	0
SF3B1	0	0.264236	0.981	0.903	0
COQ10B	0	0.822504	0.941	0.592	0
HSPD1	0	0.78249	0.999	0.97	0
HSPE1	0	0.609551	1	0.977	0
TYW5	0	0.486161	0.695	0.335	0
MAIP1	0	0.482754	0.891	0.637	0
SPATS2L	0	1.15361	0.979	0.695	0
KCTD18	0	0.381223	0.598	0.263	0
SGO2	0	0.57729	0.755	0.483	0
BZW1	0	0.776267	0.999	0.937	0
PPIL3	0	0.622481	0.846	0.491	0
ORC2	0	0.482787	0.835	0.516	0
NDUFB3	0	0.744822	0.995	0.896	0
TRAK2	0	0.313011	0.62	0.324	0
NOP58	0	0.819028	0.988	0.87	0
CYP20A1	0	0.322941	0.615	0.339	0
RAPH1	0	0.284979	0.529	0.262	0
NRP2	0	1.12684	0.911	0.4	0
EEF1B2	0	0.318184	0.998	0.941	0
KLF7	0	0.293072	0.514	0.243	0
MAP2	0	0.300518	0.535	0.267	0
RPL37A	0	-0.294388	0.999	0.966	0
IGFBP2	0	-2.26507	0.082	0.631	0
IGFBP5	0	0.457001	0.404	0.131	0
ARPC2	0	0.293637	0.977	0.877	0
TMBIM1	0	0.354029	0.55	0.233	0
CHPF	0	0.439186	0.686	0.334	0
SNRPE	0	-0.283824	0.995	0.943	0
NUCKS1	0	-0.481482	0.987	0.946	0
RGS2	0	-0.577186	0.008	0.258	0
CD99	0	0.970076	0.997	0.891	0
MXRA5	0	0.768214	0.829	0.283	0
TBL1X	0	0.306131	0.936	0.795	0
MID1	0	0.283715	0.474	0.231	0
TMSB4X	0	-3.37492	0.424	0.643	0
TRAPPC2	0	0.284395	0.816	0.62	0
AP1S2	0	0.707833	0.916	0.664	0
SH3KBP1	0	0.432506	0.798	0.531	0
EIF1AX	0	0.278907	0.947	0.814	0
PRDX4	0	0.475228	0.993	0.906	0
DYNLT3	0	0.396644	0.713	0.431	0
ATP6AP2	0	0.634414	0.983	0.82	0
LOC102155424	0	-1.29688	0.02	0.386	0
RBM3	0	-0.469818	0.952	0.908	0
PCSK1N	0	1.24337	0.941	0.323	0
LOC119878065	0	0.715936	0.992	0.903	0
MSN	0	0.331435	0.9	0.717	0
PBDC1	0	-0.772546	0.005	0.503	0
PGK1	0	1.07224	0.986	0.858	0
DIAPH2	0	0.629848	0.602	0.088	0
SRPX2	0	0.290947	0.473	0.207	0
TIMM8A	0	0.352343	0.749	0.516	0
BEX5	0	-0.463234	0	0.219	0
BEX4	0	-0.58014	0.19	0.349	0
TCEAL8	0	-0.585715	0.002	0.32	0
PLS3	0	0.406251	0.717	0.418	0
SLC25A5	0	0.54482	0.988	0.883	0
UBE2A	0	0.384054	0.897	0.713	0
NDUFA1	0	0.288471	0.869	0.686	0
LAMP2	0	0.52982	0.952	0.736	0
C1GALT1C1	0	0.371765	0.667	0.339	0
ZDHHC9	0	0.272145	0.48	0.211	0
RBMX2	0	0.251105	0.664	0.429	0
GPC4	0	0.278887	0.57	0.293	0
HPRT1	0	0.509089	0.924	0.718	0
FHL1	0	0.831348	0.602	0.165	0
MAP7D3	0	0.368435	0.754	0.493	0
SOX3	0	0.26811	0.358	0.096	0
LDOC1	0	0.339375	0.615	0.3	0
LOC492221	0	-1.12556	0.004	0.365	0
BCAP31	0	0.322925	0.994	0.922	0
L1CAM	0	0.325701	0.665	0.328	0
ATP6AP1	0	0.270883	0.886	0.703	0
FAM50A	0	0.320067	0.829	0.63	0
LAGE3	0	0.551465	0.916	0.462	0
DKC1	0	0.305149	0.97	0.856	0
FUNDC2	0	0.326104	0.735	0.484	0
LOC119868749	0	0.447546	0.822	0.396	0
LOC119868752	0	0.517766	0.767	0.333	0
LOC119868757	0	0.368168	0.744	0.353	0
FTH1	0	-0.551833	0.969	0.909	0
LOC119868259	0	-0.846982	0.001	0.346	0
HCFC1R1	1.78e-305	-0.442178	0.456	0.596	7.73e-301
UBE2E3	2.37e-305	-0.662294	0.607	0.654	1.03e-300
PKIB	4.05e-304	-0.628425	0.221	0.381	1.76e-299
CNN3	1.34e-302	-0.383813	0.791	0.816	5.83e-298
LOC100856725	1.78e-302	0.269968	0.795	0.62	7.71e-298
TRPS1	2.29e-302	0.253768	0.701	0.508	9.96e-298
NDUFV2	3.9e-301	-0.352137	0.927	0.889	1.69e-296
CYP51A1	8.81e-301	-0.437882	0.715	0.775	3.82e-296
GTF2E2	9.43e-300	0.253765	0.848	0.691	4.1e-295
CIB1	1.35e-296	0.26489	0.948	0.816	5.85e-292
PTX3	3.6e-296	-0.514987	0.503	0.642	1.57e-291
NUPR1	3.5e-295	-0.388798	0.334	0.532	1.52e-290
PTOV1	1.88e-293	-0.288771	0.216	0.414	8.16e-289
LOC100856339	8.71e-291	-0.282154	0.151	0.335	3.78e-286
BUD23	1.04e-290	-0.477449	0.932	0.884	4.51e-286
CAP1	1.57e-288	0.251093	0.965	0.857	6.82e-284
RASSF1	1.7e-286	0.261926	0.446	0.264	7.39e-282
PAK1IP1	3.19e-286	-0.395358	0.638	0.717	1.38e-281
RGL1	1.92e-285	-0.258487	0.104	0.278	8.33e-281
LYRM4	6.15e-284	-0.360863	0.739	0.785	2.67e-279
MYG1	3.79e-283	-0.366203	0.791	0.807	1.65e-278
RAPGEF6	9.46e-283	-0.458327	0.276	0.437	4.11e-278
ODF2L	1.55e-282	-0.252117	0.144	0.323	6.73e-278
GNPNAT1	8.56e-282	0.256655	0.801	0.639	3.72e-277
LDHB	5.13e-280	-0.300591	0.974	0.924	2.23e-275
CDKN2A	8.11e-280	0.308181	0.988	0.548	3.52e-275
UCHL3	3.01e-278	-0.374591	0.791	0.804	1.31e-273
TNFRSF12A	5.45e-278	0.304091	0.964	0.852	2.37e-273
MND1	5.94e-278	0.269362	0.627	0.462	2.58e-273
ACVR2A	7.26e-275	-0.283518	0.103	0.273	3.15e-270
SRSF11	2.63e-274	-0.427235	0.931	0.886	1.14e-269
DBF4	1.7e-273	0.295207	0.8	0.623	7.37e-269
GAPDH	1.72e-272	0.254105	0.998	0.947	7.49e-268
EIF3D	2.09e-271	-0.372382	0.875	0.842	9.06e-267
KIF20B	8.03e-270	-0.474914	0.521	0.646	3.49e-265
ANKRD13C	2.14e-269	-0.41113	0.695	0.739	9.29e-265
ATXN10	7.32e-269	-0.34242	0.514	0.642	3.18e-264
WLS	8.16e-268	-0.481583	0.703	0.735	3.55e-263
MTF2	1.24e-267	-0.336638	0.322	0.496	5.39e-263
CNTLN	3.59e-267	-0.293328	0.134	0.302	1.56e-262
POLR1H	1.03e-266	-0.405712	0.669	0.714	4.47e-262
PPP1R11	3.98e-263	-0.39716	0.437	0.555	1.73e-258
SREBF1	2.81e-262	-0.377324	0.303	0.476	1.22e-257
TIMP1	3.34e-262	-0.520644	0.854	0.85	1.45e-257
LOC100686073	3.29e-261	-0.294391	0.047	0.189	1.43e-256
ABCD3	9.75e-261	-0.296924	0.262	0.445	4.23e-256
C15H4orf46	6.18e-260	0.252508	0.66	0.483	2.69e-255
LOC608772	7.29e-260	-0.505774	0.773	0.757	3.17e-255
ELOVL5	1.08e-259	-0.413093	0.43	0.58	4.69e-255
PINX1	2.1e-258	0.252189	0.738	0.57	9.1e-254
LOC119870929	2.04e-255	-0.344436	0.128	0.287	8.85e-251
TXNDC5	2.18e-255	-0.255046	0.194	0.37	9.46e-251
HMGN2	1.18e-254	-0.26638	0.984	0.932	5.13e-250
RPS6	5.52e-253	-0.797419	1	0.98	2.4e-248
CCDC102A	8.41e-253	-0.256388	0.163	0.338	3.65e-248
CAPZA2	3.43e-251	-0.897442	0.873	0.801	1.49e-246
HDGF	5.82e-250	-0.372309	0.726	0.764	2.53e-245
RTCA	2.76e-249	-0.33152	0.583	0.68	1.2e-244
LOC486757	3.41e-249	-0.268732	0.26	0.437	1.48e-244
ARGLU1	4.31e-248	-0.416234	0.787	0.81	1.87e-243
B9D1	1.4e-247	-0.321524	0.419	0.564	6.07e-243
LOC478720	1.75e-245	-0.365654	0.806	0.798	7.6e-241
EVI5	1.07e-243	-0.318323	0.369	0.529	4.65e-239
PRPF4B	1.57e-243	-0.444922	0.606	0.706	6.84e-239
SAT1	5.33e-243	-0.303631	0.307	0.475	2.31e-238
METTL26	2.46e-242	-0.341344	0.66	0.724	1.07e-237
SPINK5	2.14e-241	-0.296857	0.002	0.102	9.3e-237
AAAS	3.11e-241	-0.310806	0.338	0.498	1.35e-236
DBI	1.11e-240	-0.267613	0.968	0.919	4.84e-236
ECT2	2.36e-239	0.312932	0.607	0.459	1.02e-234
EFHD2	3.23e-237	-0.28205	0.195	0.359	1.4e-232
HNRNPDL	1.16e-233	-0.322024	0.955	0.918	5.05e-229
RBFOX2	2.28e-233	-0.378982	0.751	0.777	9.92e-229
NPEPPS	2.73e-233	-0.383389	0.578	0.666	1.19e-228
MAP1LC3A	1.49e-232	-0.26935	0.196	0.367	6.48e-228
PABPC1	1.05e-229	-0.30071	0.996	0.961	4.58e-225
NDUFA13	6.23e-229	-0.250177	0.987	0.941	2.71e-224
MCM7	2.01e-228	-0.399687	0.67	0.727	8.74e-224
COPZ1	7.16e-228	-0.313298	0.506	0.634	3.11e-223
H1-0	1.41e-227	0.269168	0.732	0.563	6.13e-223
CKS2	1.88e-222	-0.525577	0.883	0.866	8.18e-218
MMADHC	1.31e-219	-0.30397	0.908	0.861	5.68e-215
MLF2	1.89e-218	-0.343568	0.839	0.818	8.19e-214
EEF1E1	4.4e-217	-0.310114	0.587	0.679	1.91e-212
CYP7B1	6.05e-217	-0.28102	0.226	0.389	2.63e-212
CHD3	1.32e-216	-0.373554	0.381	0.52	5.72e-212
SLC25A1	1.96e-214	-0.311783	0.386	0.522	8.53e-210
NTPCR	3.63e-214	-0.35817	0.869	0.831	1.57e-209
LRIF1	2.74e-213	-0.254796	0.215	0.373	1.19e-208
HES1	3.89e-213	-0.539328	0.446	0.585	1.69e-208
PSMD6	7.05e-213	-0.258989	0.971	0.909	3.06e-208
TRIM27	1.35e-211	-0.316528	0.453	0.581	5.88e-207
LOC100855538	5.23e-210	-0.315625	0.929	0.889	2.27e-205
HMGCR	3.22e-209	-0.420418	0.537	0.647	1.4e-204
HSPA2	5.64e-209	-0.315333	0.348	0.498	2.45e-204
IFT74	4.3e-208	-0.410845	0.435	0.533	1.87e-203
ACOT13	4.76e-207	-0.326152	0.641	0.697	2.07e-202
PSMC1	2.17e-206	-0.389192	0.529	0.603	9.44e-202
LOC119864507	7.11e-205	-0.335642	0.878	0.847	3.09e-200
LOC119866751	3.49e-203	-0.286857	0.988	0.934	1.52e-198
NDUFS7	1.81e-202	-0.324411	0.855	0.84	7.86e-198
RPL35	5.21e-202	-0.259076	1	0.99	2.26e-197
ZNF644	1.09e-201	-0.366972	0.477	0.599	4.72e-197
TAGLN	1.31e-199	-0.862211	0.13	0.261	5.68e-195
XRN2	4.86e-198	-0.303269	0.898	0.87	2.11e-193
IER5	5.57e-198	-0.300417	0.333	0.484	2.42e-193
COL3A1	6.93e-197	-1.26912	0.284	0.401	3.01e-192
RASSF8	1.34e-196	-0.254303	0.245	0.401	5.82e-192
CCNA2	2.96e-196	-0.394812	0.56	0.662	1.29e-191
NDUFB10	1.74e-195	-0.326401	0.879	0.847	7.57e-191
NDUFB8	4.23e-195	-0.294722	0.927	0.874	1.83e-190
PSMG4	8.29e-195	-0.345428	0.791	0.784	3.6e-190
SIRT5	2.95e-194	-0.325044	0.619	0.683	1.28e-189
PRMT1	6.52e-193	-0.26409	0.965	0.912	2.83e-188
ZFP36L1	2.9e-191	-0.45374	0.777	0.811	1.26e-186
USP33	4.35e-190	-0.282994	0.335	0.48	1.89e-185
SMS	7.42e-189	-0.342791	0.578	0.655	3.22e-184
RPS19BP1	1.75e-187	-0.28268	0.917	0.868	7.58e-183
NMRAL1	2.15e-187	-0.349456	0.872	0.841	9.32e-183
KLF5	2.12e-184	-0.255862	0.191	0.339	9.21e-180
TMEM205	6.08e-183	-0.305726	0.145	0.273	2.64e-178
FDPS	4.47e-182	-0.316366	0.962	0.925	1.94e-177
SERPINE1	1.98e-181	-0.52092	0.197	0.329	8.59e-177
DIAPH3	3.92e-179	-0.340167	0.424	0.553	1.7e-174
LOC119873904	4.75e-179	-0.338772	0.743	0.757	2.06e-174
THOC6	3.13e-178	-0.285793	0.432	0.551	1.36e-173
EIF4B	5.36e-177	-0.274994	0.925	0.88	2.33e-172
ASNS	1.23e-175	0.27277	0.599	0.457	5.36e-171
CLU	1.01e-174	-0.67541	0.941	0.862	4.39e-170
LOC119865433	4.77e-174	-0.487699	0.389	0.475	2.07e-169
LOC100687285	6.32e-174	-0.296727	0.849	0.821	2.74e-169
C6H1orf52	6.26e-173	-0.259102	0.378	0.514	2.72e-168
PAG1	2.5e-170	-0.270857	0.171	0.309	1.09e-165
SMU1	2.99e-170	-0.327199	0.718	0.732	1.3e-165
TNFRSF19	4.68e-169	-0.355722	0.244	0.369	2.03e-164
EIF3G	7.47e-169	-0.254278	0.933	0.881	3.25e-164
SMC4	8.01e-169	0.259568	0.758	0.668	3.48e-164
ACAT2	4.34e-168	-0.317397	0.745	0.768	1.88e-163
DST	1.09e-167	-0.487904	0.5	0.598	4.74e-163
SNRPD3	3.05e-167	-0.25176	0.946	0.894	1.33e-162
PEG10	5.91e-167	-0.622447	0.52	0.596	2.57e-162
TARBP2	6.43e-167	-0.298432	0.605	0.674	2.79e-162
TUBB2A	6.98e-167	-0.47089	0.709	0.714	3.03e-162
SLC30A7	5.88e-166	-0.250308	0.295	0.438	2.55e-161
PSENEN	1.01e-165	-0.306535	0.825	0.822	4.37e-161
TENT5A	7.34e-165	0.265785	0.863	0.759	3.19e-160
ITPRID2	3.02e-164	-0.800008	0.523	0.554	1.31e-159
TALDO1	1.4e-162	-0.291912	0.986	0.922	6.09e-158
NSMCE2	1.67e-162	-0.304806	0.768	0.78	7.26e-158
TLE5	4.66e-160	-0.294995	0.483	0.58	2.02e-155
UBE2C	9.51e-159	-0.572784	0.698	0.741	4.13e-154
PSMC4	1.8e-157	-0.291145	0.775	0.776	7.81e-153
RPL27A	3.68e-157	-0.277553	0.712	0.746	1.6e-152
ARHGAP29	9.75e-157	-0.332546	0.33	0.447	4.24e-152
IRF2BPL	9.87e-157	-0.351813	0.614	0.681	4.28e-152
SNRPB2	1.44e-156	-0.32234	0.914	0.872	6.26e-152
DPYSL3	1.3e-154	-0.476614	0.506	0.558	5.64e-150
RREB1	1.58e-154	-0.309087	0.326	0.454	6.87e-150
NACC1	4.07e-154	-0.253735	0.312	0.441	1.77e-149
GOLPH3	4.41e-151	-0.301623	0.84	0.83	1.91e-146
LMO7	4.41e-150	-0.738485	0.509	0.542	1.92e-145
NDUFS2	2.05e-149	-0.282057	0.704	0.746	8.91e-145
BRI3	6.89e-149	-0.290047	0.919	0.858	2.99e-144
RABGGTB	3.43e-148	-0.304978	0.38	0.504	1.49e-143
B4GALT1	3.89e-148	-0.276794	0.418	0.529	1.69e-143
ZFAND5	3.57e-146	-0.297138	0.637	0.706	1.55e-141
SNRPA	5.4e-146	-0.283829	0.656	0.71	2.34e-141
HEXIM1	8.31e-146	-0.251974	0.249	0.38	3.61e-141
BLOC1S1	1.41e-145	-0.270821	0.473	0.569	6.11e-141
OSTF1	1.22e-144	-0.326157	0.813	0.81	5.28e-140
BRIX1	2.63e-144	-0.297027	0.806	0.802	1.14e-139
UBE2I	2.85e-144	-0.292691	0.857	0.816	1.24e-139
EIF3L	6.84e-144	-0.2591	0.882	0.844	2.97e-139
LOC611209	8.99e-144	0.258182	0.41	0.286	3.9e-139
TOMM22	1.04e-143	-0.284256	0.93	0.865	4.54e-139
PDS5A	3.05e-143	-0.278117	0.395	0.515	1.32e-138
SMUG1	1.92e-142	-0.2621	0.372	0.494	8.33e-138
NDUFB7	2.43e-142	-0.256961	0.892	0.852	1.05e-137
LPCAT3	5.82e-142	-0.299621	0.656	0.715	2.53e-137
MYCBP2	2.85e-141	-0.40484	0.679	0.708	1.24e-136
RFX3	1.67e-140	-0.25896	0.235	0.363	7.25e-136
TACC3	3.46e-140	-0.310398	0.48	0.577	1.5e-135
TRIM28	3.75e-140	-0.303313	0.689	0.722	1.63e-135
AKT1S1	4.22e-140	-0.284577	0.585	0.659	1.83e-135
DEPDC1	2.86e-139	-0.260812	0.263	0.387	1.24e-134
LOC100688940	9.73e-138	-0.564184	0.355	0.406	4.23e-133
EIF1B	2.02e-137	-0.262684	0.536	0.617	8.78e-133
PSAT1	2.42e-137	-0.289073	0.692	0.76	1.05e-132
MSC	7.89e-137	-0.292548	0.154	0.265	3.43e-132
TTLL12	9.08e-134	-0.281724	0.484	0.56	3.94e-129
KIF15	1.25e-133	-0.299402	0.474	0.575	5.44e-129
NDUFAF2	1.73e-133	-0.290059	0.762	0.756	7.51e-129
CCNB1	2.39e-133	-0.410585	0.555	0.648	1.04e-128
NUDT2	2.51e-133	-0.310332	0.598	0.654	1.09e-128
WBP4	6.94e-133	-0.257598	0.874	0.845	3.01e-128
C35H6orf62	9.75e-133	-0.363094	0.611	0.649	4.24e-128
EBP	1.48e-131	-0.29238	0.537	0.618	6.43e-127
NUAK1	1.64e-131	-0.253205	0.15	0.262	7.12e-127
NABP2	1.78e-131	-0.27589	0.718	0.732	7.72e-127
CWC22	1.92e-131	-0.395154	0.576	0.606	8.32e-127
BMS1	4.19e-130	-0.300897	0.622	0.678	1.82e-125
UCHL5	1.26e-129	-0.263116	0.777	0.787	5.46e-125
CSNK2B	1.42e-129	-0.255312	0.883	0.84	6.15e-125
IPO5	1.42e-127	-0.262852	0.907	0.869	6.18e-123
PPP2R5A	3.2e-127	-0.326874	0.475	0.563	1.39e-122
EIF5B	1.96e-126	-0.380703	0.846	0.805	8.51e-122
CCN1	7.92e-125	-0.380994	0.938	0.914	3.44e-120
COPS6	8.03e-124	-0.254844	0.796	0.785	3.49e-119
IPO7	1.15e-122	-0.285516	0.525	0.609	4.97e-118
ZNHIT6	1.84e-121	-0.258497	0.407	0.515	7.99e-117
ATF4	3.34e-121	-0.267917	0.938	0.895	1.45e-116
FAM126A	6.38e-121	-0.355561	0.353	0.441	2.77e-116
TMBIM6	7.26e-121	-0.311316	0.87	0.834	3.15e-116
MRPS15	1.1e-119	-0.251472	0.678	0.713	4.77e-115
UBE2R2	3.91e-118	-0.255624	0.594	0.653	1.7e-113
CENPF	5.59e-117	-0.442199	0.633	0.699	2.43e-112
ZZZ3	1.38e-115	-0.260089	0.42	0.519	5.97e-111
TOP2A	3.44e-114	-0.459598	0.583	0.667	1.49e-109
TUBA1C	4.89e-113	-0.394793	0.902	0.847	2.12e-108
SUGT1	4.14e-112	-0.272826	0.709	0.717	1.8e-107
PTTG1	6.18e-112	-0.280473	0.757	0.803	2.68e-107
BET1	7.32e-112	-0.256655	0.529	0.59	3.18e-107
LGALS3	1.18e-111	-0.452406	0.981	0.759	5.14e-107
NME4	1.45e-110	-0.286913	0.828	0.795	6.28e-106
SBDS	2.05e-109	-0.276482	0.766	0.749	8.89e-105
THY1	2.8e-109	-0.472311	0.549	0.565	1.21e-104
HSPB1	3.31e-106	-0.501932	0.91	0.855	1.44e-101
SMC3	5.25e-106	-0.35598	0.802	0.761	2.28e-101
MIA3	2.64e-105	-0.297879	0.417	0.51	1.15e-100
TWIST1	2.11e-103	-0.336899	0.678	0.707	9.18e-99
MRPS9	1.57e-101	-0.260112	0.76	0.746	6.83e-97
PRIM2	2.57e-100	-0.253054	0.368	0.463	1.12e-95
BNC2	6.25e-100	-0.341938	0.461	0.532	2.71e-95
RBM26	4.86e-99	-0.330583	0.602	0.653	2.11e-94
UBAP2	3.25e-98	-0.283119	0.671	0.683	1.41e-93
TENT4B	3.34e-97	-0.299316	0.439	0.507	1.45e-92
CADM1	5.37e-96	-0.271305	0.311	0.403	2.33e-91
AP1S1	4.7e-93	-0.259137	0.835	0.789	2.04e-88
SLC4A7	1.54e-91	-0.271327	0.29	0.385	6.67e-87
GSTP1	6.18e-91	-0.253628	0.972	0.919	2.68e-86
CALM1	1.21e-85	-0.280884	0.521	0.554	5.24e-81
ID1	2.25e-85	-0.284241	0.912	0.909	9.76e-81
GADD45A	1.72e-82	-0.386566	0.363	0.428	7.45e-78
GLRX5	1.08e-81	-0.268114	0.792	0.755	4.71e-77
MAPK1IP1L	1.21e-80	-0.264042	0.741	0.728	5.26e-76
PLA2G7	4.87e-80	-0.332803	0.722	0.703	2.11e-75
ZRANB2	2.91e-78	-0.250095	0.691	0.71	1.27e-73
SNRNP70	5.38e-78	-0.267032	0.767	0.765	2.34e-73
MKI67	6.65e-78	-0.311625	0.483	0.561	2.89e-73
NCOR1	1.4e-77	-0.26678	0.733	0.723	6.08e-73
LDLR	3.63e-76	-0.330014	0.526	0.59	1.57e-71
TLN1	1.45e-74	-0.317401	0.806	0.778	6.32e-70
RTCB	1.91e-73	-0.252731	0.638	0.646	8.28e-69
KIF23	5.69e-73	-0.256125	0.579	0.635	2.47e-68
SCD	2.78e-71	-0.295388	0.763	0.769	1.21e-66
NFE2L2	4.37e-71	-0.329986	0.711	0.678	1.9e-66
CDCA3	4.98e-69	-0.256943	0.541	0.597	2.16e-64
LIMCH1	5.17e-69	-0.562589	0.544	0.488	2.24e-64
ASPN	5.65e-69	-0.452859	0.088	0.152	2.46e-64
MRPS31	4.44e-68	-0.284016	0.813	0.746	1.93e-63
PCDH18	7.02e-68	-0.25136	0.339	0.408	3.05e-63
COTL1	1.33e-66	-0.32922	0.441	0.46	5.78e-62
SLTM	3.57e-64	-0.251417	0.65	0.684	1.55e-59
TAX1BP1	2.9e-63	-0.309063	0.74	0.698	1.26e-58
ZC3H11A	4.12e-63	-0.268637	0.599	0.643	1.79e-58
AURKB	8.18e-63	-0.255266	0.512	0.582	3.55e-58
FZD2	2.43e-61	-0.272483	0.514	0.568	1.05e-56
LOC119863882	1.29e-59	-0.272125	0.89	0.859	5.6e-55
CCNB2	3.33e-57	-0.280421	0.556	0.615	1.44e-52
GSTA4	1.36e-55	-0.271042	0.517	0.541	5.92e-51
HNRNPA3	2.19e-55	-0.269653	0.939	0.878	9.5e-51
CDK1	4.49e-54	-0.272619	0.596	0.635	1.95e-49
FN1	9.55e-54	-0.443144	0.424	0.454	4.15e-49
LAMC1	4.25e-51	-0.312488	0.527	0.549	1.85e-46
SLC44A1	1.45e-50	-0.254214	0.337	0.387	6.31e-46
FBN1	1.29e-49	-0.288572	0.54	0.595	5.61e-45
ZFP36L2	4.36e-49	-0.268794	0.563	0.582	1.89e-44
IER3	4.38e-45	-0.265808	0.809	0.797	1.9e-40
PIR	1.84e-44	-0.48585	0.346	0.359	7.98e-40
IGF1R	2.31e-42	-0.252983	0.457	0.513	1e-37
NCKAP1	1.49e-41	-0.269988	0.579	0.578	6.49e-37
LOC111091725	1.47e-38	-0.296247	0.368	0.423	6.36e-34
HMGCS1	1.86e-37	-0.304702	0.838	0.787	8.09e-33
PLIN2	2.74e-35	-0.396951	0.877	0.782	1.19e-30
SERPINB6	1.78e-33	-0.310329	0.869	0.77	7.72e-29
COL16A1	2.97e-29	-0.279383	0.799	0.678	1.29e-24
FASN	8.16e-24	-0.291956	0.765	0.74	3.54e-19
SPARC	1.16e-23	-0.423262	0.991	0.951	5.05e-19
FKBP10	2.75e-23	-0.252512	0.644	0.642	1.2e-18
FOS	1.48e-16	-0.468804	0.772	0.715	6.41e-12

## Sheet: Table S7
Table S7. Differential expression between HMPOS-10 and all other cells. Positive average log2 fold-change values indicate that the feature is more highly expressed in HMPOS-10
Gene	p value	average log2 fold-change of the average expression between the two groups	percentage of cells where the gene is expressed HMPOS-10	percentage of cells where the feature is detected in HMPOS-2.5 and HMPOS-CTRL	Bonferroni-adjusted p-value using all features in the dataset
RBFA	0	-0.663496	0.65	0.788	0
DIPK1C	0	-0.694118	0	0.462	0
LOC119863882	0	-0.594645	0.888	0.863	0
NETO1	0	0.304097	0.374	0.019	0
LMAN1	0	-0.625409	0.944	0.928	0
CCN2	0	0.325369	0.345	0.081	0
RPS12	0	0.37193	1	0.986	0
PERP	0	0.343867	0.405	0.044	0
ABRACL	0	1.48472	0.91	0.045	0
STX11	0	0.327094	0.362	0.003	0
RAB32	0	0.366372	0.542	0.169	0
GINM1	0	-0.840638	0.722	0.859	0
PCMT1	0	-0.693822	0.786	0.858	0
LOC119875938	0	0.391777	0.486	0.07	0
EZR	0	0.687314	0.987	0.898	0
RNASET2	0	-0.796224	0.646	0.825	0
THBS2	0	-0.627165	0.015	0.307	0
VGLL2	0	0.268964	0.274	0.015	0
PKIB	0	1.42096	0.883	0.138	0
CTSV	0	0.33502	0.919	0.74	0
RORB	0	-0.320625	0.014	0.208	0
CEMIP2	0	-0.48872	0.179	0.43	0
S1PR3	0	-0.294321	0.044	0.259	0
BARX1	0	-0.3619	0.158	0.372	0
ECM2	0	-0.494699	0.05	0.389	0
OMD	0	-2.36482	0.027	0.822	0
OGN	0	-1.87373	0.098	0.851	0
RPS9	0	0.321996	1	0.979	0
LOC100683760	0	-1.01934	0.406	0.743	0
LOC119870913	0	-0.567106	0.196	0.489	0
LOC119870922	0	-1.5045	0.166	0.76	0
CLEC11A	0	-0.796764	0.112	0.518	0
RCN3	0	-0.372959	0.157	0.373	0
FTL	0	0.31653	1	0.985	0
PLEKHA4	0	0.28516	0.377	0.06	0
BCAT2	0	0.313748	0.739	0.455	0
KDELR1	0	-0.475887	0.979	0.935	0
TMEM160	0	-0.513207	0.859	0.858	0
CALM3	0	-0.575102	0.912	0.891	0
TOMM40	0	-0.568062	0.91	0.913	0
BCL3	0	0.307471	0.334	0.002	0
RABAC1	0	-0.548539	0.983	0.939	0
BLVRB	0	-0.855622	0.873	0.871	0
PSMC4	0	0.500486	0.94	0.719	0
HNRNPL	0	0.276544	0.88	0.661	0
SPINT2	0	-0.284033	0.06	0.273	0
COX7A1	0	-0.843045	0	0.572	0
APBB1IP	0	0.552308	0.576	0.039	0
DNAJC1	0	-0.507683	0.543	0.682	0
BAMBI	0	-0.750372	0.284	0.601	0
RSU1	0	-0.455117	0.753	0.785	0
CAMK1D	0	0.27735	0.394	0.087	0
CELF2	0	0.315367	0.297	0.003	0
ATP5F1C	0	0.375279	0.997	0.935	0
NET1	0	0.263024	0.629	0.349	0
KLF6	0	-0.810164	0.922	0.919	0
PFKP	0	-0.691699	0.421	0.665	0
CXXC5	0	-0.438775	0.153	0.428	0
IK	0	0.361685	0.889	0.667	0
GNPDA1	0	0.434842	0.852	0.551	0
DPYSL3	0	1.04972	0.921	0.411	0
SPINK5	0	0.582012	0.261	0.003	0
PLK2	0	0.384016	0.467	0.096	0
NDUFAF2	0	0.580432	0.942	0.695	0
CWC27	0	0.325989	0.812	0.555	0
SREK1	0	0.259152	0.805	0.561	0
PIK3R1	0	-0.322558	0.093	0.294	0
CCNB1	0	0.453973	0.831	0.545	0
GOT2	0	0.339423	0.924	0.727	0
CCDC102A	0	0.308352	0.549	0.189	0
LOC100686073	0	0.691297	0.452	0.037	0
MT1E	0	0.345298	0.307	0.047	0
MT2A	0	0.47578	0.729	0.499	0
MMP2	0	-0.994477	0.059	0.512	0
TENT4B	0	0.596061	0.806	0.375	0
HEATR3	0	0.267976	0.696	0.421	0
KHDRBS1	0	0.300412	0.949	0.795	0
PTP4A2	0	0.325146	0.986	0.889	0
COL16A1	0	-1.05131	0.51	0.789	0
FABP3	0	-3.85513	0.008	0.945	0
ATP5IF1	0	-0.428807	0.974	0.929	0
HMGN2	0	0.277585	0.994	0.933	0
SH3BGRL3	0	0.847934	0.988	0.84	0
STMN1	0	0.49972	0.993	0.897	0
RPL11	0	0.310808	1	0.985	0
CDC42	0	0.356955	0.89	0.645	0
HSPG2	0	-0.479666	0.039	0.321	0
EFHD2	0	0.573967	0.687	0.174	0
FBXO6	0	0.650205	0.821	0.369	0
SRM	0	-0.55363	0.93	0.906	0
PGD	0	1.02495	0.978	0.733	0
REEP5	0	-0.615551	0.848	0.867	0
SRP19	0	-0.453906	0.876	0.854	0
LOC119876122	0	-0.474413	0.545	0.664	0
CAMK4	0	0.383784	0.389	0.007	0
LOC111095125	0	0.274008	0.364	0.045	0
CAST	0	0.684662	0.932	0.599	0
GLRX	0	-0.903001	0.618	0.809	0
MEF2C	0	-0.763121	0.183	0.541	0
RASA1	0	0.341313	0.603	0.235	0
EDIL3	0	0.968472	0.785	0.06	0
VCAN	0	0.614636	0.689	0.124	0
RPS23	0	0.444045	1	0.987	0
LHFPL2	0	0.259112	0.538	0.226	0
IQGAP2	0	0.585379	0.647	0.107	0
SNRPN	0	0.579572	0.985	0.835	0
NDN	0	1.0542	0.818	0.002	0
FAM174B	0	0.358987	0.4	0.011	0
MFGE8	0	-0.634572	0.863	0.882	0
IDH2	0	-0.629023	0.824	0.85	0
SEC11A	0	-0.621456	0.888	0.888	0
RAMAC	0	0.532785	0.871	0.541	0
LOC119876140	0	0.295661	0.574	0.251	0
FAH	0	-0.272364	0.06	0.262	0
BCL2A1	0	0.320395	0.377	0.055	0
TMED3	0	-0.491203	0.947	0.909	0
DNAJA4	0	0.512251	0.486	0.003	0
CRABP1	0	0.375779	0.365	0.007	0
HTRA3	0	-0.602126	0.055	0.44	0
LRPAP1	0	-0.622642	0.93	0.924	0
C3H4orf48	0	-0.670529	0.774	0.831	0
TACC3	0	0.281465	0.753	0.474	0
UCHL1	0	1.86487	0.999	0.856	0
UGDH	0	0.311664	0.805	0.55	0
KLHL5	0	0.354541	0.668	0.311	0
FAM114A1	0	-0.432571	0.255	0.481	0
SMIM20	0	0.304116	0.853	0.622	0
SPON2	0	0.441596	0.469	0.075	0
NTPCR	0	0.703808	0.973	0.799	0
ANK3	0	0.350785	0.399	0.03	0
DDX21	0	-0.779514	0.833	0.897	0
HK1	0	-0.510905	0.604	0.698	0
PPA1	0	0.362262	0.959	0.828	0
UNC5B	0	-0.443148	0.04	0.342	0
P4HA1	0	-0.710098	0.682	0.761	0
ADK	0	-0.485138	0.502	0.636	0
RPS24	0	-0.439004	1	0.985	0
ZCCHC24	0	-0.427858	0.078	0.362	0
GLUD1	0	0.292689	0.903	0.721	0
ANXA8L1	0	-1.75296	0.282	0.537	0
DBN1	0	-0.457588	0.367	0.548	0
LMAN2	0	-0.45266	0.873	0.867	0
PRELID1	0	-0.337151	0.963	0.919	0
CLTB	0	-0.528742	0.849	0.856	0
BOD1	0	-0.803137	0.676	0.834	0
DUSP1	0	-1.02297	0.394	0.687	0
SLIT3	0	0.293013	0.423	0.078	0
SGCD	0	-0.405232	0.06	0.325	0
G3BP1	0	-0.448858	0.901	0.886	0
ATOX1	0	-0.4407	0.768	0.792	0
SPARC	0	-1.70159	0.946	0.97	0
GM2A	0	0.630954	0.651	0.183	0
ANXA6	0	-0.507984	0.364	0.585	0
SMIM3	0	-0.547108	0.192	0.488	0
RPS14	0	-0.351013	1	0.993	0
CAMK2A	0	-0.991705	0.003	0.632	0
ESM1	0	0.354917	0.252	0.002	0
SNX18	0	-0.733069	0.664	0.796	0
FST	0	0.368925	0.323	0.055	0
ITGA2	0	0.311648	0.346	0.02	0
C4H5orf51	0	0.278137	0.694	0.418	0
CARD6	0	0.276416	0.328	0.014	0
RPL37	0	-0.514406	0.998	0.972	0
LOC106558744	0	0.639271	0.999	0.957	0
SLC1A3	0	-0.674876	0.038	0.484	0
CDH6	0	0.659307	0.617	0.004	0
BASP1	0	-1.46166	0.698	0.788	0
RETREG1	0	-0.824154	0.18	0.641	0
ZNF622	0	-0.562563	0.569	0.694	0
NCAPD3	0	0.284379	0.693	0.404	0
APLP2	0	0.348435	0.732	0.41	0
ETS1	0	0.378455	0.66	0.307	0
DCPS	0	0.302407	0.761	0.484	0
CHEK1	0	0.313259	0.614	0.279	0
EI24	0	0.266454	0.673	0.389	0
TBRG1	0	0.3984	0.714	0.346	0
CLMP	0	0.35973	0.417	0.032	0
SC5D	0	0.388552	0.778	0.464	0
THY1	0	-0.539263	0.398	0.615	0
C1QTNF5	0	-0.409994	0	0.32	0
PHLDB1	0	-0.307573	0.07	0.275	0
ATP5MG	0	0.321913	0.999	0.955	0
TAGLN	0	1.71931	0.669	0.063	0
CADM1	0	0.691028	0.779	0.234	0
REXO2	0	0.57392	0.951	0.726	0
ZW10	0	0.256724	0.629	0.343	0
SDHD	0	0.359442	0.84	0.561	0
DLAT	0	0.269988	0.662	0.375	0
FDX1	0	0.386694	0.86	0.599	0
RDX	0	0.592297	0.917	0.625	0
RAB39A	0	0.391457	0.411	0.005	0
SLC35F2	0	-0.642559	0.509	0.709	0
PDGFD	0	-1.0438	0.05	0.658	0
YAP1	0	0.354896	0.845	0.587	0
MYBBP1A	0	-0.49422	0.814	0.828	0
PIMREG	0	-0.549417	0.128	0.423	0
C1QBP	0	-0.369481	0.993	0.954	0
PFN1	0	0.710021	1	0.958	0
SLC25A11	0	-0.428149	0.887	0.855	0
CHRNE	0	0.391037	0.363	0.002	0
PSMB6	0	0.52028	0.998	0.952	0
CXCL16	0	0.264896	0.455	0.15	0
PHF23	0	0.300029	0.753	0.484	0
EIF5A	0	-0.516525	0.984	0.946	0
TMEM256	0	-0.489651	0.659	0.734	0
FGF11	0	0.418883	0.578	0.159	0
POLR2A	0	0.523905	0.883	0.585	0
TP53	0	-0.472349	0.068	0.416	0
CHD3	0	0.419576	0.739	0.384	0
TRAPPC1	0	0.379771	0.974	0.865	0
AURKB	0	0.39394	0.779	0.483	0
RPL26	0	0.395994	1	0.97	0
LOC608772	0	1.10975	0.972	0.69	0
PMP22	0	0.45763	0.978	0.862	0
UBB	0	0.404566	0.999	0.961	0
NCOR1	0	0.502191	0.919	0.66	0
B9D1	0	0.446562	0.782	0.425	0
FLII	0	0.606098	0.828	0.402	0
ALKBH5	0	0.409419	0.74	0.366	0
MPRIP	0	0.453285	0.85	0.547	0
USP22	0	0.393235	0.751	0.407	0
TMEM11	0	0.272545	0.813	0.572	0
MAP2K3	0	0.387289	0.88	0.629	0
SERBP1	0	0.577241	1	0.962	0
MIER1	0	0.443044	0.737	0.347	0
JAK1	0	0.340459	0.921	0.728	0
LOC111095933	0	0.406878	0.505	0.1	0
USP1	0	0.443322	0.959	0.805	0
NFIA	0	0.31873	0.508	0.143	0
FGGY	0	0.250761	0.292	0.006	0
TMEM59	0	-0.477825	0.723	0.77	0
MAGOH	0	0.509744	0.978	0.855	0
CZIB	0	0.265355	0.571	0.283	0
ECHDC2	0	-0.5694	0.292	0.584	0
MXRA8	0	-0.711872	0.022	0.503	0
MRPL20	0	0.308722	0.995	0.932	0
VWA1	0	-0.469965	0.128	0.362	0
SSU72	0	0.46821	0.944	0.743	0
LOC489591	0	0.260795	0.856	0.635	0
GNB1	0	0.261645	0.809	0.572	0
FAAP20	0	0.513065	0.887	0.55	0
C5H1orf174	0	0.471242	0.787	0.458	0
RPL22	0	0.533494	1	0.977	0
RERE	0	0.397618	0.8	0.464	0
LOC489640	0	-0.257336	0	0.208	0
LOC479600	0	0.289615	0.744	0.472	0
UBE4B	0	0.413423	0.637	0.232	0
RPL13	0	0.517085	1	0.993	0
CDT1	0	0.311111	0.637	0.316	0
MVD	0	0.342414	0.898	0.732	0
ZNF469	0	-0.264531	0.002	0.201	0
MAP1LC3B	0	0.728039	0.966	0.7	0
COX4I1	0	0.484539	1	0.971	0
COTL1	0	0.961772	0.887	0.305	0
HSBP1	0	0.389926	0.984	0.868	0
GCSH	0	-0.502672	0.926	0.9	0
CMC2	0	0.392901	0.951	0.778	0
KARS1	0	0.612862	0.976	0.801	0
GABARAPL2	0	0.290682	0.891	0.663	0
LOC119876317	0	0.43073	0.957	0.784	0
SF3B3	0	0.387581	0.802	0.498	0
PSMD7	0	0.668099	0.997	0.924	0
UTP4	0	0.312132	0.821	0.58	0
NUTF2	0	0.547958	0.962	0.767	0
TPPP3	0	-0.396522	0.013	0.285	0
E2F4	0	0.396577	0.717	0.368	0
HSF4-1	0	0.441725	0.552	0.208	0
NAE1	0	0.274955	0.753	0.49	0
CMTM3	0	0.758939	0.846	0.377	0
CDH11	0	-1.3671	0.14	0.781	0
CCT6A	0	0.497582	0.999	0.948	0
SUMF2	0	0.279322	0.453	0.134	0
CHCHD2	0	0.545079	0.999	0.957	0
SBDS	0	0.579551	0.94	0.691	0
GALNT17	0	0.432384	0.432	0.006	0
RFC2	0	0.410861	0.9	0.66	0
EIF4H	0	0.399085	0.996	0.924	0
ABHD11	0	0.276308	0.507	0.19	0
BUD23	0	0.935451	0.992	0.868	0
MDH2	0	0.913738	0.995	0.869	0
HSPB1	0	1.05382	0.965	0.842	0
POLR2J	0	0.416578	0.964	0.81	0
ORAI2	0	0.319	0.586	0.253	0
FIS1	0	0.346091	0.912	0.71	0
VGF	0	0.358016	0.391	0.026	0
AP1S1	0	0.625659	0.964	0.749	0
SERPINE1	0	1.27575	0.766	0.121	0
GNB2	0	0.354803	0.981	0.874	0
MOSPD3	0	0.300533	0.682	0.373	0
PCOLCE	0	-1.06136	0.546	0.905	0
PPP1R35	0	0.273373	0.723	0.459	0
TAF6	0	0.275311	0.587	0.281	0
MCM7	0	0.5753	0.927	0.633	0
COPS6	0	0.360249	0.928	0.741	0
ATP5J2	0	0.327671	0.998	0.943	0
BUD31	0	0.255986	0.961	0.828	0
ARPC1A	0	0.570247	0.994	0.89	0
NPTX2	0	0.323479	0.354	0.043	0
BAIAP2L1	0	0.286961	0.328	0.002	0
BRI3	0	0.657489	0.982	0.843	0
LOC100683001	0	0.425562	0.648	0.241	0
RAC1	0	0.300645	0.633	0.309	0
FSCN1	0	-0.598936	0.791	0.842	0
ACTB	0	0.44663	1	0.989	0
WIPI2	0	0.650488	0.854	0.457	0
TGFB1I1	0	0.258788	0.278	0.001	0
VKORC1	0	-0.838901	0.75	0.867	0
BCL7C	0	0.299575	0.8	0.534	0
DCTPP1	0	-0.457115	0.787	0.804	0
METTL9	0	0.291676	0.813	0.547	0
RPS15A	0	-0.536523	1	0.984	0
GSPT1	0	-0.469314	0.884	0.87	0
EMP2	0	0.401749	0.564	0.149	0
NMRAL1	0	0.725966	0.977	0.808	0
VASN	0	-0.692769	0.032	0.478	0
THOC6	0	0.47099	0.784	0.419	0
HCFC1R1	0	0.760783	0.87	0.441	0
ELOB	0	0.832946	1	0.941	0
ATP6V0C	0	0.686674	0.998	0.932	0
CCNF	0	0.279962	0.47	0.187	0
RPS2	0	1.11451	1	0.99	0
NDUFB10	0	0.621894	0.977	0.817	0
MSRB1	0	-0.392595	0.369	0.543	0
TSR3	0	0.279067	0.884	0.667	0
UBE2I	0	0.613995	0.965	0.783	0
STUB1	0	0.254036	0.82	0.593	0
METTL26	0	0.497391	0.909	0.632	0
NME4	0	0.755952	0.972	0.749	0
SNRNP25	0	0.344682	0.905	0.705	0
LOC119872230	0	0.694031	0.998	0.928	0
WDR77	0	0.304857	0.916	0.742	0
LRIF1	0	0.483066	0.643	0.211	0
LAMTOR5	0	0.417912	0.995	0.928	0
ALX3	0	0.399922	0.442	0.004	0
LOC479911	0	2.36722	0.984	0.042	0
LOC479912	0	0.398523	0.798	0.552	0
AMPD2	0	0.308165	0.584	0.242	0
GNAI3	0	0.40795	0.971	0.839	0
PSMA5	0	0.682404	0.995	0.914	0
GPSM2	0	0.395686	0.736	0.393	0
SLC25A24	0	0.475878	0.78	0.387	0
LOC102152658	0	0.361102	0.582	0.23	0
RTCA	0	0.371487	0.852	0.578	0
SASS6	0	0.324828	0.587	0.241	0
DPYD	0	0.331804	0.463	0.092	0
CNN3	0	0.317011	0.941	0.762	0
ABCD3	0	0.336283	0.647	0.295	0
ARHGAP29	0	0.609423	0.74	0.295	0
DNTTIP2	0	0.566995	0.944	0.702	0
BCAR3	0	0.284012	0.391	0.066	0
FNBP1L	0	0.310254	0.584	0.253	0
TMED5	0	0.408958	0.859	0.58	0
MTF2	0	0.361345	0.712	0.345	0
RPL5	0	0.825739	1	0.974	0
EVI5	0	0.340945	0.718	0.394	0
GLMN	0	0.329365	0.598	0.237	0
ZNF644	0	0.263626	0.781	0.483	0
ZNF326	0	0.553061	0.957	0.767	0
GTF2B	0	0.391345	0.7	0.35	0
LMO4	0	0.685049	0.851	0.406	0
SELENOF	0	0.632865	0.993	0.903	0
SH3GLB1	0	0.378681	0.838	0.552	0
ODF2L	0	0.382158	0.556	0.165	0
C6H1orf52	0	0.321271	0.706	0.388	0
GNG5	0	1.15152	0.995	0.838	0
RPF1	0	0.356029	0.931	0.719	0
TTLL7	0	0.276049	0.407	0.101	0
DNAJB4	0	0.391708	0.549	0.145	0
USP33	0	0.348752	0.7	0.342	0
ZZZ3	0	0.330805	0.733	0.403	0
RABGGTB	0	0.25464	0.703	0.381	0
ACADM	0	0.760266	0.904	0.477	0
CTH	0	0.381072	0.638	0.323	0
ANKRD13C	0	0.63919	0.927	0.655	0
SRSF11	0	0.683132	0.98	0.874	0
WLS	0	0.845181	0.962	0.644	0
GNG12	0	0.533902	0.761	0.392	0
GADD45A	0	0.907264	0.803	0.271	0
ADIPOR1	0	-0.410183	0.791	0.796	0
SHISA4	0	-0.498621	0.401	0.609	0
ZNF281	0	0.272016	0.702	0.411	0
C7H1orf53	0	0.393851	0.566	0.166	0
CD55	0	0.692205	0.617	0.047	0
CENPF	0	0.372758	0.87	0.611	0
GLUL	0	0.409538	0.482	0.087	0
LAMC1	0	0.549151	0.829	0.443	0
PLA2G4A	0	0.406987	0.687	0.333	0
TOR3A	0	-0.66179	0.401	0.679	0
RASAL2	0	0.286972	0.845	0.6	0
TNN	0	-0.378679	0.005	0.218	0
MRPS14	0	-0.675916	0.884	0.886	0
PRDX6	0	0.298908	0.997	0.945	0
DPT	0	-2.00812	0.002	0.642	0
LOC102152361	0	0.26595	0.435	0.116	0
ENAH	0	-0.70285	0.826	0.866	0
DEGS1	0	-0.679146	0.76	0.832	0
HDGF	0	0.426905	0.916	0.695	0
NES	0	-0.585997	0.002	0.381	0
GPATCH4	0	-0.589975	0.821	0.855	0
SSR2	0	-0.337405	0.997	0.956	0
RUSC1	0	-0.374428	0.146	0.384	0
FLAD1	0	-0.682368	0.117	0.548	0
RAB13	0	0.468628	0.909	0.677	0
S100A2	0	0.627246	0.526	0.181	0
S100A4	0	-3.60327	0.394	0.956	0
S100A6	0	3.81384	0.995	0.017	0
ST8SIA5	0	-0.368809	0.039	0.306	0
GALNT1	0	-0.727344	0.838	0.877	0
CDH2	0	0.571694	0.552	0.013	0
COLEC12	0	-0.758227	0.297	0.628	0
NDC80	0	0.325094	0.717	0.433	0
LOC607207	0	0.758727	0.998	0.9	0
RALBP1	0	-0.489398	0.822	0.832	0
APCDD1	0	-0.410252	0.024	0.312	0
LOC119876465	0	0.528152	0.999	0.944	0
TRIP11	0	-0.562823	0.498	0.662	0
NDUFB1	0	-0.579375	0.958	0.921	0
LGMN	0	-0.585914	0.621	0.733	0
DAD1	0	-0.383966	0.988	0.941	0
MMP14	0	-0.38629	0.122	0.333	0
CHMP4A	0	-0.585328	0.482	0.683	0
NEDD8	0	-0.324946	0.991	0.943	0
STXBP6	0	-0.518717	0.387	0.589	0
LOC608162	0	0.353364	0.677	0.334	0
FOXG1	0	0.296536	0.341	0.007	0
SPTSSA	0	-0.564408	0.606	0.743	0
BAZ1A	0	-0.622851	0.646	0.776	0
FAM177A1	0	-0.447686	0.461	0.605	0
TRAPPC6B	0	-0.348658	0.21	0.411	0
RPS29	0	0.286774	1	0.979	0
GNG2	0	-0.518038	0.283	0.543	0
FERMT2	0	-0.552419	0.868	0.868	0
BMP4	0	-0.719233	0.467	0.656	0
MAPK1IP1L	0	0.510384	0.929	0.665	0
LGALS3	0	2.1939	0.999	0.775	0
DLGAP5	0	0.320611	0.835	0.553	0
KTN1	0	0.379607	0.992	0.91	0
PSMA3	0	0.582639	0.983	0.873	0
L3HYPDH	0	0.376561	0.685	0.336	0
DHRS7	0	-0.440262	0.889	0.872	0
LOC609748	0	-0.573636	0.606	0.73	0
PPP2R5E	0	0.299515	0.85	0.622	0
MTHFD1	0	0.398962	0.886	0.652	0
HSPA2	0	0.352364	0.68	0.369	0
MPP5	0	0.309581	0.509	0.164	0
PLEK2	0	0.324462	0.498	0.139	0
ARG2	0	0.983698	0.773	0.054	0
ERH	0	0.377826	0.999	0.955	0
SIPA1L1	0	0.307531	0.504	0.141	0
DPF3	0	0.471828	0.452	0.076	0
FOS	0	-1.79362	0.518	0.808	0
IRF2BPL	0	0.337617	0.847	0.594	0
GTF2A1	0	0.250886	0.618	0.336	0
ZC3H14	0	0.561651	0.803	0.386	0
PSMC1	0	0.856086	0.911	0.465	0
CALM1	0	0.775442	0.879	0.428	0
PPP4R3A	0	0.341263	0.651	0.295	0
TMEM251	0	0.263718	0.54	0.23	0
GON7	0	0.559601	0.874	0.542	0
DDX24	0	0.381301	0.956	0.806	0
DICER1	0	0.263272	0.54	0.223	0
GLRX5	0	0.732223	0.953	0.703	0
GSKIP	0	0.300074	0.566	0.231	0
PAPOLA	0	0.328341	0.91	0.713	0
VRK1	0	0.479691	0.6	0.155	0
CCNK	0	0.329228	0.624	0.299	0
SLC25A29	0	-0.290953	0.095	0.29	0
HSP90AA1	0	0.627542	1	0.997	0
CINP	0	-0.698999	0.626	0.775	0
ANKRD9	0	-0.679975	0.592	0.751	0
LOC100686502	0	-1.7324	0.001	0.66	0
EIF5	0	-0.396224	0.996	0.966	0
LOC100855552	0	-1.53099	0.467	0.695	0
BAG5	0	-0.557558	0.735	0.802	0
COA8	0	-0.804136	0.771	0.854	0
KLC1	0	-0.470781	0.625	0.699	0
ZFYVE21	0	-0.517788	0.498	0.649	0
ATP5MJ	0	-0.419702	0.995	0.954	0
SIVA1	0	-1.06105	0.96	0.946	0
AKT1	0	-0.616711	0.651	0.768	0
JAG2	0	-0.550204	0.012	0.341	0
CRIP2	0	-0.93828	0.666	0.803	0
CRIP1	0	0.403532	0.387	0.006	0
LOC119876513	0	-1.11614	0.016	0.707	0
METRNL	0	-1.36267	0.401	0.805	0
SLC16A3	0	-0.398395	0.004	0.234	0
DCXR	0	-0.861631	0.444	0.745	0
CENPX	0	-0.448521	0.631	0.704	0
ASPSCR1	0	-0.647442	0.842	0.83	0
PYCR1	0	-1.3668	0.624	0.893	0
P4HB	0	-0.916249	0.978	0.969	0
MRPL12	0	-0.430202	0.892	0.87	0
ACTG1	0	-1.07823	0.999	0.991	0
C1QTNF1	0	-0.497355	0.008	0.393	0
TIMP2	0	-0.460958	0.201	0.474	0
TK1	0	-1.19143	0.636	0.798	0
SYNGR2	0	-0.585183	0.161	0.504	0
TNRC6C	0	-0.500201	0.288	0.501	0
SEPTIN9	0	-0.635467	0.459	0.682	0
SEC14L1	0	-0.644218	0.819	0.862	0
RNF157	0	-0.378138	0.096	0.366	0
TEN1	0	-0.690633	0.662	0.802	0
MRPL38	0	-0.449232	0.705	0.75	0
TRIM47	0	-0.457365	0.15	0.412	0
H3-3B	0	-1.36576	0.998	0.983	0
MRPS7	0	-0.404266	0.819	0.821	0
SUMO2	0	-0.340225	0.998	0.959	0
NT5C	0	-2.05273	0.005	0.892	0
FADS6	0	-0.544331	0.037	0.427	0
RPL38	0	-0.604712	1	0.987	0
LOC111097339	0	-0.367644	0.078	0.326	0
WIPI1	0	-0.539645	0.054	0.434	0
RGS9	0	-0.484515	0.188	0.45	0
NOL11	0	-0.576724	0.727	0.799	0
DDX5	0	-0.696633	0.994	0.979	0
FTSJ3	0	-0.573611	0.678	0.77	0
CCDC47	0	-0.636662	0.683	0.79	0
DCAF7	0	-0.444867	0.635	0.717	0
LOC102156027	0	0.421747	0.631	0.165	0
MRC2	0	-1.06079	0.248	0.661	0
HEXIM1	0	0.26904	0.566	0.259	0
NMT1	0	-0.460822	0.673	0.737	0
EFTUD2	0	-0.462966	0.706	0.759	0
SLC25A39	0	-0.452482	0.782	0.802	0
LSM12	0	-0.608329	0.728	0.812	0
TMEM101	0	-0.514377	0.312	0.557	0
ARL4D	0	-1.4425	0.22	0.785	0
LOC480510	0	-0.417324	0.666	0.724	0
RAMP2	0	0.290959	0.331	0.001	0
CAVIN1	0	-0.457368	0.567	0.676	0
ACLY	0	0.472187	0.975	0.87	0
KRT10	0	0.323704	0.981	0.883	0
SMARCE1	0	0.3309	0.71	0.413	0
TOP2A	0	0.567647	0.853	0.566	0
MIEN1	0	0.315728	0.799	0.534	0
PSMB3	0	0.644631	0.995	0.918	0
NPEPPS	0	0.504753	0.876	0.556	0
KPNB1	0	0.280865	0.979	0.889	0
HOXB2	0	0.276085	0.316	0.001	0
CALCOCO2	0	0.385305	0.819	0.517	0
ATP5MC1	0	1.44233	0.999	0.946	0
IGF2BP1	0	0.635719	0.908	0.565	0
LOC106559295	0	-0.902698	0.001	0.522	0
COL1A1	0	1.31375	0.83	0.031	0
SKA2	0	-0.618955	0.608	0.748	0
CLTC	0	0.314405	0.907	0.707	0
TMEM98	0	0.477116	0.776	0.414	0
PSMD11	0	0.344716	0.955	0.818	0
EVI2A	0	0.304952	0.331	0.027	0
TMEM97	0	1.07668	0.812	0.047	0
GLOD4	0	0.350465	0.887	0.658	0
LOC119876659	0	0.278791	0.742	0.49	0
DPP7	0	-0.383859	0.023	0.308	0
PAXX	0	-0.631818	0.712	0.81	0
EDF1	0	0.34337	0.988	0.895	0
PHPT1	0	0.272939	0.961	0.836	0
RPL7A	0	0.268263	0.999	0.99	0
COL5A1	0	-1.33055	0.759	0.926	0
GBGT1	0	-0.461943	0.022	0.375	0
PTGES	0	-1.58743	0.009	0.737	0
PRRX2	0	-0.418076	0.415	0.604	0
IER5L	0	0.664536	0.768	0.378	0
CERCAM	0	-0.440876	0.058	0.373	0
ST6GALNAC4	0	-0.639473	0.557	0.719	0
ST6GALNAC6	0	-0.516068	0.109	0.463	0
ANGPTL2	0	-0.924925	0	0.552	0
HSPA5	0	-0.625882	0.989	0.973	0
RABEPK	0	-0.557872	0.575	0.717	0
PPP6C	0	-0.68007	0.672	0.804	0
RPL35	0	-0.554773	1	0.991	0
RBM18	0	-0.504667	0.709	0.773	0
NDUFA8	0	-0.542577	0.991	0.943	0
BLOC1S1	0	0.426612	0.784	0.453	0
RPS26	0	0.90283	1	0.985	0
PA2G4	0	0.624786	0.995	0.92	0
MYL6	0	0.367583	0.999	0.953	0
NABP2	0	0.494183	0.919	0.662	0
COQ10A	0	0.491847	0.787	0.416	0
CS	0	0.487219	0.916	0.661	0
CNPY2	0	0.27321	0.989	0.915	0
BAZ2A	0	0.334414	0.614	0.249	0
ATP5F1B	0	0.89493	0.999	0.942	0
PTGES3	0	0.286286	0.674	0.393	0
NACA	0	0.572043	1	0.962	0
SHMT2	0	0.370697	0.912	0.709	0
DCTN2	0	0.474858	0.904	0.628	0
CDK4	0	0.728062	0.993	0.895	0
TSFM	0	0.337675	0.893	0.69	0
ATP23	0	0.532241	0.686	0.208	0
WIF1	0	-1.14224	0.031	0.506	0
HMGA2	0	1.58339	0.901	0.053	0
LLPH	0	0.271006	0.702	0.418	0
TMBIM4	0	0.316522	0.933	0.755	0
CAND1	0	0.261217	0.713	0.433	0
RAP1B	0	0.406957	0.933	0.738	0
CCT2	0	0.529328	0.994	0.915	0
RAB3IP	0	0.403043	0.506	0.087	0
CNOT2	0	0.304015	0.721	0.409	0
TSPAN8	0	0.317051	0.273	0.001	0
ATXN7L3B	0	0.351123	0.566	0.155	0
GLIPR1	0	-0.367049	0.02	0.318	0
KRR1	0	0.376088	0.691	0.346	0
GTSE1	0	0.35397	0.636	0.31	0
ATXN10	0	0.391914	0.83	0.522	0
NUP50	0	0.404316	0.758	0.398	0
SAMM50	0	0.390719	0.795	0.471	0
TTLL12	0	0.499345	0.796	0.446	0
NDUFA6	0	0.338354	0.911	0.709	0
TNFRSF13C	0	-0.259252	0.005	0.224	0
XRCC6	0	0.366048	0.569	0.184	0
PHF5A	0	0.346187	0.967	0.829	0
TOB2	0	0.25518	0.568	0.266	0
RBX1	0	0.520974	0.98	0.839	0
ST13	0	0.444162	0.954	0.791	0
ADSL	0	0.467548	0.753	0.38	0
RPS19BP1	0	0.559442	0.983	0.85	0
ATF4	0	0.364574	0.979	0.885	0
RPL3	0	0.25598	1	0.971	0
TOMM22	0	0.676958	0.986	0.852	0
POLR2F	0	0.469952	0.976	0.834	0
EIF3L	0	0.44638	0.969	0.818	0
LGALS1	0	-0.310413	0.999	0.975	0
IFT27	0	0.323169	0.648	0.361	0
EIF3D	0	0.663079	0.978	0.81	0
TXN2	0	0.510823	0.905	0.636	0
RBFOX2	0	0.467116	0.934	0.712	0
MCM5	0	0.539867	0.809	0.447	0
FBXO7	0	0.375057	0.683	0.317	0
RTCB	0	0.629774	0.901	0.555	0
PWP1	0	0.543531	0.895	0.643	0
NUAK1	0	0.4614	0.49	0.134	0
C10H12orf75	0	0.300549	0.397	0.081	0
C10H12orf45	0	0.403964	0.732	0.383	0
CHST11	0	0.380758	0.527	0.146	0
TXNRD1	0	0.422175	0.939	0.759	0
SEPTIN10	0	0.299148	0.648	0.333	0
RANBP2	0	0.264988	0.684	0.395	0
LIMS1	0	0.533309	0.941	0.723	0
GCC2	0	0.377306	0.74	0.397	0
MRPS9	0	0.596739	0.933	0.689	0
MAP4K4	0	0.517934	0.886	0.584	0
CNOT11	0	0.268902	0.509	0.199	0
RPL31	0	0.718458	0.952	0.691	0
PDCL3	0	0.454496	0.866	0.582	0
CHST10	0	0.338823	0.492	0.116	0
EIF5B	0	0.593109	0.966	0.768	0
TXNDC9	0	0.468534	0.815	0.462	0
MRPL30	0	0.47184	0.757	0.377	0
COX5B	0	0.544	0.995	0.916	0
ZFP36L2	0	0.643176	0.847	0.483	0
LRPPRC	0	0.422057	0.807	0.492	0
SIX2	0	-0.315822	0.026	0.242	0
RHOQ	0	0.280679	0.805	0.539	0
MCFD2	0	0.740101	0.914	0.569	0
CALM2	0	0.914105	0.998	0.941	0
EPCAM	0	0.787308	0.587	0.005	0
MSH6	0	0.367588	0.732	0.48	0
NRXN1	0	0.299294	0.28	0.001	0
SPTBN1	0	0.298458	0.782	0.498	0
RTN4	0	0.340299	0.969	0.783	0
RPS27A	0	0.751949	1	0.983	0
CCT4	0	0.57577	0.995	0.913	0
MDH1	0	0.388269	0.976	0.838	0
ACTR2	0	0.428209	0.959	0.757	0
PCBP1	0	0.540367	0.935	0.701	0
LOC119876783	0	-0.490877	0.327	0.559	0
RACK1	0	-0.929645	0.998	0.975	0
CANX	0	-0.78547	0.884	0.897	0
RUFY1	0	-0.365704	0.13	0.364	0
NHP2	0	-0.583783	0.948	0.906	0
TMED9	0	-0.8367	0.836	0.867	0
CDO1	0	0.371633	0.331	0.012	0
COMMD10	0	-0.418535	0.538	0.648	0
SRFBP1	0	-1.16309	0.587	0.838	0
LOC106559462	0	-0.345106	0.038	0.25	0
LOX	0	-1.26207	0.669	0.793	0
SNCAIP	0	-0.974485	0.026	0.609	0
PPIC	0	-1.07184	0.673	0.87	0
MARCHF3	0	-0.705998	0.453	0.666	0
RAPGEF6	0	0.795283	0.825	0.233	0
PDLIM4	0	-0.316685	0.083	0.297	0
HSPA4	0	0.330071	0.838	0.572	0
CDKN2AIPNL	0	-0.37626	0.236	0.441	0
DDX46	0	-0.503597	0.801	0.833	0
TXNDC15	0	-0.591306	0.509	0.704	0
FAM13B	0	0.507802	0.632	0.157	0
KIF20A	0	1.0126	0.792	0.215	0
CDC23	0	0.466008	0.606	0.152	0
FAM53C	0	0.400306	0.506	0.081	0
KDM3B	0	0.261635	0.41	0.094	0
ETF1	0	1.39773	0.965	0.548	0
HSPA9	0	2.09152	0.993	0.78	0
CTNNA1	0	1.28258	0.956	0.432	0
LOC119873904	0	0.546804	0.921	0.694	0
MATR3	0	1.0332	0.991	0.857	0
KIAA2026	0	0.252064	0.45	0.13	0
RANBP6	0	0.275218	0.451	0.136	0
PTPRD	0	0.261376	0.296	0.002	0
ZDHHC21	0	0.253461	0.322	0.019	0
BNC2	0	0.462156	0.803	0.408	0
CNTLN	0	0.644712	0.665	0.104	0
ADAMTSL1	0	0.474852	0.524	0.027	0
RRAGA	0	0.592242	0.931	0.684	0
HAUS6	0	0.315012	0.691	0.389	0
PLIN2	0	1.10057	0.97	0.76	0
RPS6	0	1.71534	1	0.982	0
ACER2	0	0.413544	0.46	0.046	0
FOCAD	0	0.407564	0.538	0.092	0
HACD4	0	0.311446	0.355	0.002	0
KLHL9	0	0.410241	0.562	0.129	0
MTAP	0	-0.945903	0	0.647	0
CDKN2A	0	-2.61207	0	0.93	0
LOC119873925	0	-0.687724	0	0.485	0
ELAVL2	0	0.266663	0.294	0.002	0
CAAP1	0	0.581145	0.752	0.299	0
PLAA	0	1.17227	0.923	0.33	0
IFT74	0	0.85531	0.86	0.378	0
MOB3B	0	0.839765	0.676	0.052	0
C11H9orf72	0	0.376618	0.494	0.083	0
LOC119876815	0	0.507308	0.901	0.64	0
NDUFB6	0	0.451969	0.987	0.898	0
LOC119863874	0	0.855457	0.962	0.696	0
SMU1	0	0.558483	0.925	0.66	0
B4GALT1	0	0.322071	0.727	0.413	0
UBE2R2	0	0.309573	0.83	0.566	0
UBAP2	0	0.444003	0.873	0.612	0
ENHO	0	0.353641	0.565	0.191	0
VCP	0	1.24207	0.997	0.95	0
FANCG	0	0.469753	0.681	0.247	0
STOML2	0	0.569877	0.983	0.853	0
TPM2	0	2.74443	0.977	0.045	0
TLN1	0	0.443929	0.939	0.735	0
CLTA	0	1.77152	0.997	0.883	0
GNE	0	0.27957	0.388	0.066	0
MELK	0	0.769579	0.766	0.227	0
TOMM5	0	-0.514283	0.839	0.852	0
LOC111098095	0	-0.609154	0.04	0.489	0
ERP44	0	-0.63936	0.523	0.732	0
MRPL50	0	-0.975229	0.596	0.827	0
RNF20	0	-0.701362	0.357	0.669	0
SMC2	0	-0.726137	0.745	0.757	0
SLC44A1	0	0.698544	0.749	0.241	0
TXN	0	0.742668	0.997	0.953	0
PTGR1	0	0.76198	0.886	0.625	0
COL27A1	0	-0.434413	0.059	0.316	0
RAB14	0	-0.642894	0.576	0.739	0
GSN	0	-0.916015	0.125	0.658	0
PPP1R18	0	0.44399	0.669	0.261	0
NRM	0	0.290358	0.835	0.584	0
FLOT1	0	0.270247	0.714	0.439	0
DLA-64	0	-0.615315	0.514	0.686	0
PRRC2A	0	0.283026	0.842	0.608	0
BAG6	0	0.322535	0.739	0.433	0
CSNK2B	0	0.526658	0.973	0.814	0
CLIC1	0	0.895076	0.998	0.915	0
LSM2	0	0.475722	0.995	0.929	0
LOC100684741	0	0.651774	0.992	0.898	0
PPT2	0	0.277003	0.476	0.153	0
RNF5	0	0.350542	0.798	0.515	0
PBX2	0	0.519818	0.623	0.123	0
HMGA1	0	1.96251	0.986	0.503	0
SCUBE3	0	0.331404	0.309	0.009	0
SRPK1	0	0.403432	0.874	0.593	0
CDKN1A	0	0.388138	0.437	0.069	0
SLC29A1	0	-0.317492	0.11	0.323	0
HSP90AB1	0	0.824712	1	0.981	0
CYP39A1	0	-0.408159	0.207	0.408	0
PLA2G7	0	0.755624	0.916	0.638	0
TRAM2	0	-0.750931	0.384	0.65	0
TMEM14A	0	-0.516207	0.937	0.892	0
GSTA4	0	-0.521032	0.401	0.578	0
BAG2	0	-1.15843	0.546	0.816	0
RAB23	0	-0.88028	0.532	0.766	0
COL12A1	0	-1.80801	0.546	0.848	0
LOC106559577	0	-0.896421	0.109	0.659	0
LOC119863903	0	0.320298	0.998	0.944	0
LOC119863879	0	-0.710328	0.992	0.963	0
TPBG	0	0.250642	0.438	0.138	0
LOC102154281	0	0.352527	0.391	0.001	0
CRYBG1	0	0.291233	0.42	0.079	0
SNX3	0	0.338279	0.982	0.863	0
RPF2	0	-0.415067	0.386	0.549	0
REV3L	0	-0.522105	0.359	0.527	0
LAMA4	0	0.523331	0.501	0.018	0
HDAC2	0	0.255831	0.846	0.631	0
PSMB1	0	0.612498	0.997	0.923	0
RPL30	0	-0.618521	1	0.99	0
RIDA	0	-0.865672	0.804	0.878	0
LOC606860	0	-0.856209	0.996	0.962	0
PABPC1	0	-0.618049	0.997	0.964	0
ZNF706	0	-0.552298	0.954	0.922	0
CTHRC1	0	1.3443	0.817	0.003	0
RSPO2	0	-0.276707	0.014	0.183	0
EIF3E	0	-0.553487	0.953	0.925	0
NUDCD1	0	-0.541299	0.649	0.745	0
ENY2	0	-0.589263	0.955	0.92	0
TRPS1	0	-0.806466	0.374	0.639	0
EIF3H	0	-0.397842	0.951	0.903	0
COL14A1	0	0.648445	0.547	0.004	0
DERL1	0	-0.557272	0.91	0.896	0
NDUFB9	0	0.497876	0.998	0.951	0
WASHC5	0	0.296256	0.806	0.548	0
NSMCE2	0	0.396797	0.926	0.724	0
LOC119864682	0	-0.323303	0.003	0.225	0
CCN4	0	-0.985482	0.005	0.541	0
ST3GAL1	0	-0.445053	0.055	0.351	0
KHDRBS3	0	1.78889	0.972	0.268	0
CHRAC1	0	-0.587527	0.707	0.786	0
GSDMD	0	-0.511021	0.001	0.397	0
EEF1D	0	-0.977417	0.991	0.959	0
PYCR3	0	-0.278549	0.086	0.288	0
GFUS	0	-0.473154	0.469	0.635	0
PUF60	0	-0.913102	0.618	0.823	0
PLEC	0	-0.631435	0.779	0.805	0
OPLAH	0	-0.308612	0.075	0.27	0
EXOSC4	0	-0.899031	0.726	0.859	0
GPAA1	0	-1.16655	0.746	0.906	0
CYC1	0	-1.19311	0.958	0.949	0
SHARPIN	0	-0.747566	0.583	0.779	0
MAF1	0	-0.510733	0.333	0.569	0
HGH1	0	-0.40053	0.194	0.428	0
BOP1	0	-0.790309	0.482	0.736	0
SCX	0	-0.670549	0.006	0.448	0
HSF1	0	-0.610027	0.451	0.666	0
SLC52A2	0	-0.610614	0.644	0.76	0
ADCK5	0	-0.40093	0.255	0.455	0
VPS28	0	-1.17788	0.92	0.936	0
COMMD5	0	-1.08189	0.63	0.865	0
RPL8	0	-1.33787	1	0.993	0
C13H8orf33	0	-0.649076	0.601	0.761	0
CHRNA5	0	-0.362728	0.061	0.327	0
PSMA4	0	-1.20926	0.987	0.956	0
LIMCH1	0	-1.25577	0.057	0.661	0
TMEM33	0	-0.568007	0.482	0.672	0
SLC30A9	0	-0.810883	0.619	0.813	0
GNPDA2	0	-0.855189	0.418	0.75	0
COMMD8	0	-0.610353	0.704	0.802	0
OCIAD1	0	-1.23701	0.933	0.943	0
OCIAD2	0	2.092	0.937	0.068	0
DCUN1D4	0	-0.47116	0.253	0.497	0
USP46	0	-0.989318	0.349	0.738	0
LOC102155122	0	-0.773249	0.457	0.721	0
FIP1L1	0	-0.662159	0.677	0.799	0
CHIC2	0	-0.71192	0.576	0.756	0
TMEM165	0	-1.51645	0.846	0.941	0
NMU	0	1.63847	0.936	0.173	0
PAICS	0	-0.58163	0.789	0.832	0
PPAT	0	-0.501672	0.46	0.63	0
SRP72	0	-0.965569	0.868	0.912	0
ARL9	0	-0.467268	0.066	0.416	0
REST	0	-0.501964	0.536	0.669	0
POLR2B	0	-0.541513	0.57	0.707	0
IGFBP7	0	0.532447	0.954	0.732	0
ADGRL3	0	0.251663	0.308	0.003	0
CENPC	0	-0.514585	0.631	0.71	0
JCHAIN	0	-0.405282	0.069	0.369	0
UTP3	0	-0.730827	0.652	0.795	0
RUFY3	0	-0.595809	0.428	0.614	0
COX18	0	-0.522492	0.472	0.658	0
EREG	0	0.254816	0.265	0.004	0
GUK1	0	-0.594768	0.92	0.894	0
CHCHD3	0	-0.404565	0.871	0.846	0
MEST	0	1.25383	0.874	0.069	0
CALU	0	-1.18599	0.951	0.927	0
IMPDH1	0	-0.574061	0.318	0.587	0
TMEM243	0	0.368792	0.693	0.332	0
STEAP2	0	0.29911	0.467	0.141	0
CDK6	0	0.261911	0.411	0.093	0
TFPI2	0	2.07211	0.954	0.007	0
BET1	0	0.550308	0.841	0.477	0
COL1A2	0	-2.80398	0.977	0.992	0
SGCE	0	-0.42916	0.261	0.477	0
PEG10	0	-0.993811	0.391	0.633	0
PON2	0	-0.861959	0.782	0.857	0
DYNC1I1	0	-1.07859	0.208	0.702	0
DLX6	0	-0.468895	0.146	0.417	0
DLX5	0	-0.919177	0.302	0.638	0
TAC1	0	0.656214	0.547	0.002	0
NDUFA4	0	1.34327	0.999	0.911	0
TMEM106B	0	0.263388	0.557	0.251	0
ARL4A	0	0.637459	0.636	0.109	0
BZW2	0	0.906433	0.972	0.696	0
AHR	0	0.258502	0.285	0.021	0
TWIST1	0	0.646983	0.904	0.627	0
POLR1F	0	0.689991	0.927	0.61	0
TOMM7	0	0.285016	0.907	0.724	0
LOC100688793	0	0.288401	0.63	0.316	0
FAM126A	0	0.807004	0.804	0.278	0
GPNMB	0	0.621538	0.42	0.015	0
MALSU1	0	0.359792	0.799	0.5	0
IGF2BP3	0	0.343579	0.467	0.069	0
CYCS	0	0.532805	0.99	0.902	0
HNRNPA2B1	0	0.647731	0.999	0.949	0
CBX3	0	0.441342	0.803	0.443	0
SNX10	0	0.579327	0.873	0.525	0
SKAP2	0	0.393229	0.722	0.376	0
LOC100683344	0	0.26728	0.345	0.04	0
HIBADH	0	0.369804	0.667	0.312	0
TAX1BP1	0	0.861107	0.956	0.628	0
ZNRF2	0	0.392801	0.616	0.219	0
GGCT	0	0.664672	0.864	0.472	0
GARS1	0	0.417379	0.911	0.664	0
LSM5	0	0.770874	0.972	0.766	0
FKBP9	0	0.343873	0.645	0.279	0
SEPTIN7	0	0.74415	0.985	0.821	0
ANLN	0	0.570943	0.723	0.287	0
MDFIC	0	0.301541	0.49	0.161	0
TES	0	1.31055	0.932	0.232	0
CAV2	0	1.89008	0.948	0.111	0
CAV1	0	1.21161	0.852	0.016	0
MET	0	0.339881	0.409	0.037	0
CAPZA2	0	1.84181	0.998	0.765	0
ST7	0	0.794116	0.78	0.166	0
LOC111098711	0	0.250418	0.276	0	0
P3H1	0	-0.755749	0.545	0.731	0
CITED4	0	0.323081	0.374	0.064	0
PPT1	0	-0.441077	0.625	0.7	0
FHL3	0	0.520862	0.683	0.249	0
LSM10	0	0.422602	0.868	0.591	0
EVA1B	0	0.81187	0.618	0.016	0
COL8A2	0	-0.840135	0.056	0.516	0
PSMB2	0	0.375757	0.999	0.958	0
SFPQ	0	0.36355	0.985	0.901	0
GJB3	0	0.736181	0.629	0.01	0
C15H16orf87	0	0.296978	0.63	0.327	0
LOC102154126	0	0.276981	0.585	0.292	0
NASP	0	0.313657	0.953	0.807	0
AKR1A1	0	0.321995	0.84	0.585	0
B4GALT2	0	-0.463886	0.525	0.645	0
CDC20	0	0.269942	0.916	0.685	0
EBNA1BP2	0	-0.374846	0.967	0.917	0
PARP2	0	-0.416113	0.397	0.546	0
PHLDA1	0	0.983084	0.913	0.544	0
CSRP2	0	0.335552	0.795	0.546	0
PAWR	0	-0.540507	0.294	0.506	0
RASSF9	0	0.255168	0.358	0.052	0
DUSP6	0	0.50316	0.465	0.033	0
DCN	0	0.272123	0.241	0.02	0
SOCS2	0	0.924883	0.818	0.177	0
SNRPF	0	0.302082	0.99	0.907	0
LTA4H	0	0.272743	0.755	0.485	0
ELK3	0	0.360314	0.738	0.407	0
IKBIP	0	-0.575329	0.487	0.664	0
ANKS1B	0	0.303719	0.36	0.024	0
LRBA	0	0.260282	0.433	0.127	0
RPS3A	0	-0.312203	1	0.984	0
SFRP2	0	-3.36988	0.754	0.946	0
LOC119869349	0	-0.346262	0.002	0.214	0
CTSO	0	0.330839	0.514	0.152	0
PDGFC	0	0.313887	0.391	0.039	0
GASK1B	0	0.847633	0.744	0.071	0
MSMO1	0	-0.692098	0.106	0.518	0
CPE	0	-0.415848	0.253	0.496	0
PDIA4	0	-0.446062	0.903	0.884	0
ZYX	0	0.531397	0.793	0.447	0
NDUFB2	0	-0.519636	0.947	0.914	0
PTN	0	-2.23687	0.224	0.581	0
STMP1	0	-0.506529	0.751	0.792	0
CALD1	0	-1.88191	0.87	0.939	0
H2AZ2	0	-0.404805	0.934	0.892	0
RARRES2	0	0.827105	0.515	0.005	0
RHEB	0	-0.524797	0.892	0.868	0
LOC119877100	0	-0.252616	0.003	0.194	0
PLAT	0	0.354629	0.393	0.013	0
FGFR1	0	-0.86211	0.432	0.724	0
NRG1	0	0.448256	0.524	0.065	0
LEPROTL1	0	-0.62984	0.464	0.696	0
SARAF	0	-0.753272	0.761	0.837	0
PPP1R3B	0	-0.276076	0.001	0.214	0
TUSC3	0	-0.477756	0.619	0.704	0
FAT1	0	-0.671339	0.513	0.682	0
ACP1	0	-0.4969	0.731	0.779	0
ADI1	0	-0.632831	0.925	0.907	0
RNASEH1	0	-0.384914	0.393	0.547	0
RPS7	0	-0.686038	1	0.988	0
MBOAT2	0	-0.48476	0.255	0.518	0
YWHAQ	0	-0.455415	0.99	0.944	0
ODC1	0	-1.08942	0.765	0.895	0
NOL10	0	-0.624389	0.753	0.827	0
PDIA6	0	-0.576723	0.98	0.952	0
DDX1	0	-0.474987	0.789	0.814	0
SF3B6	0	-0.413667	0.954	0.909	0
RAB10	0	-0.47435	0.629	0.712	0
OST4	0	-0.480257	0.921	0.898	0
EMILIN1	0	-0.583877	0.081	0.402	0
PPM1G	0	-0.576451	0.89	0.885	0
LOC119877163	0	-0.619618	0.134	0.535	0
RBKS	0	0.291878	0.565	0.245	0
FOSL2	0	-0.684139	0.645	0.737	0
WDR43	0	-0.750477	0.791	0.86	0
YIPF4	0	-0.578696	0.368	0.615	0
LTBP1	0	0.667351	0.858	0.369	0
FEZ2	0	0.304722	0.667	0.36	0
CEBPZ	0	-0.456699	0.73	0.775	0
COX7A2L	0	-0.763331	0.859	0.891	0
MRPS5	0	-0.445447	0.747	0.779	0
MTLN	0	-0.535563	0.462	0.628	0
FBLN7	0	-0.669972	0.143	0.531	0
CHMP3	0	-0.513477	0.89	0.882	0
MRPL35	0	-0.643698	0.739	0.819	0
ST3GAL5	0	-0.411378	0.209	0.427	0
VAMP8	0	-1.12016	0.342	0.826	0
MRPL19	0	-0.447295	0.584	0.678	0
POLE4	0	-0.530178	0.878	0.874	0
AUP1	0	-0.760547	0.676	0.81	0
MOB1A	0	-0.525318	0.716	0.785	0
PRADC1	0	-0.906052	0.501	0.782	0
SPR	0	-0.489338	0.578	0.706	0
OLFML3	0	-1.17049	0.672	0.887	0
CSDE1	0	-0.371104	0.953	0.909	0
ATP1A1	0	-0.472133	0.746	0.784	0
MAN1A2	0	-0.477243	0.645	0.722	0
WDR3	0	-0.449235	0.604	0.689	0
SEC22B	0	-0.502463	0.52	0.674	0
PDE4DIPP2	0	-0.331525	0.121	0.342	0
C17H1orf54	0	-0.280634	0.044	0.242	0
MRPS21	0	-0.693751	0.877	0.893	0
GOLPH3L	0	-0.413328	0.016	0.348	0
HORMAD1	0	0.551	0.547	0.001	0
MRPL9	0	-0.451006	0.712	0.761	0
S100A10	0	0.309379	0.999	0.96	0
RHOC	0	-0.613142	0.68	0.79	0
CAPZA1	0	-0.552197	0.674	0.761	0
STK17A	0	0.43355	0.522	0.152	0
INHBA	0	0.270772	0.379	0.122	0
AMPH	0	0.328364	0.451	0.1	0
PRKAR2B	0	0.321052	0.607	0.271	0
LOC119877236	0	-0.963481	0.431	0.707	0
RIC8A	0	0.368928	0.664	0.314	0
PSMD13	0	0.957681	0.995	0.878	0
TALDO1	0	0.761332	0.997	0.924	0
CEND1	0	-0.597397	0.038	0.476	0
HSD17B12	0	0.325157	0.89	0.678	0
API5	0	0.2528	0.741	0.468	0
CD59	0	-1.11924	0.428	0.687	0
RCN1	0	-0.972843	0.605	0.831	0
MPPED2	0	-0.531622	0.129	0.464	0
SSRP1	0	-0.416717	0.956	0.912	0
CREB3L1	0	-0.949463	0.335	0.726	0
TSPAN18	0	-0.402279	0.086	0.356	0
CD82	0	-0.488621	0.021	0.369	0
POLR2L	0	-0.437269	0.99	0.944	0
TSPAN4	0	-0.442554	0.27	0.505	0
CD81	0	-0.490287	0.809	0.826	0
C18H11orf24	0	-0.398606	0.147	0.407	0
GSTP1	0	0.517122	0.993	0.917	0
CDK2AP2	0	0.495059	0.823	0.499	0
RHOD	0	-0.51463	0.511	0.665	0
LRFN4	0	-0.27775	0.018	0.223	0
MRPL11	0	0.362788	0.957	0.796	0
BANF1	0	0.306674	0.997	0.937	0
EIF1AD	0	0.549012	0.736	0.293	0
DRAP1	0	0.455476	0.977	0.826	0
C18H11orf68	0	0.253653	0.6	0.312	0
CFL1	0	0.63965	1	0.962	0
LOC119877247	0	-1.05395	0.95	0.963	0
FAU	0	0.442635	1	0.984	0
ARL2	0	0.324169	0.726	0.419	0
PRDX5	0	0.664648	0.996	0.896	0
RCOR2	0	-0.381889	0.061	0.335	0
TMEM223	0	-0.577058	0.439	0.654	0
POLR2G	0	-0.503013	0.775	0.804	0
C18H11orf98	0	-0.871662	0.851	0.89	0
B3GAT3	0	-0.886982	0.533	0.761	0
FADS3	0	-0.770013	0.741	0.831	0
SDHAF2	0	-0.454389	0.818	0.818	0
LOC483802	0	0.384605	0.524	0.122	0
TMEM109	0	-0.721732	0.649	0.766	0
CCDC86	0	-0.639596	0.795	0.837	0
PCDH18	0	0.638027	0.753	0.259	0
HS6ST1	0	-0.39061	0.123	0.359	0
ACTR3	0	0.367858	0.988	0.913	0
MMADHC	0	0.491772	0.979	0.841	0
RND3	0	0.481575	0.531	0.118	0
LOC119864507	0	0.410238	0.966	0.819	0
CNBP	0	-0.287563	0.995	0.947	0
FBLN2	0	0.293337	0.371	0.012	0
LMCD1	0	0.265643	0.277	0.004	0
FOXP1	0	0.587413	0.608	0.073	0
SUCLG2	0	0.257639	0.729	0.45	0
PSMD6	0	0.363615	0.99	0.908	0
PXK	0	0.432841	0.616	0.202	0
APPL1	0	0.352761	0.881	0.674	0
IL17RD	0	0.256955	0.41	0.1	0
SELENOK	0	0.361667	0.944	0.779	0
TKT	0	0.713354	0.921	0.562	0
SPCS1	0	0.275146	0.998	0.948	0
NT5DC2	0	-0.694534	0.81	0.866	0
ABHD14A	0	0.372163	0.632	0.271	0
ABHD14B	0	0.299066	0.544	0.215	0
MANF	0	-0.486203	0.978	0.941	0
IMPDH2	0	0.300571	0.989	0.914	0
P4HTM	0	-0.498547	0.021	0.394	0
UQCRC1	0	0.425875	0.971	0.824	0
PTH1R	0	-0.733051	0.004	0.456	0
EXOSC7	0	0.41773	0.779	0.457	0
ZDHHC3	0	0.448645	0.8	0.466	0
KIF15	0	0.374576	0.788	0.458	0
TMEM59L	0	-0.509297	0.145	0.452	0
UBA52	0	0.571471	1	0.988	0
KXD1	0	0.266473	0.706	0.426	0
SSBP4	0	0.255869	0.615	0.306	0
LSM4	0	0.394792	0.937	0.755	0
RPL18A	0	0.392336	1	0.981	0
ANKLE1	0	0.260107	0.318	0.007	0
BRD4	0	0.354697	0.931	0.726	0
NDUFB7	0	0.331704	0.958	0.833	0
ASF1B	0	0.385833	0.788	0.462	0
NACC1	0	0.280426	0.635	0.318	0
NFIX	0	-0.33654	0.065	0.316	0
CALR	0	0.263192	0.995	0.943	0
TRIR	0	0.335976	0.957	0.824	0
TMEM205	0	0.809073	0.711	0.067	0
RAB3D	0	0.381198	0.405	0.018	0
CDC37	0	0.314857	0.942	0.776	0
EIF3G	0	0.415813	0.981	0.869	0
UBL5	0	0.270492	0.995	0.917	0
INSR	0	0.280785	0.339	0.008	0
ANGPTL4	0	0.27073	0.353	0.048	0
HNRNPM	0	0.398253	0.988	0.9	0
CD70	0	0.374065	0.501	0.172	0
GTF2F1	0	0.320792	0.956	0.817	0
MYDGF	0	-0.550837	0.735	0.798	0
NFIC	0	-1.09937	0.803	0.917	0
TLE5	0	0.467199	0.817	0.456	0
LSM7	0	-0.395473	0.932	0.893	0
NDUFS7	0	0.279525	0.953	0.807	0
MIDN	0	0.369632	0.651	0.272	0
GPX4	0	-0.379718	0.941	0.889	0
CNN2	0	-1.14099	0.383	0.805	0
ARID3A	0	0.332477	0.511	0.133	0
FAT3	0	-0.438361	0.005	0.307	0
PRSS23	0	-0.890742	0	0.536	0
HIKESHI	0	-0.831103	0	0.601	0
EED	0	-0.291767	0	0.249	0
PICALM	0	-0.42058	0	0.338	0
TMEM126A	0	-1.08954	0	0.703	0
TMEM126B	0	-0.592579	0	0.473	0
TENM4	0	-0.283679	0.003	0.219	0
SERPINH1	0	-0.482089	0.976	0.962	0
RPS3	0	0.257913	0.999	0.953	0
LOC476816	0	0.737102	0.616	0.004	0
LAMTOR1	0	0.29529	0.807	0.584	0
LOC119864863	0	-1.74459	0.028	0.843	0
PSMA1	0	0.488357	0.987	0.883	0
INSC	0	-0.750476	0.013	0.504	0
RPS13	0	0.302512	0.999	0.972	0
NCR3LG1	0	0.396441	0.436	0.026	0
RNASEH2B	0	-0.836995	0.879	0.898	0
EBPL	0	-1.12793	0.393	0.805	0
ITM2B	0	-0.720838	0.908	0.917	0
TPT1	0	0.574955	1	0.988	0
SERP2	0	-0.347234	0	0.274	0
SUGT1	0	0.533478	0.917	0.645	0
KLF5	0	0.472193	0.604	0.183	0
UCHL3	0	0.537176	0.952	0.747	0
COMMD6	0	0.263767	0.737	0.486	0
LMO7	0	1.59937	0.958	0.385	0
MYCBP2	0	0.315805	0.855	0.645	0
LOC111091676	0	0.492042	0.506	0.001	0
SOX21	0	0.351035	0.373	0.023	0
COL4A1	0	0.856765	0.731	0.011	0
COL4A2	0	1.03042	0.815	0.015	0
GAS6	0	-0.580356	0.031	0.436	0
LOC119877428	0	-1.21354	0.097	0.755	0
CRTAP	0	-0.45167	0.719	0.767	0
RPSA	0	0.323413	1	0.994	0
EIF1B	0	0.385817	0.813	0.514	0
ENTPD3	0	0.521145	0.494	0.002	0
RPL14	0	0.348053	1	0.982	0
CTNNB1	0	-0.766646	0.896	0.902	0
SS18L2	0	-0.576752	0.26	0.577	0
HIGD1A	0	-0.673971	0.678	0.803	0
CMTM8	0	1.07124	0.818	0.085	0
TGFBR2	0	0.292671	0.617	0.329	0
SLC4A7	0	0.407701	0.659	0.249	0
LOC106557643	0	-0.770704	0.044	0.556	0
ZBTB38	0	0.339382	0.631	0.298	0
ATP1B3	0	-0.476844	0.9	0.871	0
DIPK2A	0	-0.478255	0.132	0.375	0
WWTR1	0	0.39249	0.658	0.298	0
TSC22D2	0	-0.802929	0.523	0.746	0
LOC119865433	0	1.05716	0.852	0.308	0
SSR3	0	-0.54405	0.996	0.962	0
PTX3	0	0.329788	0.787	0.531	0
RARRES1	0	-0.45723	0.348	0.563	0
LOC119877459	0	-0.640973	0.624	0.771	0
PAX1	0	-0.585027	0.029	0.449	0
RRBP1	0	-0.942885	0.936	0.943	0
DSTN	0	-1.48482	0.94	0.947	0
NDUFAF5	0	-0.532772	0.561	0.644	0
MKKS	0	0.47506	0.992	0.902	0
BMP2	0	-0.493983	0.167	0.444	0
GPCPD1	0	0.261066	0.617	0.347	0
CDC25B	0	0.557081	0.759	0.331	0
SNRPB	0	0.391222	0.998	0.954	0
NSFL1C	0	0.297046	0.905	0.73	0
FKBP1A	0	0.306322	0.999	0.944	0
LOC111092251	0	0.403531	0.466	0.069	0
SRXN1	0	0.311511	0.705	0.425	0
TPX2	0	0.368556	0.929	0.736	0
SNTA1	0	-0.483446	0.608	0.72	0
RALY	0	0.348769	0.957	0.812	0
MYL9	0	-1.0421	0.208	0.718	0
LOC485869	0	-0.312267	0.028	0.221	0
MAFB	0	-0.729882	0.344	0.624	0
MYBL2	0	0.480651	0.952	0.747	0
LOC119877479	0	0.55082	0.991	0.864	0
YWHAB	0	0.589056	0.999	0.951	0
DBNDD2	0	0.655033	0.706	0.172	0
UBE2C	0	0.959169	0.931	0.657	0
ZMYND8	0	0.351474	0.53	0.178	0
SNAI1	0	-0.25223	0.012	0.19	0
UBE2V1	0	0.502323	0.966	0.791	0
LOC102152749	0	0.25357	0.238	0	0
BCAS4	0	-0.418513	0.271	0.485	0
PMEPA1	0	0.349055	0.797	0.537	0
NPEPL1	0	-0.451907	0.021	0.35	0
CTSZ	0	-0.919807	0	0.468	0
ATP5F1E	0	-0.575614	0.999	0.965	0
ADRM1	0	0.35609	0.988	0.905	0
SLC17A9	0	-0.310418	0	0.252	0
STMN3	0	0.279561	0.357	0.053	0
MRPS31	0	0.913002	0.971	0.699	0
FOXO1	0	0.324658	0.557	0.205	0
LHFPL6	0	0.252485	0.786	0.493	0
SMAD9	0	-0.528256	0.072	0.43	0
RFC3	0	0.327689	0.842	0.597	0
PDS5B	0	-0.56321	0	0.418	0
MEDAG	0	0.322958	0.335	0.001	0
HMGB1	0	0.498136	1	0.985	0
LOC477325	0	0.312608	0.994	0.924	0
GTF3A	0	0.552397	0.984	0.864	0
RASL11A	0	1.85789	0.857	0.096	0
RPL21	0	0.497418	1	0.97	0
USP12	0	0.508298	0.772	0.368	0
TNFRSF19	0	-0.529988	0.122	0.399	0
GJB2	0	0.429208	0.322	0.026	0
PALLD	0	-1.06782	0.594	0.812	0
HMGB2	0	-0.678942	0.963	0.92	0
CLU	0	1.27246	0.996	0.851	0
NEFL	0	0.468497	0.37	0.001	0
NEFM	0	0.274795	0.22	0.001	0
LOXL2	0	-0.674915	0.459	0.615	0
PDLIM2	0	-0.512644	0.493	0.667	0
BMP1	0	-0.440113	0.2	0.423	0
PSMD1	0	0.281484	0.986	0.905	0
NCL	0	-0.43103	0.997	0.98	0
PTMA	0	0.576875	1	0.99	0
ARL4C	0	0.452161	0.749	0.446	0
HES6	0	-0.464798	0.102	0.418	0
COPS9	0	-0.809428	0.972	0.942	0
GPC1	0	-1.52281	0.293	0.819	0
PPP1R7	0	-0.436033	0.584	0.686	0
HDLBP	0	-0.694956	0.823	0.874	0
DTYMK	0	-0.729048	0.364	0.693	0
EIF2B1	0	0.300386	0.722	0.457	0
DENR	0	0.310756	0.923	0.756	0
ARPC3	0	0.861826	0.992	0.845	0
GPN3	0	0.383247	0.91	0.729	0
FAM216A	0	0.304546	0.614	0.296	0
VPS29	0	0.453611	0.892	0.62	0
ALDH2	0	-0.411549	0.263	0.488	0
LOC100687157	0	0.42512	0.586	0.187	0
RPL6	0	-0.434812	1	0.981	0
DDX54	0	-0.804993	0.612	0.805	0
LOC477508	0	-0.376397	0.997	0.971	0
MLEC	0	-0.531517	0.83	0.85	0
KCTD10	0	-0.552537	0.405	0.599	0
TMEM119	0	-0.812179	0	0.528	0
TPST2	0	-0.850686	0.375	0.687	0
UQCR10	0	-0.340942	0.975	0.932	0
MTFP1	0	-0.373283	0.115	0.37	0
SELENOM	0	-0.568307	0.844	0.845	0
YWHAH	0	-0.43783	0.967	0.921	0
SUSD2	0	-0.446073	0.002	0.324	0
DDT	0	-0.68081	0.923	0.92	0
LOC477556	0	-0.590702	0.002	0.459	0
LOC119877610	0	0.483386	0.755	0.537	0
GSTT2B	0	1.48727	0.877	0.002	0
MIF	0	0.854095	1	0.956	0
SMARCB1	0	0.400428	0.809	0.521	0
RANBP1	0	0.688682	0.991	0.91	0
UFD1	0	0.524212	0.824	0.462	0
C26H22orf39	0	0.33786	0.596	0.273	0
MRPL40	0	0.480655	0.936	0.727	0
SLC25A1	0	0.527308	0.783	0.373	0
UBE2L3	0	0.556787	0.951	0.759	0
SDF2L1	0	0.526944	0.798	0.469	0
SGMS1	0	0.702604	0.64	0.001	0
MINPP1	0	0.632988	0.614	0.002	0
ATAD1	0	0.449547	0.466	0.001	0
LIPA	0	0.253661	0.292	0	0
HDHD5	0	-0.427645	0.637	0.702	0
FKBP4	0	0.72392	0.992	0.889	0
TMA7	0	-0.43356	0.06	0.391	0
CCND2	0	2.17689	0.973	0.01	0
LTBR	0	-0.654834	0	0.497	0
GAPDH	0	0.555812	0.999	0.951	0
COPS7A	0	0.414996	0.78	0.448	0
MLF2	0	0.657504	0.974	0.774	0
PTMS	0	1.0587	0.999	0.91	0
ENO2	0	0.777528	0.665	0.003	0
PHB2	0	0.294805	0.989	0.913	0
SLC2A3	0	0.281075	0.317	0.006	0
M6PR	0	0.311095	0.918	0.741	0
MAGOHB	0	0.794512	0.953	0.757	0
SMIM10L1	0	0.471313	0.714	0.291	0
EMP1	0	0.309924	0.712	0.367	0
RERG	0	0.262955	0.288	0.02	0
EPS8	0	0.351725	0.732	0.411	0
DERA	0	0.338846	0.882	0.666	0
MGST1	0	0.394817	0.438	0.03	0
PDE3A	0	0.367616	0.391	0.003	0
LOC106557533	0	0.25247	0.284	0.012	0
BCAT1	0	0.313836	0.688	0.359	0
RASSF8	0	0.273983	0.577	0.272	0
SSPN	0	-0.741439	0.572	0.764	0
TWF1	0	0.344189	0.736	0.432	0
LOC119866377	0	0.877512	1	0.983	0
LOC106557476	0	2.07251	0.986	0.72	0
TUBA1C	0	0.816139	0.973	0.827	0
SPATS2	0	0.473874	0.819	0.503	0
TMBIM6	0	0.505335	0.967	0.805	0
DAZAP2	0	0.465696	0.835	0.504	0
KRT7	0	0.363258	0.43	0.035	0
KRT6A	0	0.703866	0.368	0.001	0
IGFBP6	0	0.646041	0.662	0.251	0
PFDN5	0	0.488008	0.995	0.914	0
MYG1	0	0.345944	0.936	0.755	0
AAAS	0	0.368596	0.708	0.356	0
PRR13	0	0.405651	0.709	0.356	0
PCBP2	0	0.708685	0.998	0.921	0
TARBP2	0	0.311527	0.836	0.589	0
SMUG1	0	0.306742	0.696	0.371	0
CBX5	0	0.504783	0.962	0.781	0
HNRNPA1	0	0.467619	0.999	0.951	0
KIF20B	0	0.354132	0.808	0.536	0
ANKRD1	0	0.718648	0.368	0.003	0
RBP4	0	0.440735	0.474	0.105	0
NOC3L	0	-0.477622	0.533	0.65	0
PDLIM1	0	0.313459	0.869	0.611	0
ALDH18A1	0	-0.53196	0.571	0.708	0
TM9SF3	0	-0.51142	0.805	0.834	0
PGAM1	0	0.483656	0.997	0.937	0
LOC106557987	0	0.299084	0.646	0.332	0
NDUFB8	0	0.558442	0.98	0.862	0
NPM3	0	0.396106	0.984	0.892	0
SH3PXD2A	0	-0.415026	0.063	0.348	0
ADD3	0	0.35146	0.64	0.314	0
SMNDC1	0	0.383901	0.727	0.375	0
DUSP5	0	0.759403	0.599	0.064	0
SMC3	0	0.880521	0.966	0.709	0
BBIP1	0	0.296097	0.783	0.561	0
ZDHHC6	0	0.272486	0.643	0.34	0
HTRA1	0	-1.04447	0.849	0.918	0
BUB3	0	0.378267	0.908	0.725	0
CTBP2	0	0.305603	0.665	0.357	0
BCCIP	0	0.305722	0.862	0.638	0
GLRX3	0	0.416896	0.953	0.783	0
UBE2V2	0	-0.451134	0.737	0.784	0
TCEA1	0	-0.442185	0.848	0.848	0
RPS20	0	0.493177	1	0.993	0
ASPH	0	-0.564554	0.651	0.742	0
MYBL1	0	-0.440292	0.245	0.435	0
TCF24	0	0.803152	0.7	0.026	0
LACTB2	0	0.397891	0.934	0.763	0
MSC	0	0.826082	0.675	0.076	0
RDH10	0	0.256238	0.456	0.206	0
LY96	0	0.449078	0.437	0.017	0
PI15	0	0.332519	0.335	0.002	0
TPD52	0	0.278793	0.427	0.132	0
FABP5	0	1.79424	0.98	0.677	0
RBIS	0	-0.508392	0.797	0.824	0
CA2	0	0.300611	0.223	0.013	0
DECR1	0	0.292893	0.383	0.055	0
LOC100682992	0	-1.15039	0.874	0.936	0
LOC119866751	0	-0.416243	0.985	0.94	0
SDC2	0	-1.86516	0.632	0.931	0
MTDH	0	-1.19769	0.977	0.959	0
NOP10	0	-0.771291	0.97	0.941	0
EMC4	0	-0.793168	0.878	0.901	0
KATNBL1	0	-0.472251	0.577	0.673	0
EMC7	0	-1.12711	0.72	0.893	0
AVEN	0	-0.651069	0.466	0.691	0
FMN1	0	-0.888324	0.119	0.577	0
EIF2AK4	0	-0.49294	0.392	0.589	0
IVD	0	-0.588886	0.492	0.69	0
CHST14	0	-0.369034	0.139	0.38	0
RMDN3	0	-0.395284	0.182	0.424	0
GCHFR	0	-0.369548	0.13	0.381	0
NUSAP1	0	-0.515539	0.864	0.859	0
RTF1	0	-0.509973	0.741	0.78	0
EHD4	0	-0.44413	0.357	0.532	0
SERF2	0	-0.710194	0.999	0.97	0
EIF3J	0	-0.581461	0.868	0.882	0
DUOX1	0	-0.328686	0.014	0.25	0
EID1	0	-0.303584	0.988	0.936	0
RSL24D1	0	-0.575881	0.855	0.872	0
GTF2A2	0	-0.518007	0.906	0.886	0
TPM1	0	-0.797322	0.991	0.954	0
PPIB	0	-0.706254	0.999	0.986	0
HACD3	0	0.255522	0.757	0.52	0
ANP32A	0	0.278604	0.94	0.781	0
KIF23	0	0.257525	0.809	0.551	0
IMP3	0	-0.68505	0.886	0.894	0
CSPG4	0	-0.329334	0.001	0.195	0
TSPAN3	0	-0.400888	0.877	0.852	0
RCN2	0	-0.546862	0.675	0.774	0
CGGBP1	0	-0.47544	0.895	0.866	0
ROBO1	0	0.270101	0.317	0.002	0
NRIP1	0	0.293171	0.375	0.045	0
CXADR	0	0.669539	0.832	0.364	0
C31H21orf91	0	-0.498554	0.247	0.498	0
ATP5PF	0	0.640758	0.995	0.9	0
CCT8	0	0.930406	0.994	0.865	0
BACH1	0	0.475428	0.588	0.164	0
SON	0	-0.890841	0.973	0.966	0
SIM2	0	-0.329136	0.039	0.277	0
TTC3	0	-1.08216	0.946	0.953	0
C2CD2	0	-0.277888	0.048	0.255	0
PFKL	0	-0.739778	0.343	0.569	0
POFUT2	0	-0.81224	0.333	0.647	0
ELOVL6	0	0.284871	0.707	0.435	0
MCUB	0	-0.720793	0.561	0.774	0
NPNT	0	0.620917	0.57	0.025	0
UNC5C	0	-0.410263	0.141	0.35	0
NAP1L5	0	0.252853	0.299	0.002	0
FRAS1	0	0.321672	0.349	0.008	0
CCNI	0	0.300591	0.983	0.892	0
STBD1	0	-0.272301	0.085	0.287	0
SCARB2	0	-0.426643	0.366	0.543	0
ST3GAL6	0	0.82683	0.768	0.131	0
DCBLD2	0	0.309958	0.486	0.157	0
TMEM45A	0	-0.365856	0.024	0.295	0
ALCAM	0	0.730396	0.653	0.006	0
PHLDB2	0	0.499486	0.465	0.02	0
TAGLN3	0	-0.558213	0.048	0.427	0
GAP43	0	0.992533	0.758	0.05	0
FSTL1	0	0.323913	0.777	0.42	0
HACD2	0	-0.519685	0.379	0.548	0
ITGB5	0	-0.723258	0.368	0.679	0
LOC119877841	0	-0.536176	0.848	0.847	0
CCT5	0	-0.428441	0.982	0.934	0
NDUFS6	0	-0.652834	0.958	0.924	0
MRPL36	0	-0.554495	0.769	0.808	0
CLPTM1L	0	-0.496112	0.831	0.816	0
PDCD6	0	-0.533422	0.923	0.895	0
CCDC127	0	-0.413396	0.313	0.505	0
GNB4	0	-0.568203	0.579	0.721	0
DNAJC19	0	-0.472529	0.898	0.873	0
SOX2	0	0.857968	0.693	0.013	0
POLR2H	0	-0.707808	0.888	0.893	0
IGF2BP2	0	0.45633	0.577	0.09	0
DNAJB11	0	-0.550833	0.755	0.805	0
RFC4	0	-0.74463	0.873	0.885	0
LOC478670	0	-0.643525	0.62	0.718	0
B3GALNT1	0	-0.33903	0.202	0.403	0
NMD3	0	-0.495594	0.445	0.625	0
GOLIM4	0	-1.20077	0.407	0.753	0
SEC62	0	-0.84402	0.741	0.852	0
SERPINB6	0	1.08609	0.985	0.74	0
NQO2	0	0.44993	0.698	0.31	0
RIPK1	0	0.410076	0.753	0.382	0
LOC100687285	0	0.516719	0.959	0.786	0
TUBB2A	0	0.881752	0.915	0.642	0
LOC478702	0	0.806632	0.804	0.346	0
PSMG4	0	0.640547	0.955	0.729	0
RREB1	0	0.250255	0.637	0.335	0
DSP	0	0.568317	0.583	0.1	0
BLOC1S5	0	0.399295	0.759	0.405	0
EEF1E1	0	0.269241	0.823	0.589	0
TFAP2A	0	0.617408	0.577	0.003	0
PAK1IP1	0	0.457552	0.881	0.626	0
LOC478720	0	0.691681	0.967	0.744	0
NEDD9	0	-0.506123	0.079	0.409	0
EDN1	0	0.388849	0.329	0.004	0
SIRT5	0	0.52091	0.891	0.584	0
NOL7	0	0.767645	0.978	0.791	0
MCUR1	0	0.294437	0.745	0.457	0
DTNBP1	0	0.371634	0.711	0.358	0
GMPR	0	0.501217	0.594	0.145	0
CAP2	0	0.58487	0.565	0.001	0
KDM1B	0	0.325171	0.457	0.086	0
DEK	0	0.687711	0.991	0.891	0
ID4	0	0.689845	0.708	0.363	0
MBOAT1	0	0.267286	0.359	0.05	0
ACOT13	0	0.568955	0.907	0.601	0
C35H6orf62	0	0.583554	0.902	0.545	0
GMNN	0	0.597528	0.927	0.645	0
H1-2	0	0.401639	0.517	0.264	0
H2BC8	0	0.352027	0.495	0.18	0
ABT1	0	0.326213	0.747	0.449	0
TRIM27	0	0.339081	0.771	0.459	0
LOC119867725	0	0.355516	0.807	0.53	0
POLR1H	0	0.745042	0.936	0.618	0
PPP1R11	0	0.817369	0.879	0.392	0
RBMS1	0	0.361309	0.916	0.711	0
PSMD14	0	-0.832245	0.8	0.879	0
STK39	0	-0.301727	0.111	0.323	0
CERS6	0	-0.794254	0.183	0.628	0
PPIG	0	-0.448814	0.88	0.876	0
SSB	0	-0.417661	0.949	0.917	0
CYBRD1	0	-1.68716	0.271	0.792	0
DYNC1I2	0	-0.667656	0.848	0.86	0
SLC25A12	0	-0.418485	0.205	0.44	0
DLX1	0	-0.416373	0.097	0.377	0
ITGA6	0	0.276405	0.493	0.216	0
SP3	0	0.445531	0.845	0.528	0
OLA1	0	0.934525	0.981	0.759	0
CHN1	0	0.496346	0.715	0.284	0
ATP5MC3	0	0.714044	0.999	0.964	0
MTX2	0	0.352157	0.992	0.902	0
HNRNPA3	0	0.731495	0.987	0.868	0
NFE2L2	0	0.904258	0.95	0.6	0
AGPS	0	0.461663	0.752	0.339	0
RBM45	0	0.302892	0.716	0.409	0
OSBPL6	0	0.682036	0.76	0.22	0
PRKRA	0	0.596608	0.761	0.301	0
FKBP7	0	0.363582	0.949	0.792	0
PLEKHA3	0	0.329653	0.74	0.454	0
SESTD1	0	0.418956	0.608	0.213	0
ZNF385B	0	0.505595	0.471	0.065	0
CWC22	0	0.896824	0.928	0.482	0
UBE2E3	0	1.34189	0.965	0.527	0
ITPRID2	0	1.54766	0.951	0.404	0
DNAJC10	0	0.708934	0.952	0.662	0
NCKAP1	0	0.609493	0.868	0.478	0
NUP35	0	0.354688	0.768	0.502	0
ZC3H15	0	0.936332	0.992	0.86	0
LOC119867857	0	0.318313	0.453	0.098	0
COL3A1	0	1.53526	0.833	0.202	0
MYO1B	0	-1.54395	0.349	0.837	0
STK17B	0	-0.954522	0.654	0.759	0
SF3B1	0	-0.759377	0.932	0.927	0
COQ10B	0	-1.21829	0.4	0.811	0
HSPD1	0	-1.2887	0.995	0.975	0
HSPE1	0	-1.23394	0.998	0.98	0
SATB2	0	-0.896581	0.121	0.598	0
TYW5	0	-0.560664	0.242	0.525	0
MAIP1	0	-0.733941	0.576	0.77	0
SPATS2L	0	-1.13605	0.651	0.835	0
KCTD18	0	-0.392904	0.21	0.428	0
BZW1	0	-1.0618	0.979	0.95	0
PPIL3	0	-0.684861	0.424	0.669	0
ORC2	0	-0.846296	0.352	0.712	0
NDUFB3	0	-1.03183	0.927	0.929	0
TRAK2	0	-0.576596	0.172	0.506	0
NOP58	0	-0.726089	0.924	0.904	0
NRP2	0	-0.86518	0.442	0.611	0
FN1	0	0.873169	0.836	0.31	0
TMBIM1	0	-0.399836	0.16	0.397	0
CYP27A1	0	-0.32292	0.026	0.268	0
LOC102156359	0	0.403411	0.529	0.106	0
RGS2	0	1.10263	0.648	0.014	0
OLFML2B	0	-0.467321	0.317	0.516	0
TSTD1	0	-0.402985	0	0.333	0
TAGLN2	0	0.397661	0.955	0.78	0
MNDA	0	0.778222	0.898	0.474	0
SLC25A6	0	-2.25548	0.984	0.977	0
CD99	0	-1.28259	0.899	0.934	0
MXRA5	0	-1.12191	0.002	0.619	0
PUDP	0	-0.419128	0.275	0.503	0
TBL1X	0	-0.647011	0.8	0.855	0
TMSB4X	0	4.23027	1	0.424	0
PIR	0	1.48361	0.883	0.173	0
SH3KBP1	0	-0.6486	0.473	0.669	0
EIF1AX	0	-0.628535	0.833	0.865	0
SMS	0	0.603587	0.865	0.549	0
PRDX4	0	-0.559919	0.959	0.926	0
SAT1	0	0.417444	0.679	0.332	0
TMEM47	0	0.268103	0.605	0.337	0
MID1IP1	0	-0.598542	0.207	0.505	0
ATP6AP2	0	-0.912674	0.824	0.89	0
LOC102155424	0	2.15639	0.927	0.04	0
SLC38A5	0	0.297569	0.438	0.1	0
RBM3	0	0.778959	0.993	0.898	0
PCSK1N	0	-0.842543	0.355	0.584	0
LOC119878065	0	-0.663961	0.957	0.923	0
GSPT2	0	0.422801	0.454	0.001	0
LOC119878020	0	0.294819	0.314	0.001	0
EFNB1	0	-0.474932	0.124	0.412	0
PBDC1	0	0.815503	0.814	0.178	0
PGK1	0	-0.72314	0.933	0.889	0
DIAPH2	0	-0.394296	0.105	0.308	0
LOC119868317	0	-0.389825	0.998	0.969	0
BEX5	0	0.959042	0.573	0.002	0
BEX4	0	1.33618	0.895	0.092	0
TCEAL8	0	1.16102	0.837	0.004	0
TCEAL5	0	0.272154	0.308	0.001	0
LOC100688940	0	1.41392	0.938	0.201	0
BEX3	0	0.30749	0.328	0	0
TCEAL4	0	1.18069	0.957	0.405	0
NXT2	0	0.314199	0.446	0.171	0
ACSL4	0	0.374208	0.701	0.386	0
SLC25A5	0	-0.452449	0.953	0.906	0
SEPTIN6	0	0.332533	0.672	0.345	0
LOC100687749	0	-0.620793	0.963	0.921	0
LAMP2	0	-0.835445	0.714	0.839	0
C1GALT1C1	0	-0.458102	0.297	0.497	0
SMARCA1	0	0.28807	0.347	0.046	0
ZDHHC9	0	-0.35929	0.129	0.357	0
RBMX2	0	-0.415686	0.381	0.548	0
LDOC1	0	-0.493912	0.186	0.478	0
HMGB3	0	0.395564	0.884	0.654	0
LOC102156856	0	0.499189	0.549	0.079	0
LOC492221	0	1.93037	0.943	0.008	0
RPL10	0	0.412916	1	0.978	0
LAGE3	0	-1.58811	0.003	0.819	0
DKC1	0	-0.636037	0.888	0.895	0
FUNDC2	0	-0.444256	0.453	0.605	0
LOC119868749	0	-1.14534	0	0.719	0
LOC119868751	0	-0.34125	0	0.272	0
LOC119868752	0	-0.969756	0	0.638	0
LOC119868757	0	-1.00044	0	0.646	0
FTH1	0	1.02494	0.999	0.905	0
LOC119878551	0	0.308345	0.688	0.376	0
LOC119878547	0	-0.482712	0.352	0.568	0
LOC119868259	0	1.54276	0.901	0.005	0
LOC119878795	0	-0.469008	0.043	0.331	0
SOD1	3.13e-307	0.281954	0.85	0.638	1.36e-302
MRPL45	5.79e-307	0.253304	0.779	0.541	2.51e-302
TTC28	6.39e-307	-0.421089	0.24	0.429	2.78e-302
MRPL27	5.85e-306	-0.368471	0.923	0.883	2.54e-301
ASPN	1.46e-305	-0.566954	0.011	0.172	6.33e-301
ZMPSTE24	5.78e-305	-0.43092	0.562	0.666	2.51e-300
MRPS15	3.71e-304	0.252747	0.859	0.648	1.61e-299
MRAS	5.17e-304	-0.33247	0.21	0.405	2.24e-299
FSTL3	7.45e-304	-0.563014	0.444	0.574	3.23e-299
TACC1	7.51e-303	-0.426773	0.521	0.632	3.26e-298
FYN	1.51e-302	-0.413726	0.325	0.509	6.58e-298
ZFP41	2.79e-302	-0.329711	0.114	0.312	1.21e-297
CTCF	5.36e-302	0.256655	0.854	0.658	2.33e-297
GTF3C3	1.49e-301	-0.419314	0.285	0.462	6.49e-297
CSNK2A1	3.4e-301	0.259743	0.938	0.788	1.48e-296
TNFRSF11B	3.41e-301	-0.263284	0.024	0.191	1.48e-296
TSPAN7	3.07e-300	-0.324381	0.105	0.296	1.33e-295
SF3A2	3.48e-300	0.251131	0.825	0.605	1.51e-295
NDUFB5	1.75e-299	-0.370935	0.909	0.864	7.59e-295
MRPL52	6.47e-299	-0.357577	0.944	0.895	2.81e-294
FHL1	8.9e-299	-0.537888	0.167	0.356	3.87e-294
BPNT2	1.79e-298	-0.427174	0.486	0.614	7.76e-294
C17H2orf68	1.84e-298	-0.413846	0.658	0.716	8.01e-294
KLF10	3.82e-298	-0.500126	0.433	0.575	1.66e-293
FPGS	9.57e-298	-0.425348	0.346	0.508	4.16e-293
FNDC3B	2.98e-297	-0.455478	0.372	0.527	1.29e-292
GLO1	1.16e-296	0.272669	0.886	0.694	5.03e-292
NUDT21	1.26e-296	0.263154	0.897	0.709	5.45e-292
PARL	2.92e-295	-0.419362	0.739	0.753	1.27e-290
RHOBTB3	2.97e-293	-0.440777	0.738	0.763	1.29e-288
DIPK1A	4.72e-293	-0.302081	0.099	0.288	2.05e-288
COX14	7.91e-293	0.271666	0.93	0.782	3.44e-288
RCAN3	1.07e-292	-0.433572	0.614	0.696	4.63e-288
TCEA3	6.3e-292	-0.400609	0.375	0.524	2.73e-287
ACADSB	1e-291	0.271408	0.797	0.582	4.35e-287
GGH	3.15e-291	-0.369611	0.916	0.888	1.37e-286
SGCB	5.74e-291	-0.387707	0.308	0.481	2.49e-286
BDH1	6.72e-291	-0.266639	0.1	0.287	2.92e-286
ARL3	1.5e-290	0.251997	0.689	0.45	6.53e-286
PDK1	1.76e-289	-0.291381	0.089	0.274	7.66e-285
ANKRD17	7.32e-289	-0.453522	0.494	0.611	3.18e-284
HSP90B1	1.76e-288	-0.336807	0.999	0.979	7.66e-284
RFC5	7.56e-288	-0.446461	0.664	0.705	3.28e-283
LOC111089988	1.09e-287	-0.267522	0.094	0.279	4.73e-283
CEP135	2.5e-286	-0.355587	0.254	0.433	1.09e-281
CDCA3	6.16e-286	0.257563	0.758	0.517	2.67e-281
RNPEP	1.78e-285	-0.338078	0.229	0.414	7.73e-281
LOC100688077	3.2e-285	0.266317	0.95	0.81	1.39e-280
EPHA4	3.64e-285	-0.394232	0.131	0.322	1.58e-280
C37H2orf69	4.78e-285	-0.330562	0.18	0.366	2.07e-280
ZEB2	1.51e-283	-0.3882	0.235	0.418	6.56e-279
ASAH1	2.01e-283	0.284177	0.756	0.529	8.74e-279
FAM114A2	3.67e-282	-0.392526	0.766	0.783	1.59e-277
LOC111096329	6.27e-282	0.313198	0.715	0.498	2.72e-277
MED10	7.63e-281	-0.441061	0.71	0.735	3.31e-276
CFAP298	5.5e-280	-0.367928	0.9	0.866	2.39e-275
PPA2	2.32e-279	-0.40145	0.65	0.711	1.01e-274
HAPLN3	9.98e-279	-0.394299	0.303	0.478	4.33e-274
SCPEP1	1.01e-276	-0.44162	0.589	0.674	4.4e-272
TMCO1	1.26e-276	-0.410469	0.826	0.825	5.48e-272
PPP2R5A	2.69e-276	-0.467502	0.441	0.566	1.17e-271
TP53I13	9.16e-276	-0.423142	0.467	0.588	3.98e-271
BOLA2B	9.61e-276	-0.373558	0.867	0.842	4.17e-271
LAMTOR4	1e-274	0.26789	0.908	0.733	4.35e-270
DDRGK1	1.16e-274	-0.452006	0.636	0.698	5.02e-270
RNF115	1.29e-274	-0.412884	0.602	0.678	5.58e-270
GORASP2	1.88e-274	-0.386302	0.619	0.695	8.14e-270
GPATCH11	2.53e-273	-0.385484	0.432	0.56	1.1e-268
SELENOT	2.61e-272	-0.310057	0.967	0.913	1.13e-267
AURKA	4.28e-272	0.250446	0.705	0.469	1.86e-267
ASMTL	4.05e-271	-0.264469	0.096	0.275	1.76e-266
CEBPZOS	4.31e-271	-0.38828	0.783	0.786	1.87e-266
FAM120A	2.89e-269	-0.406555	0.751	0.773	1.26e-264
AK1	1.37e-268	-0.420047	0.634	0.696	5.95e-264
MMAB	5.03e-268	-0.336259	0.238	0.415	2.18e-263
SAR1B	1.7e-267	-0.382418	0.354	0.507	7.38e-263
HSD17B10	3.23e-267	-0.371759	0.816	0.811	1.4e-262
TMEM50B	1.3e-266	-0.399392	0.634	0.692	5.65e-262
MORN2	3.89e-266	-0.370615	0.522	0.621	1.69e-261
GLI4	7.04e-266	-0.436917	0.451	0.57	3.06e-261
NIFK	1.59e-265	-0.311151	0.982	0.934	6.9e-261
MARCKS	1.76e-265	-0.482964	0.818	0.822	7.66e-261
PSTPIP2	1.85e-265	-0.309563	0.197	0.379	8.04e-261
ALDH7A1	4.19e-263	-0.36699	0.352	0.502	1.82e-258
C1QL1	1.05e-262	-0.278197	0.136	0.316	4.57e-258
CCM2	1.08e-258	-0.373812	0.418	0.545	4.68e-254
LOC119874407	2.14e-258	-0.311054	0.113	0.289	9.3e-254
EEA1	6.07e-258	-0.42283	0.633	0.696	2.63e-253
SMARCD2	2.23e-256	-0.39334	0.55	0.639	9.67e-252
UQCRFS1	9.09e-255	-0.300857	0.96	0.911	3.95e-250
H1-5	1.5e-254	0.278044	0.459	0.256	6.52e-250
PAIP1	7.68e-254	-0.380703	0.752	0.766	3.33e-249
SPTAN1	9.01e-254	-0.501202	0.497	0.596	3.91e-249
TRMT61A	1.93e-253	-0.41238	0.347	0.494	8.39e-249
RPL36AL	4.04e-253	-0.258509	0.99	0.947	1.75e-248
GCAT	8.04e-251	-0.406979	0.477	0.579	3.49e-246
CDR2L	1.2e-250	-0.276028	0.147	0.321	5.21e-246
AP2M1	5.03e-250	-0.311342	0.968	0.909	2.18e-245
MRRF	2.04e-249	-0.373888	0.548	0.628	8.86e-245
JUND	2.14e-249	-0.511489	0.958	0.911	9.31e-245
NDUFA1	5.5e-249	-0.382167	0.736	0.75	2.39e-244
DNAJC25	5.6e-249	-0.362902	0.382	0.521	2.43e-244
KIDINS220	2.21e-246	-0.408602	0.344	0.491	9.6e-242
SLC6A8	9.61e-246	-0.305551	0.143	0.315	4.17e-241
RMND5B	2.67e-245	-0.416126	0.652	0.688	1.16e-240
RPL22L1	2.69e-245	-0.422268	0.549	0.634	1.17e-240
TMEM179B	4.86e-245	-0.374377	0.694	0.726	2.11e-240
TIMM10	7.14e-244	-0.347188	0.863	0.84	3.1e-239
IMMT	1.96e-243	-0.388613	0.785	0.783	8.53e-239
FAT4	2.05e-243	-0.529959	0.419	0.542	8.92e-239
GSTK1	3.32e-243	-0.371329	0.706	0.73	1.44e-238
MAP7D3	4.66e-243	-0.404496	0.511	0.602	2.02e-238
PABPC4	1.52e-242	-0.42548	0.629	0.689	6.62e-238
ARPC5L	1.71e-242	-0.339259	0.933	0.886	7.41e-238
PRKAG2	2.48e-242	-0.308815	0.188	0.357	1.08e-237
PYCR2	4.67e-241	-0.378439	0.719	0.741	2.03e-236
HINT3	3.58e-240	-0.310569	0.268	0.429	1.55e-235
IFNGR2	1.21e-239	-0.36782	0.475	0.583	5.25e-235
RRP36	2.35e-239	-0.355606	0.83	0.805	1.02e-234
YRDC	2.71e-239	-0.386706	0.717	0.741	1.18e-234
SLC39A11	9.62e-239	-0.31958	0.226	0.393	4.18e-234
DUS4L	1.71e-238	-0.358085	0.352	0.493	7.42e-234
MRPL55	4.57e-238	-0.407906	0.854	0.813	1.99e-233
BBX	1.57e-237	-0.406904	0.522	0.617	6.83e-233
TTYH2	2.99e-237	-0.254066	0.097	0.261	1.3e-232
RCAN1	2.95e-236	-0.455869	0.433	0.553	1.28e-231
HDGFL3	3.7e-236	-0.380171	0.818	0.817	1.61e-231
ATP10D	4.01e-236	-0.354618	0.225	0.39	1.74e-231
PDCD10	5.9e-236	-0.373756	0.633	0.686	2.56e-231
PHOSPHO2	1.54e-235	-0.366782	0.45	0.557	6.67e-231
KCMF1	5.28e-235	-0.365728	0.541	0.63	2.29e-230
CYHR1	1.09e-233	-0.279473	0.169	0.336	4.74e-229
GOLGA2	6.24e-233	-0.39975	0.417	0.536	2.71e-228
DNAJB12	3.82e-232	-0.351406	0.396	0.52	1.66e-227
ZFHX4	2.73e-231	-0.445657	0.282	0.436	1.18e-226
CDK5RAP2	5.49e-231	-0.284871	0.17	0.336	2.38e-226
DPF1	7.14e-231	-0.276522	0.137	0.302	3.1e-226
VPS13D	2.7e-230	-0.544976	0.56	0.642	1.17e-225
SMARCD3	2.85e-230	-0.319887	0.322	0.467	1.24e-225
P3H2	9.7e-230	-0.557015	0.342	0.464	4.21e-225
AZIN1	4.04e-229	-0.392694	0.546	0.631	1.75e-224
LAPTM4A	5.68e-229	-0.420438	0.912	0.87	2.47e-224
NUDT14	6.29e-229	-0.31847	0.282	0.437	2.73e-224
TMEM120A	6.74e-229	-0.362382	0.517	0.614	2.93e-224
TXNL4A	8.69e-229	-0.336254	0.942	0.891	3.77e-224
DCTN6	1.85e-228	-0.379264	0.712	0.727	8.04e-224
ATAD2	2.15e-228	-0.542614	0.661	0.685	9.36e-224
PRDX2	4e-228	-0.281551	0.969	0.916	1.74e-223
NSG1	6.54e-228	-0.357847	0.457	0.57	2.84e-223
ACSL1	7.48e-228	-0.33915	0.313	0.458	3.25e-223
PSME1	1.53e-226	-0.372537	0.828	0.82	6.65e-222
TMX2	3.81e-226	-0.353722	0.397	0.524	1.66e-221
PPP1R14B	8.98e-226	-0.261026	0.991	0.94	3.9e-221
CDKN2C	1.05e-224	-0.471729	0.603	0.652	4.54e-220
NPR3	4.69e-224	-0.305954	0.05	0.194	2.04e-219
BCAS2	5.76e-224	-0.343822	0.822	0.803	2.5e-219
LOC102155886	3.15e-222	-0.693401	0.028	0.162	1.37e-217
APIP	4.78e-222	-0.33849	0.716	0.735	2.08e-217
ISCA1	5.75e-222	-0.374271	0.807	0.798	2.5e-217
UBALD2	1.51e-221	-0.573949	0.396	0.526	6.55e-217
EIF4E	4.8e-221	-0.362978	0.749	0.769	2.09e-216
NDUFB11	5.34e-221	-0.330838	0.904	0.886	2.32e-216
NAGK	8.13e-221	-0.2575	0.168	0.33	3.53e-216
ALG3	1.09e-220	-0.347961	0.421	0.534	4.73e-216
SF3B5	2.25e-220	-0.302221	0.941	0.893	9.79e-216
UBE2D3	3.34e-220	-0.315078	0.939	0.897	1.45e-215
CKS2	1.34e-219	0.274276	0.95	0.845	5.83e-215
CD58	3.48e-219	-0.287511	0.241	0.399	1.51e-214
USP36	1.68e-218	-0.386452	0.383	0.508	7.3e-214
SERP1	2.01e-216	-0.299649	0.95	0.894	8.74e-212
FAHD1	1.04e-215	-0.319982	0.349	0.488	4.5e-211
SRP9	3.84e-215	-0.320418	0.896	0.856	1.67e-210
MTHFD2	7.17e-215	-0.356708	0.842	0.83	3.11e-210
HSD17B8	7.75e-215	-0.301341	0.284	0.43	3.36e-210
CDK1	3.66e-214	0.265861	0.775	0.569	1.59e-209
LOC119870915	8.56e-214	-0.264686	0.09	0.244	3.72e-209
LOC111098591	1.83e-213	-0.377124	0.565	0.63	7.96e-209
GNAI2	2.39e-213	-0.38272	0.689	0.71	1.04e-208
TMEM237	1.44e-212	-0.265737	0.182	0.34	6.24e-208
PAM	2.45e-212	-0.445585	0.636	0.667	1.06e-207
SNX4	3.07e-211	-0.363259	0.548	0.623	1.33e-206
OXA1L	4.27e-211	-0.353	0.702	0.726	1.85e-206
UBTF	4.7e-211	-0.388543	0.683	0.719	2.04e-206
GLT8D1	7.17e-211	-0.369828	0.39	0.512	3.11e-206
ITPA	7.63e-211	-0.30826	0.942	0.893	3.31e-206
RAP1A	5.19e-210	-0.335491	0.478	0.579	2.25e-205
ALDH9A1	2.01e-209	-0.35631	0.363	0.491	8.73e-205
NDUFS4	6.22e-208	-0.328226	0.905	0.869	2.7e-203
KDELR3	6.36e-208	-0.348708	0.797	0.787	2.76e-203
C1QTNF6	1.45e-207	-0.253471	0.159	0.322	6.29e-203
LUM	3.3e-207	-0.542175	0.129	0.291	1.44e-202
JPT1	4.07e-206	-0.4009	0.9	0.857	1.77e-201
FAM3A	1.4e-205	-0.314397	0.291	0.432	6.1e-201
DLA88	1.63e-204	-0.422873	0.5	0.599	7.08e-200
NUPR1	2.18e-204	0.256098	0.623	0.413	9.48e-200
MFF	3.9e-204	-0.33544	0.741	0.746	1.69e-199
UQCRQ	4.78e-204	-0.290685	0.983	0.93	2.07e-199
MAFG	6.52e-204	-0.431836	0.508	0.591	2.83e-199
HOXD11	9.52e-204	-0.260056	0.159	0.316	4.13e-199
TGOLN2	1.17e-203	-0.370137	0.441	0.548	5.08e-199
KLF11	3.35e-203	-0.313578	0.175	0.329	1.46e-198
TWIST2	5.16e-203	-0.274481	0.19	0.343	2.24e-198
ROCK2	1.76e-202	-0.403284	0.702	0.725	7.66e-198
POLR2K	2.08e-201	-0.341407	0.447	0.547	9.04e-197
SGO2	4.18e-201	-0.531843	0.529	0.587	1.81e-196
HAGH	5.71e-201	-0.298223	0.332	0.463	2.48e-196
BICC1	1.21e-200	-0.419829	0.64	0.684	5.26e-196
TMEM214	1.43e-200	-0.328264	0.315	0.449	6.19e-196
PPM1H	2.71e-200	-0.31077	0.326	0.456	1.18e-195
COL6A1	3.95e-200	-0.343821	0.181	0.335	1.72e-195
HNRNPAB	5.3e-199	-0.333632	0.937	0.885	2.3e-194
SLC39A10	5.34e-199	-0.411994	0.668	0.708	2.32e-194
NEK6	6.49e-199	-0.303084	0.251	0.397	2.82e-194
SERTAD1	1.13e-198	-0.398618	0.567	0.629	4.92e-194
IDH3G	4.43e-198	-0.351481	0.546	0.625	1.92e-193
MYO10	5.9e-198	-0.393723	0.478	0.567	2.56e-193
ICAM1	1.69e-197	-0.355555	0.358	0.485	7.34e-193
CCDC25	4.31e-196	-0.335053	0.723	0.734	1.87e-191
EPB41L1	7.32e-195	-0.389982	0.639	0.674	3.18e-190
PGAM5	3.35e-194	-0.334038	0.715	0.73	1.45e-189
UST	1.32e-193	-0.267804	0.21	0.358	5.75e-189
LOC480264	1.53e-193	-0.277984	0.25	0.389	6.66e-189
GHITM	2.81e-193	-0.306984	0.902	0.863	1.22e-188
RRS1	3.7e-193	-0.35325	0.694	0.719	1.61e-188
MRPL58	7.56e-193	-0.326477	0.763	0.765	3.28e-188
RNF130	3.8e-192	-0.325804	0.499	0.582	1.65e-187
GRSF1	6.46e-192	-0.322518	0.423	0.528	2.81e-187
SMIM11A	3.56e-191	-0.339682	0.742	0.748	1.55e-186
STRN3	4.65e-191	-0.38856	0.698	0.724	2.02e-186
HPRT1	6.77e-191	-0.354435	0.815	0.775	2.94e-186
ESF1	4.11e-190	-0.467071	0.85	0.823	1.79e-185
HELZ	4.22e-190	-0.334332	0.337	0.465	1.83e-185
LATS2	2.29e-189	-0.353399	0.401	0.514	9.93e-185
THTPA	2.69e-188	-0.279957	0.266	0.403	1.17e-183
RPIA	5.46e-188	-0.323979	0.483	0.568	2.37e-183
DCAF12	6.78e-187	-0.361539	0.485	0.571	2.95e-182
SPART	1.51e-186	-0.319306	0.33	0.457	6.56e-182
LOC480441	4.12e-186	-0.310578	0.908	0.863	1.79e-181
ZNF770	3.16e-185	-0.252016	0.185	0.329	1.37e-180
TSC22D1	5.12e-185	-0.324761	0.95	0.935	2.22e-180
NDUFA10	6.38e-185	-0.324308	0.786	0.773	2.77e-180
PACS2	2.06e-184	-0.346309	0.507	0.582	8.93e-180
CPSF1	1.56e-183	-0.319792	0.277	0.408	6.78e-179
DPYSL2	1.07e-182	-0.357105	0.699	0.731	4.63e-178
GAPVD1	3.27e-182	-0.358057	0.457	0.549	1.42e-177
CDADC1	5.8e-182	-0.342122	0.432	0.532	2.52e-177
SLC25A13	1.15e-181	-0.370885	0.509	0.58	5e-177
GPC4	1.61e-181	-0.326471	0.278	0.42	7.01e-177
VAPA	2.61e-181	-0.343493	0.912	0.879	1.13e-176
CCDC80	2.72e-181	-0.73237	0.682	0.685	1.18e-176
AGPAT5	3.29e-181	-0.298524	0.339	0.461	1.43e-176
ESYT2	2.35e-180	-0.280445	0.187	0.33	1.02e-175
PPP3CC	2.55e-180	-0.2718	0.211	0.353	1.11e-175
CNIH1	9.61e-180	-0.32666	0.813	0.796	4.18e-175
SCRIB	1.72e-179	-0.343821	0.233	0.37	7.47e-175
IMMP1L	5.22e-179	-0.317741	0.514	0.589	2.27e-174
PTGS2	5.81e-179	-0.339547	0.093	0.229	2.52e-174
USP8	7.4e-179	-0.320901	0.397	0.508	3.21e-174
ALG5	8.96e-179	-0.308825	0.846	0.818	3.89e-174
GLRX2	1.68e-178	-0.322761	0.54	0.607	7.31e-174
SDHA	2.08e-178	-0.333557	0.55	0.614	9.02e-174
ITM2C	2.86e-178	-0.323426	0.362	0.484	1.24e-173
YWHAZ	2.86e-178	-0.32098	0.907	0.862	1.24e-173
UBE2B	4.44e-178	-0.319018	0.528	0.604	1.93e-173
BTF3L4	1.97e-177	-0.330153	0.676	0.701	8.56e-173
LHX2	2.87e-177	-0.252249	0.167	0.31	1.25e-172
ARL6IP5	5.61e-177	-0.374586	0.748	0.75	2.43e-172
BNIP2	7.25e-177	-0.307526	0.378	0.49	3.15e-172
TRAPPC2	1.27e-175	-0.315349	0.653	0.694	5.52e-171
TOMM34	1.74e-175	-0.331921	0.657	0.678	7.54e-171
SEPTIN2	2.94e-175	-0.32752	0.781	0.774	1.28e-170
PRPSAP1	3.98e-175	-0.339703	0.718	0.722	1.73e-170
LOC119877921	3.55e-174	-0.479217	0.24	0.371	1.54e-169
HPCAL1	3.63e-174	-0.487648	0.733	0.728	1.57e-169
FAM174A	1.06e-173	-0.266329	0.205	0.344	4.62e-169
REEP4	2.3e-173	-0.44739	0.589	0.648	9.98e-169
MAP2K6	2.92e-173	-0.254308	0.104	0.24	1.27e-168
NAMPT	4.57e-173	-0.304783	0.354	0.47	1.98e-168
CIB2	5.95e-173	-0.325826	0.77	0.754	2.58e-168
STK3	1.52e-172	-0.309732	0.342	0.459	6.61e-168
ROGDI	1.97e-172	-0.268644	0.195	0.33	8.56e-168
JUN	2.67e-172	-0.632291	0.866	0.826	1.16e-167
TIMM8A	3.04e-172	-0.338002	0.554	0.605	1.32e-167
METTL5	6.71e-172	-0.309967	0.676	0.699	2.91e-167
CHD9	6.76e-172	-0.37332	0.418	0.521	2.94e-167
SERPINF1	2.79e-171	-0.34822	0.361	0.491	1.21e-166
BBLN	3.1e-171	-0.256983	0.98	0.92	1.35e-166
BIRC6	3.25e-171	-0.373927	0.52	0.589	1.41e-166
NIPA2	5.18e-171	-0.322534	0.823	0.798	2.25e-166
ZNF704	3.26e-170	-0.250763	0.136	0.273	1.42e-165
BTG1	5.72e-170	-0.408578	0.646	0.685	2.48e-165
FADS2	7.4e-170	-0.379453	0.591	0.637	3.21e-165
DPM3	9.48e-170	-0.344504	0.604	0.647	4.12e-165
MRPL13	6.03e-169	-0.299042	0.854	0.811	2.62e-164
JUNB	1.56e-168	-0.358291	0.299	0.429	6.79e-164
TRIB1	1.68e-168	-0.273931	0.13	0.267	7.29e-164
MRPL18	3.41e-168	-0.290846	0.868	0.834	1.48e-163
LRP10	8.3e-168	-0.316786	0.333	0.446	3.61e-163
DPY30	8.89e-168	-0.305975	0.757	0.748	3.86e-163
LOC474791	1.17e-167	-0.27317	0.303	0.432	5.07e-163
SYPL1	3.12e-167	-0.336846	0.635	0.67	1.36e-162
PGM2	7.66e-167	-0.262508	0.277	0.407	3.33e-162
COPS2	4.3e-166	-0.325789	0.599	0.647	1.87e-161
AQP5	8.04e-166	-0.27856	0.237	0.366	3.49e-161
COMMD9	1.41e-165	-0.305713	0.442	0.531	6.11e-161
C11H5orf24	7.63e-165	-0.313509	0.397	0.496	3.31e-160
CTPS1	2.25e-164	-0.344697	0.508	0.579	9.77e-160
POLR1B	3e-164	-0.321522	0.51	0.579	1.3e-159
ID1	6.73e-164	-0.524745	0.942	0.899	2.92e-159
UBR5	8.74e-164	-0.37311	0.639	0.674	3.8e-159
PDIA3	1.16e-163	-0.384095	0.757	0.751	5.03e-159
CEP20	1.6e-163	-0.322235	0.581	0.626	6.96e-159
DAP3	6.78e-163	-0.331162	0.74	0.731	2.95e-158
LOC111092789	1.98e-162	-0.332668	0.811	0.785	8.61e-158
FAM50A	1.14e-161	-0.326192	0.68	0.7	4.95e-157
PSME2	1.1e-160	-0.324806	0.65	0.68	4.77e-156
WDR70	1.79e-160	-0.324377	0.603	0.655	7.75e-156
PLSCR3	2.66e-160	-0.279464	0.275	0.399	1.15e-155
NR2F1	6.12e-160	-0.266453	0.146	0.278	2.66e-155
PRKCA	6.69e-160	-0.355105	0.443	0.527	2.91e-155
ALG11	7.39e-160	-0.297087	0.303	0.423	3.21e-155
DLC1	1.05e-159	-0.396626	0.43	0.515	4.56e-155
CD164	1.13e-159	-0.335425	0.776	0.765	4.9e-155
YKT6	2.27e-159	-0.30549	0.75	0.741	9.85e-155
RAPH1	2.81e-159	-0.305562	0.256	0.381	1.22e-154
COMTD1	3.07e-159	-0.262489	0.237	0.364	1.33e-154
MCRIP2	4.87e-159	-0.349104	0.586	0.625	2.12e-154
HILPDA	7.44e-159	-0.331478	0.269	0.386	3.23e-154
PSMD12	1.22e-158	-0.277035	0.938	0.89	5.32e-154
ATF3	1.54e-158	-0.482424	0.323	0.434	6.68e-154
PKP4	1.94e-158	-0.286299	0.267	0.389	8.41e-154
CDC42BPB	7.31e-158	-0.34025	0.499	0.567	3.18e-153
SMOC1	9.73e-158	-0.266756	0.176	0.306	4.22e-153
KPNA4	3.62e-157	-0.361306	0.522	0.581	1.57e-152
ZNF7	6.39e-157	-0.276014	0.201	0.328	2.78e-152
CIBAR1	8.52e-157	-0.302764	0.526	0.593	3.7e-152
SNAPC2	9.05e-157	-0.326584	0.456	0.533	3.93e-152
ECHDC3	4.51e-156	-0.263812	0.29	0.409	1.96e-151
GOSR2	1.02e-155	-0.266309	0.307	0.423	4.41e-151
OTUD6B	2.74e-155	-0.317517	0.446	0.534	1.19e-150
HPDL	1.73e-154	-0.258004	0.223	0.351	7.52e-150
FBXO9	4.81e-154	-0.335375	0.483	0.551	2.09e-149
TIMM8B	1.07e-153	-0.275686	0.921	0.884	4.66e-149
GPATCH8	1.24e-153	-0.363952	0.56	0.617	5.38e-149
BMPR2	2.09e-153	-0.269892	0.211	0.34	9.06e-149
STARD3NL	3.45e-153	-0.312076	0.615	0.644	1.5e-148
FRYL	6.84e-153	-0.329862	0.321	0.43	2.97e-148
LOC100684058	2.78e-152	-0.257684	0.299	0.414	1.21e-147
SMC6	5.86e-152	-0.285448	0.941	0.894	2.55e-147
NSUN2	8.48e-152	-0.325849	0.59	0.631	3.68e-147
SWI5	1.21e-151	-0.330185	0.731	0.724	5.27e-147
QSOX1	1.45e-151	-0.362671	0.362	0.463	6.28e-147
GNPNAT1	3.56e-151	-0.335805	0.684	0.694	1.55e-146
TMEM175	1.12e-150	-0.276776	0.227	0.351	4.88e-146
PPP2R5C	1.37e-150	-0.320602	0.567	0.616	5.94e-146
CYP20A1	2.28e-150	-0.317185	0.352	0.455	9.92e-146
NBAS	2.79e-150	-0.33109	0.36	0.46	1.21e-145
GART	3.49e-150	-0.344237	0.677	0.693	1.51e-145
MED31	1.59e-149	-0.30373	0.763	0.756	6.88e-145
BSCL2	2.36e-149	-0.317653	0.497	0.558	1.02e-144
SLC39A7	2.61e-149	-0.339745	0.599	0.641	1.13e-144
HECTD1	2.92e-149	-0.356269	0.594	0.637	1.27e-144
PDK3	3.11e-149	-0.327748	0.548	0.601	1.35e-144
NDFIP1	4.66e-149	0.269971	0.976	0.89	2.02e-144
MACF1	3.87e-148	-0.434548	0.754	0.753	1.68e-143
CPSF2	7.39e-148	-0.307716	0.8	0.781	3.21e-143
TMEM259	2.22e-147	-0.358787	0.7	0.712	9.62e-143
CENPP	6.41e-147	-0.327197	0.77	0.745	2.79e-142
MPDU1	4.72e-146	-0.33251	0.647	0.672	2.05e-141
SLAIN2	3.05e-145	-0.284419	0.337	0.444	1.32e-140
PTRH1	9.05e-145	-0.300352	0.66	0.668	3.93e-140
LOC119873220	2.41e-144	-0.29179	0.445	0.527	1.04e-139
LOC119870929	2.44e-144	-0.297123	0.143	0.267	1.06e-139
UBL4A	5.78e-144	-0.309769	0.629	0.658	2.51e-139
TMEM68	1.34e-143	-0.275556	0.272	0.388	5.82e-139
FKBP3	1.48e-143	-0.250477	0.934	0.877	6.41e-139
PHLDA3	1.72e-143	-0.310747	0.361	0.454	7.45e-139
CHPF	7e-143	-0.337104	0.38	0.473	3.04e-138
[truncated: 261 more rows]

## Sheet: Table S8
Table S8. Differential expression between Cluster 5 and Cluster 1. Positive average log2 fold-change values indicate that the feature is more highly expressed in Cluster 5
Gene	p value	average log2 fold-change of the average expression between the two groups	percentage of cells where the gene is expressed Cluster 5	percentage of cells where the feature is detected in Cluster 1	Bonferroni-adjusted p-value using all features in the dataset
GTF2H5	0	-0.599729	0.837	0.958	0
EZR	0	-1.09228	0.969	0.997	0
TCP1	0	-0.663759	0.976	0.994	0
ANXA1	0	-0.768615	0.976	0.996	0
RPS5	0	-0.515059	1	1	0
UBE2S	0	-1.00119	0.921	0.989	0
RPL28	0	-0.379548	1	1	0
MYADM	0	-0.703367	0.842	0.96	0
PRMT1	0	-0.587125	0.948	0.987	0
RPL18	0	-0.590812	1	1	0
TOMM40	0	-0.796143	0.802	0.965	0
FBL	0	-0.757499	0.971	0.993	0
RPS16	0	-0.46649	1	1	0
NDFIP1	0	0.798569	0.989	0.962	0
SH3BGRL3	0	0.718083	0.996	0.98	0
MFGE8	0	1.13562	0.959	0.775	0
UCHL1	0	0.626208	1	0.998	0
TOMM20	0	-0.662185	0.911	0.979	0
KCNK1	0	-0.636359	0.212	0.668	0
VDAC2	0	-0.682052	0.885	0.975	0
NPM1	0	-0.578876	1	1	0
RPS14	0	-0.526243	1	1	0
THY1	0	0.906993	0.692	0.143	0
TAGLN	0	1.91366	0.894	0.468	0
CHRNE	0	0.582678	0.595	0.16	0
EIF4A1	0	-0.50511	0.999	0.999	0
COX4I1	0	-0.41311	0.999	1	0
HSF4-1	0	0.746245	0.771	0.351	0
HSPB1	0	1.61744	0.998	0.936	0
PCOLCE	0	1.50978	0.91	0.235	0
NUPR1	0	0.77232	0.797	0.461	0
RPS2	0	0.321342	1	1	0
LOC479911	0	0.795971	0.995	0.974	0
LOC479912	0	0.697648	0.905	0.697	0
SRSF11	0	-0.681174	0.954	0.993	0
LGALS3	0	-0.9963	0.997	1	0
PSMA3	0	-0.578119	0.967	0.99	0
ERH	0	-0.488861	0.998	0.999	0
DPF3	0	-0.685209	0.133	0.617	0
ATP5MJ	0	-0.516388	0.991	0.997	0
H3-3B	0	-0.72707	0.995	0.999	0
PRRX2	0	0.736164	0.668	0.189	0
RPL12	0	0.354046	1	0.999	0
CD63	0	0.701135	0.997	0.989	0
C1QTNF6	0	0.331928	0.331	0.01	0
CALM2	0	-0.773329	0.996	0.998	0
RPS27A	0	0.349642	1	1	0
RPS6	0	-0.392658	1	1	0
TPM2	0	1.1629	0.996	0.962	0
SEC61B	0	0.54722	0.992	0.97	0
TXN	0	0.849204	0.999	0.996	0
PTGR1	0	1.43877	0.978	0.805	0
HSDL2	0	0.695697	0.96	0.848	0
ATP6V1G1	0	0.836867	0.928	0.713	0
LOC119876868	0	0.642198	0.748	0.394	0
RPS18	0	0.554701	1	1	0
RPS10	0	0.581916	1	1	0
OCIAD2	0	1.02835	0.983	0.895	0
IGFBP7	0	0.975047	0.986	0.923	0
COL1A2	0	1.1445	0.996	0.961	0
NDUFA4	0	0.528216	0.999	0.999	0
CAV2	0	-0.76651	0.888	0.977	0
EVA1B	0	0.727612	0.795	0.455	0
SFRP2	0	1.6747	0.926	0.6	0
GRIA2	0	0.483791	0.427	0.056	0
RARRES2	0	1.21695	0.841	0.229	0
VAMP8	0	0.871223	0.699	0.041	0
S100A11	0	0.816864	1	0.998	0
PSMD13	0	0.484157	0.998	0.992	0
TALDO1	0	0.575794	0.999	0.995	0
CFL1	0	0.39388	1	0.999	0
GPX1	0	0.476238	0.999	0.999	0
UBA52	0	0.360177	1	1	0
SERPINH1	0	0.699737	0.991	0.961	0
GPC6	0	0.434491	0.467	0.084	0
RPSA	0	0.371921	1	1	0
LOC102152749	0	0.549353	0.504	0.011	0
ATP5F1E	0	-0.459656	0.996	1	0
FDFT1	0	0.806114	0.894	0.71	0
CLU	0	0.774609	0.999	0.994	0
LRRFIP1	0	0.687089	0.969	0.871	0
RPL6	0	-0.372101	1	0.999	0
RPLP0	0	-0.378843	1	1	0
UQCR10	0	-0.538913	0.949	0.987	0
SNRPD3	0	-0.777902	0.906	0.988	0
LOC119877610	0	0.925741	0.914	0.611	0
CHCHD10	0	-0.884919	0.767	0.947	0
RANBP1	0	-0.743421	0.982	0.995	0
MAGOHB	0	-0.715486	0.9	0.978	0
FKBP11	0	0.632841	0.999	0.992	0
KRT6A	0	-0.937354	0.079	0.525	0
IGFBP6	0	0.971518	0.859	0.484	0
PFDN5	0	0.51048	0.997	0.992	0
PGAM1	0	0.756241	1	0.995	0
NPM3	0	0.555912	0.991	0.977	0
DUSP5	0	-0.696913	0.325	0.743	0
RPS20	0	0.524408	1	1	0
PAG1	0	0.685321	0.57	0.178	0
FABP5	0	1.47692	0.993	0.967	0
HNRNPDL	0	-0.623825	0.955	0.989	0
ST3GAL6	0	-0.712174	0.558	0.878	0
CCDC80	0	0.749271	0.833	0.539	0
LSAMP	0	0.405672	0.379	0.013	0
ITPRID2	0	-0.865184	0.892	0.98	0
ZC3H15	0	-0.756526	0.982	0.997	0
COL3A1	0	2.19591	0.995	0.694	0
IGFBP2	0	2.00436	0.882	0.217	0
RGS2	0	-0.968337	0.376	0.787	0
TMSB4X	0	0.645215	1	1	0
SMS	0	-0.6762	0.735	0.931	0
EIF2S3	0	-0.726298	0.845	0.972	0
LOC102155424	0	1.32724	0.976	0.882	0
NDUFB11	0	-0.610372	0.803	0.951	0
RPS4X	0	-0.633575	1	1	0
BEX5	0	-1.3184	0.062	0.853	0
LOC492221	0	-0.743099	0.889	0.967	0
SSR4	0	-0.711516	0.994	0.999	0
NAA10	0	-0.922789	0.82	0.972	0
RPL10	0	-0.890873	0.999	1	0
LOC119868259	0	-0.728366	0.791	0.955	0
PRDX5	1.02e-307	0.481708	0.999	0.993	4.44e-303
COL5A1	2.05e-307	0.768824	0.877	0.644	8.91e-303
RPS7	6.08e-307	0.378179	1	1	2.64e-302
UXT	1.66e-306	-0.601104	0.704	0.913	7.2e-302
LOC612644	7.64e-306	-0.482174	0.985	0.997	3.32e-301
FSTL1	1.2e-305	0.652216	0.884	0.67	5.19e-301
SNRPB	1.26e-300	-0.415594	0.997	0.999	5.46e-296
ALDOC	5.87e-299	0.581696	0.623	0.245	2.55e-294
EPAS1	5.45e-298	-0.534284	0.171	0.595	2.37e-293
NTPCR	2.44e-297	-0.528427	0.947	0.985	1.06e-292
ZNF385B	1.12e-289	-0.579456	0.187	0.615	4.86e-285
ZFP36L1	4.09e-288	0.885016	0.912	0.781	1.78e-283
RPS24	1.59e-287	-0.339594	1	1	6.89e-283
CAPG	1.6e-287	0.594925	0.994	0.987	6.93e-283
FN1	2.38e-287	0.75275	0.911	0.762	1.03e-282
PRELID1	1.07e-285	-0.537054	0.931	0.977	4.63e-281
IFI30	1.66e-285	0.587035	0.797	0.494	7.21e-281
ILF2	4.99e-284	-0.497849	0.974	0.99	2.17e-279
GNAS	3.04e-283	0.409074	1	0.999	1.32e-278
ANP32B	1.8e-282	0.540671	0.98	0.95	7.8e-278
LOC477508	7.96e-282	-0.441629	0.995	0.998	3.46e-277
UQCRFS1	8.41e-282	-0.544607	0.922	0.976	3.65e-277
PPA1	6.49e-280	-0.543412	0.927	0.972	2.82e-275
RPL21	6.17e-279	0.333933	1	1	2.68e-274
SLC44A1	1.61e-278	0.637518	0.86	0.639	6.97e-274
CDK1	5e-278	-0.83353	0.621	0.844	2.17e-273
VBP1	2.11e-277	-0.563729	0.643	0.889	9.17e-273
HMGB3	8.42e-277	-0.628238	0.775	0.937	3.66e-272
SCUBE3	2.3e-276	-0.487953	0.054	0.441	9.99e-272
PPIB	5.67e-275	0.40414	1	0.998	2.46e-270
EID1	6.3e-275	-0.480685	0.981	0.991	2.74e-270
U2AF1	2.4e-274	-0.450043	0.986	0.995	1.04e-269
COL16A1	2.36e-273	0.573065	0.68	0.345	1.02e-268
DPYSL2	3.85e-273	0.603275	0.827	0.572	1.67e-268
TMBIM6	3.28e-272	0.505752	0.983	0.951	1.43e-267
FRAS1	5.09e-271	-0.466331	0.093	0.484	2.21e-266
METTL7A	1.68e-270	0.676304	0.84	0.617	7.28e-266
LOC100684983	5.33e-270	-0.538246	0.87	0.967	2.31e-265
DCN	9.2e-268	0.509568	0.425	0.088	4e-263
COL1A1	3.29e-267	0.786429	0.9	0.754	1.43e-262
BCAP31	6.2e-265	-0.474574	0.968	0.991	2.69e-260
GSTP1	3.8e-264	0.592173	0.997	0.989	1.65e-259
PDCD5	1.66e-263	-0.515415	0.91	0.974	7.22e-259
DTYMK	4.84e-262	-0.414665	0.105	0.494	2.1e-257
LGALS1	5.3e-262	0.467172	0.999	0.998	2.3e-257
EIF3K	3.36e-261	-0.409634	0.992	0.997	1.46e-256
CPE	8.78e-260	0.388345	0.436	0.098	3.81e-255
LOC106557476	2.49e-259	0.755344	0.995	0.977	1.08e-254
GPN3	1.07e-257	-0.540012	0.826	0.95	4.65e-253
MYH10	2.35e-257	0.619929	0.677	0.348	1.02e-252
S100A10	6.31e-257	0.434989	1	0.998	2.74e-252
PHLDA1	6.52e-257	-0.746305	0.825	0.955	2.83e-252
HNRNPH3	8.74e-257	-0.524514	0.898	0.968	3.8e-252
PPP1R14C	2.33e-254	-0.531922	0.236	0.629	1.01e-249
FTL	4.87e-254	-0.532039	1	1	2.12e-249
UBE2E3	5.1e-254	-0.515721	0.931	0.98	2.22e-249
BRIX1	8.56e-254	-0.565788	0.735	0.912	3.72e-249
MPPED2	1.29e-253	0.274711	0.271	0.012	5.61e-249
RPS23	2.02e-252	0.278771	1	1	8.76e-248
LOC119878057	1.13e-251	-0.543273	0.819	0.945	4.91e-247
TUBB2A	1.46e-251	0.715255	0.936	0.887	6.35e-247
LDHB	4.36e-248	-0.482746	0.981	0.993	1.89e-243
PIN4	1.28e-247	-0.516793	0.5	0.806	5.57e-243
LAMTOR5	2.14e-246	-0.396429	0.991	0.995	9.3e-242
RARS1	5.17e-246	-0.535096	0.819	0.94	2.25e-241
BSG	7.7e-245	0.524226	0.96	0.896	3.35e-240
COL6A2	1.73e-244	0.532018	0.603	0.265	7.53e-240
MZT1	5.17e-244	-0.557936	0.868	0.967	2.25e-239
LOC106558744	4.06e-241	0.385478	1	0.999	1.76e-236
SERPINF1	1.05e-240	0.495062	0.54	0.202	4.58e-236
CHCHD1	6.05e-240	-0.510881	0.846	0.953	2.63e-235
MYLK	4.33e-239	0.414731	0.48	0.146	1.88e-234
MYCBP2	5.17e-239	-0.58355	0.74	0.906	2.24e-234
ACADSB	2.09e-238	0.538874	0.878	0.714	9.06e-234
PSIP1	1.67e-237	-0.532455	0.906	0.97	7.26e-233
DLA-64	2.38e-236	0.510987	0.677	0.357	1.03e-231
HNRNPD	5.29e-236	-0.433686	0.993	0.995	2.3e-231
TMED2	8.03e-236	-0.521309	0.797	0.936	3.49e-231
UBA2	9.41e-236	-0.550411	0.763	0.922	4.09e-231
RPL37	8.08e-235	-0.404666	0.997	0.998	3.51e-230
H2AZ1	2.2e-234	-0.401189	0.997	0.998	9.55e-230
AIG1	7.47e-234	-0.524828	0.575	0.842	3.24e-229
SNRPD2	1.61e-233	-0.369303	0.997	0.999	7.01e-229
PIR	1.18e-232	-0.672888	0.773	0.935	5.14e-228
CYP51A1	3.28e-232	0.604761	0.908	0.761	1.42e-227
CTH	1.33e-231	-0.526619	0.41	0.748	5.79e-227
HMGA2	1.97e-231	-0.592737	0.821	0.938	8.54e-227
LOC119865433	5.24e-231	-0.596186	0.728	0.909	2.28e-226
LIMA1	9.6e-231	0.581998	0.901	0.747	4.17e-226
LOC119878065	1.6e-229	-0.521035	0.92	0.972	6.94e-225
RASL11A	7.56e-229	0.932828	0.919	0.794	3.28e-224
GGH	1.3e-228	0.530008	0.946	0.884	5.65e-224
LOC102156856	2e-228	-0.460205	0.305	0.667	8.69e-224
RPS17	2.35e-228	0.289854	1	1	1.02e-223
ETF1	3.29e-228	-0.50278	0.939	0.975	1.43e-223
CENPW	4.2e-228	-0.511842	0.764	0.92	1.83e-223
ENSA	7.19e-228	0.548781	0.818	0.602	3.12e-223
ATP5F1C	1.3e-227	-0.357866	0.996	0.997	5.65e-223
LAPTM4A	2.64e-227	0.508912	0.951	0.873	1.15e-222
CKS2	2.92e-226	-0.736516	0.908	0.968	1.27e-221
RPL30	4.15e-226	0.260118	1	1	1.8e-221
SERF2	4.89e-226	0.33391	1	0.998	2.12e-221
LOC111096329	2.53e-225	-0.597294	0.51	0.807	1.1e-220
NELL2	2.31e-224	0.270603	0.253	0.015	1e-219
NDUFB8	5.51e-223	0.451739	0.987	0.97	2.39e-218
SUB1	2.9e-222	-0.426963	0.984	0.993	1.26e-217
PODN	1.51e-221	0.307801	0.35	0.066	6.54e-217
ALYREF	5.15e-220	-0.389281	0.993	0.996	2.24e-215
MAGOH	7.95e-220	-0.443472	0.958	0.987	3.45e-215
TMEM47	2.33e-219	-0.498499	0.379	0.718	1.01e-214
SNRPE	7.52e-218	-0.349326	0.995	0.995	3.26e-213
RUNX1T1	8.55e-218	0.493361	0.573	0.256	3.72e-213
DEAF1	8.71e-218	0.472383	0.65	0.348	3.78e-213
SRSF9	1.63e-217	-0.405586	0.98	0.992	7.08e-213
NKAIN1	2.18e-217	0.528185	0.775	0.543	9.46e-213
TMSB10	2.94e-217	0.369373	1	1	1.28e-212
UBC	3.54e-217	-0.612622	0.916	0.978	1.54e-212
LOC102151412	6.14e-217	-0.404343	0.021	0.325	2.67e-212
UBE2L3	6.85e-217	-0.454166	0.905	0.972	2.97e-212
RCL1	7.78e-217	-0.48896	0.446	0.755	3.38e-212
EIF5B	3.99e-215	-0.465962	0.937	0.979	1.73e-210
POLR1G	8.87e-215	-0.556395	0.567	0.823	3.85e-210
ITGB5	9.39e-213	0.429341	0.531	0.211	4.08e-208
H1-10	1.15e-212	-0.57892	0.95	0.986	4.98e-208
ATRX	2.26e-212	-0.506823	0.634	0.866	9.82e-208
GAPDH	3.46e-212	0.321827	1	0.999	1.5e-207
HMGA1	3.66e-212	-0.452912	0.976	0.989	1.59e-207
EMC8	5.86e-210	-0.452838	0.942	0.98	2.55e-205
DSTN	1.69e-209	0.530402	0.967	0.912	7.35e-205
EIF2S1	6.51e-208	-0.45571	0.93	0.977	2.83e-203
LOC119878020	7.02e-208	-0.348204	0.095	0.433	3.05e-203
TOMM22	2.25e-207	-0.402875	0.974	0.992	9.79e-203
ATP6V0E1	3.47e-207	-0.446581	0.958	0.985	1.51e-202
NDUFAB1	4.58e-207	-0.430938	0.937	0.976	1.99e-202
COX5B	5.09e-207	-0.396233	0.988	0.998	2.21e-202
GALNT17	8.06e-207	0.426481	0.59	0.272	3.5e-202
PHB2	5.05e-206	-0.405264	0.979	0.994	2.19e-201
YWHAQ	1.03e-205	0.435244	0.993	0.985	4.49e-201
DDT	1.41e-205	-0.503005	0.855	0.953	6.13e-201
TIMM50	8.48e-204	-0.453331	0.877	0.958	3.68e-199
PWP1	2.92e-203	-0.485986	0.812	0.933	1.27e-198
CSNK1A1	6.93e-202	-0.468433	0.863	0.956	3.01e-197
TIMM9	5.96e-201	-0.469066	0.904	0.971	2.59e-196
LY96	5.92e-200	0.467836	0.589	0.29	2.57e-195
QPCT	1.38e-199	0.537061	0.76	0.501	6e-195
CCND2	1.46e-199	-0.483435	0.946	0.984	6.34e-195
HSPA9	1.52e-199	-0.403788	0.993	0.992	6.61e-195
THOC2	1.71e-199	-0.480923	0.636	0.861	7.43e-195
CD55	6.91e-199	-0.51727	0.406	0.722	3e-194
VKORC1	3.57e-197	0.498796	0.832	0.657	1.55e-192
PRPS1	5.23e-197	-0.448598	0.447	0.745	2.27e-192
DRG1	7.53e-197	-0.460052	0.783	0.925	3.27e-192
SEC61G	3.96e-196	-0.355327	0.992	0.995	1.72e-191
LAMA4	1.01e-195	0.495117	0.646	0.364	4.41e-191
CISD1	1.42e-195	-0.47449	0.847	0.945	6.18e-191
LOC111092251	4.34e-195	-0.408798	0.233	0.572	1.89e-190
CSRP2	1.7e-193	0.601098	0.853	0.724	7.39e-189
ATP5MC3	2.6e-193	-0.260032	0.999	0.999	1.13e-188
LOC100682992	4.39e-193	0.50258	0.917	0.827	1.91e-188
SAT1	8.01e-193	-0.506129	0.483	0.772	3.48e-188
TXNL4A	1.53e-192	-0.442303	0.891	0.965	6.63e-188
OGN	4.82e-192	0.25287	0.212	0.01	2.09e-187
DLA88	1.1e-191	0.456744	0.646	0.359	4.78e-187
TXNRD1	7.53e-190	-0.497288	0.885	0.964	3.27e-185
RNPS1	1.77e-189	-0.40815	0.97	0.991	7.69e-185
CNN2	5.33e-189	0.426398	0.537	0.237	2.32e-184
IDH3G	1.79e-188	-0.424547	0.327	0.651	7.76e-184
EEF1B2	2.57e-188	0.354701	0.999	0.995	1.11e-183
CYP7B1	4.39e-188	0.46156	0.61	0.326	1.91e-183
CDK2AP1	5.71e-188	-0.464595	0.842	0.94	2.48e-183
TIMP1	7.12e-188	0.553874	0.949	0.863	3.09e-183
ACTB	1.21e-187	0.428478	1	1	5.24e-183
PKM	1.25e-187	0.344681	0.997	0.998	5.42e-183
PRDX4	2.2e-187	-0.434366	0.924	0.974	9.57e-183
SEPTIN2	3.31e-186	0.458993	0.86	0.697	1.44e-181
MAP1LC3B	8.12e-186	0.436011	0.981	0.95	3.53e-181
SNTB2	1.86e-185	0.504796	0.855	0.702	8.08e-181
MRPS9	8.8e-185	-0.437913	0.876	0.958	3.82e-180
CDK16	1.08e-184	-0.400812	0.341	0.661	4.68e-180
CSTB	1.66e-184	0.378171	0.998	0.997	7.2e-180
RPL7	6.21e-183	0.282213	1	1	2.7e-178
COL14A1	3.64e-182	0.509661	0.682	0.408	1.58e-177
HDLBP	1.47e-181	0.466769	0.882	0.756	6.38e-177
NRBF2	7.24e-180	-0.431482	0.429	0.722	3.15e-175
TMEM205	8.74e-180	0.490669	0.803	0.61	3.79e-175
EGLN1	9.7e-180	-0.438276	0.475	0.753	4.21e-175
PSMB4	1.21e-179	0.426937	0.98	0.965	5.26e-175
GRK5	1.9e-179	0.27714	0.322	0.071	8.25e-175
DPP4	6.51e-179	-0.263872	0.043	0.323	2.83e-174
NQO1	8.81e-179	0.596814	0.928	0.8	3.83e-174
MTCH1	1.01e-178	0.445685	0.911	0.813	4.4e-174
CD59	3.13e-178	0.433174	0.569	0.292	1.36e-173
UBE2M	6.65e-178	-0.376191	0.973	0.989	2.89e-173
LOC119877247	1.25e-177	0.695487	0.973	0.927	5.41e-173
PSMD1	1.7e-177	0.406318	0.988	0.982	7.37e-173
VAT1	1.74e-177	0.429585	0.607	0.326	7.57e-173
ARHGAP29	1.82e-177	-0.481558	0.574	0.821	7.91e-173
ARMC12	1.87e-177	0.28826	0.346	0.089	8.13e-173
CDKN1A	4.69e-177	0.420823	0.583	0.293	2.03e-172
PCP4	5.73e-177	-0.434957	0.025	0.288	2.49e-172
RBM34	6.01e-177	-0.445299	0.739	0.9	2.61e-172
C4H1orf131	6.69e-177	-0.441989	0.732	0.899	2.9e-172
SEM1	1.05e-176	0.29831	0.999	0.998	4.58e-172
CAPZA2	5.67e-176	-0.312007	0.997	0.998	2.46e-171
SPON2	8.98e-176	0.483447	0.611	0.332	3.9e-171
COPZ2	1.01e-174	0.481543	0.81	0.626	4.4e-170
GAR1	1.75e-174	-0.421601	0.421	0.707	7.61e-170
TRAPPC1	2.76e-174	0.401696	0.984	0.962	1.2e-169
MYL6	3.03e-174	0.311654	1	0.998	1.32e-169
PLPP1	3.19e-174	0.548483	0.714	0.487	1.38e-169
SERPINE1	5.74e-174	-0.645969	0.612	0.833	2.49e-169
SRM	9.08e-174	-0.437615	0.873	0.955	3.95e-169
ANKRD13C	1.52e-173	-0.425493	0.871	0.951	6.6e-169
SFPQ	1.06e-172	-0.436287	0.973	0.99	4.6e-168
ACSL4	1.06e-172	-0.455594	0.531	0.786	4.62e-168
HDDC2	1.38e-172	-0.430087	0.544	0.789	6e-168
DENR	3.99e-172	-0.416283	0.862	0.949	1.73e-167
LOC100683370	3.61e-171	0.443818	0.969	0.932	1.57e-166
OLA1	5.04e-171	-0.380928	0.965	0.988	2.19e-166
PSMD8	5.42e-171	-0.347681	0.988	0.994	2.35e-166
LBH	8.24e-171	0.260947	0.291	0.057	3.58e-166
LOC476816	1.3e-170	0.521885	0.727	0.496	5.63e-166
PSMD6	2.19e-170	-0.357268	0.981	0.994	9.49e-166
BLVRB	2.35e-170	0.44532	0.92	0.821	1.02e-165
SRI	3.2e-170	0.391481	0.986	0.96	1.39e-165
NUFIP1	1.18e-169	-0.447084	0.651	0.85	5.11e-165
GPC4	2.19e-169	0.332894	0.422	0.148	9.51e-165
HTRA1	7.01e-169	0.497359	0.898	0.793	3.04e-164
PDZD11	3.4e-168	-0.441579	0.676	0.853	1.47e-163
SMC2	5.01e-168	0.526244	0.8	0.677	2.18e-163
LAMC1	2.71e-167	0.491135	0.884	0.767	1.18e-162
LSM14A	2.77e-167	-0.43542	0.711	0.89	1.2e-162
GNG12	6.71e-167	0.457002	0.836	0.677	2.91e-162
RBM42	2.3e-166	-0.426061	0.593	0.813	9.97e-162
EPCAM	6.23e-166	-0.523402	0.386	0.682	2.71e-161
TRIM28	8.8e-165	-0.415282	0.709	0.881	3.82e-160
GOLPH3	3.24e-164	-0.43224	0.795	0.909	1.41e-159
DDX21	2.03e-163	-0.463307	0.724	0.88	8.83e-159
NFIC	2.87e-163	0.457647	0.871	0.729	1.25e-158
RPL36AL	4.4e-163	-0.356875	0.983	0.993	1.91e-158
SNX10	4.94e-163	0.485374	0.914	0.825	2.14e-158
OLFML3	6.38e-163	0.452324	0.76	0.572	2.77e-158
PSPH	9.18e-163	0.447676	0.897	0.802	3.98e-158
TAGLN2	2.52e-162	0.418922	0.973	0.934	1.09e-157
TBL1X	3.83e-162	-0.417031	0.67	0.857	1.66e-157
SEPTIN7	4.66e-162	0.386389	0.991	0.979	2.02e-157
TMEM147	5.49e-162	-0.361514	0.97	0.99	2.38e-157
EIF6	8.36e-162	-0.376427	0.961	0.987	3.63e-157
NRXN1	8.98e-162	-0.355875	0.094	0.379	3.9e-157
SNRPD1	1.24e-161	-0.297004	0.994	0.997	5.37e-157
LSM6	5.83e-161	-0.379989	0.949	0.98	2.53e-156
SF3B5	6.92e-161	-0.398336	0.896	0.96	3e-156
HSD17B12	8.98e-161	0.429665	0.926	0.849	3.9e-156
RAB3D	9.1e-161	0.370479	0.543	0.267	3.95e-156
SPATS2L	1.2e-160	0.442222	0.756	0.54	5.2e-156
FDPS	2.18e-160	0.447887	0.991	0.979	9.45e-156
RNH1	2.79e-160	0.401125	0.967	0.93	1.21e-155
GTF2F2	1.51e-159	-0.421647	0.718	0.874	6.56e-155
TMEM97	1.99e-159	0.466572	0.87	0.746	8.65e-155
POLE3	2.96e-159	0.437784	0.795	0.63	1.28e-154
SUMO2	3.22e-159	-0.287703	0.998	0.998	1.4e-154
NFE2L2	5.84e-158	0.478173	0.967	0.928	2.54e-153
EDN1	6.9e-158	-0.407741	0.132	0.427	3e-153
DCBLD2	9.27e-157	-0.379016	0.286	0.586	4.03e-152
HNRNPA1	1.68e-156	-0.283998	0.999	0.998	7.27e-152
LMNA	3.14e-156	0.336579	0.999	0.996	1.36e-151
RNF181	4.47e-155	0.420114	0.695	0.473	1.94e-150
NPTX2	1.38e-154	-0.349021	0.155	0.452	5.98e-150
LSM3	1.83e-154	-0.370578	0.94	0.978	7.94e-150
PID1	2.34e-154	0.369911	0.438	0.177	1.01e-149
ATP11C	2.96e-154	-0.357166	0.291	0.59	1.28e-149
IFI44	1.69e-153	0.314434	0.376	0.123	7.36e-149
OST4	2.24e-153	0.415686	0.944	0.893	9.71e-149
TAX1BP1	4.05e-153	0.409618	0.973	0.939	1.76e-148
THBS1	4.31e-153	-0.803735	0.638	0.845	1.87e-148
RNF7	1.08e-152	-0.395064	0.844	0.936	4.67e-148
SIVA1	2.68e-152	-0.427421	0.925	0.976	1.16e-147
TLN1	3.87e-152	0.438231	0.959	0.916	1.68e-147
PDLIM2	5.28e-152	0.409796	0.612	0.36	2.29e-147
EFHD1	7.04e-151	-0.3812	0.216	0.511	3.06e-146
KIF5B	8.13e-151	-0.313212	0.992	0.994	3.53e-146
POLR1D	1.52e-150	0.397639	0.901	0.779	6.61e-146
HSPE1	1.73e-150	-0.253256	0.998	0.997	7.52e-146
IFT27	5.17e-150	0.41598	0.75	0.539	2.25e-145
BRI3BP	6.44e-150	-0.360959	0.3	0.596	2.8e-145
DDX27	8.11e-150	-0.388938	0.895	0.962	3.52e-145
MRPS18C	8.76e-150	-0.403728	0.739	0.886	3.8e-145
CCDC6	1.12e-149	-0.373738	0.387	0.668	4.86e-145
SHC1	1e-148	0.414412	0.854	0.721	4.36e-144
EGFL7	1.19e-148	0.402022	0.634	0.388	5.16e-144
GPX8	2.7e-148	0.422519	0.932	0.871	1.17e-143
GNAI3	3.18e-148	0.376328	0.979	0.961	1.38e-143
GGCT	3.61e-148	0.406823	0.901	0.819	1.57e-143
ENOPH1	4.47e-148	-0.399314	0.839	0.944	1.94e-143
TXNDC17	4.98e-147	0.393447	0.952	0.903	2.16e-142
ITM2C	5.8e-147	0.332032	0.497	0.234	2.52e-142
EIF3G	1.56e-146	-0.34204	0.967	0.986	6.76e-142
MPC1	4.92e-146	-0.398302	0.637	0.827	2.14e-141
SPATS2	1.91e-145	0.414181	0.878	0.755	8.27e-141
MTX2	3.04e-145	-0.323667	0.989	0.992	1.32e-140
PRDX1	2.35e-144	0.252506	0.999	0.999	1.02e-139
ACOT9	2.48e-144	-0.385594	0.555	0.793	1.08e-139
S100A13	4.64e-144	0.376512	0.602	0.344	2.02e-139
HPCAL1	1.09e-143	0.452485	0.803	0.651	4.73e-139
PDIA6	1.54e-143	0.391039	0.99	0.97	6.7e-139
NXT2	4.11e-143	-0.433003	0.258	0.539	1.78e-138
NCKAP1	4.19e-143	-0.396754	0.776	0.907	1.82e-138
TRAPPC2	9.84e-143	-0.390153	0.487	0.732	4.27e-138
DPYSL3	1.32e-141	0.401034	0.944	0.893	5.72e-137
SERPINB1	2.76e-141	0.424264	0.956	0.913	1.2e-136
PLEKHA3	3.52e-141	-0.387259	0.59	0.808	1.53e-136
TMEM59	4.05e-141	0.417051	0.799	0.638	1.76e-136
MRPL40	7.79e-141	-0.367336	0.889	0.956	3.38e-136
CYBA	1.85e-140	0.4091	0.963	0.931	8.03e-136
CTHRC1	2.62e-140	0.49192	0.874	0.747	1.14e-135
RWDD1	2.88e-140	-0.374707	0.511	0.759	1.25e-135
TXNL1	3.64e-140	-0.329572	0.98	0.994	1.58e-135
SDC2	4.27e-140	0.421587	0.719	0.533	1.86e-135
PUM3	1.33e-139	-0.36604	0.451	0.715	5.79e-135
LOC119879183	1.89e-139	-0.385119	0.434	0.691	8.2e-135
UBQLN1	2.21e-139	-0.386324	0.763	0.904	9.62e-135
PCCA	3.61e-139	-0.289468	0.18	0.468	1.57e-134
HNRNPK	3.63e-139	-0.289953	0.995	0.997	1.58e-134
GTF3A	9.1e-139	0.320833	0.993	0.976	3.95e-134
AK1	1.11e-138	0.408309	0.727	0.526	4.84e-134
LOC119876659	2.63e-138	-0.376874	0.595	0.802	1.14e-133
DYNLL1	2.99e-138	-0.350438	0.996	0.996	1.3e-133
PITPNB	3.61e-138	-0.375636	0.579	0.793	1.57e-133
IPO5	5.12e-138	-0.382973	0.92	0.972	2.23e-133
TTC14	8.93e-138	0.41049	0.883	0.753	3.88e-133
BNIP3L	1.28e-137	0.406641	0.684	0.459	5.57e-133
MRPS12	1.41e-137	-0.380322	0.756	0.882	6.12e-133
NUP35	2.13e-137	-0.39337	0.63	0.825	9.23e-133
RHOC	2.72e-137	0.401112	0.763	0.585	1.18e-132
PBDC1	2.84e-137	-0.389946	0.7	0.861	1.23e-132
PNO1	3.55e-137	-0.363477	0.924	0.97	1.54e-132
MNAT1	5.15e-137	-0.357968	0.717	0.876	2.24e-132
NOP53	6.4e-137	-0.385379	0.672	0.843	2.78e-132
FKBP14	6.5e-137	0.367107	0.545	0.298	2.82e-132
PIK3R2	7.14e-137	0.348583	0.511	0.264	3.1e-132
GUSB	9.28e-137	0.389194	0.734	0.547	4.03e-132
ATP1A1	1.55e-136	0.396836	0.809	0.668	6.72e-132
POLR2I	9.37e-136	-0.353078	0.889	0.955	4.07e-131
CD70	1.33e-135	0.459352	0.613	0.385	5.76e-131
TFAM	1.39e-135	-0.403126	0.599	0.807	6.04e-131
ARF3	1.51e-135	0.389019	0.844	0.722	6.54e-131
BBIP1	1.68e-135	0.424175	0.835	0.716	7.31e-131
CELF2	1.92e-135	0.35938	0.422	0.177	8.33e-131
CTBS	2.89e-135	-0.258037	0.038	0.261	1.25e-130
S100A2	4.45e-135	-0.663502	0.348	0.594	1.93e-130
WIPF1	8.87e-135	0.378182	0.682	0.466	3.85e-130
FKBP10	1.11e-134	0.400516	0.792	0.65	4.82e-130
LOC119863879	4.08e-134	-0.329894	0.99	0.993	1.77e-129
EEF1G	6.03e-134	0.282606	0.996	0.995	2.62e-129
MYH9	1.56e-133	0.484538	0.939	0.885	6.79e-129
SMN	9.12e-133	-0.363203	0.822	0.918	3.96e-128
BACE2	1.39e-132	-0.306772	0.282	0.589	6.03e-128
SSB	1.9e-132	-0.366152	0.919	0.96	8.25e-128
HNRNPAB	2.3e-132	-0.369146	0.891	0.956	9.99e-128
BAG2	3.62e-132	0.3935	0.655	0.431	1.57e-127
LOC476006	4.02e-132	0.406469	0.626	0.388	1.75e-127
G3BP1	4.43e-132	-0.366654	0.835	0.929	1.92e-127
EIF2B1	5.18e-132	-0.371287	0.573	0.789	2.25e-127
PPID	1.32e-131	-0.355394	0.926	0.976	5.73e-127
CBWD1	1.41e-131	-0.358529	0.563	0.788	6.14e-127
EMD	1.61e-131	-0.376261	0.831	0.928	6.99e-127
LOC119867725	1.85e-131	-0.36603	0.693	0.855	8.02e-127
PIEZO2	2.99e-131	0.256438	0.284	0.076	1.3e-126
PDE6D	3.95e-131	0.360847	0.695	0.487	1.72e-126
PALM2AKAP2	6.53e-131	0.324202	0.455	0.214	2.84e-126
CDC42EP1	1.15e-130	0.301198	0.43	0.185	5e-126
IGBP1	1.91e-130	-0.365647	0.599	0.812	8.28e-126
RARRES1	2.02e-130	0.336097	0.469	0.225	8.78e-126
POP5	2.35e-130	-0.37668	0.717	0.864	1.02e-125
UROS	2.82e-130	0.338691	0.553	0.308	1.22e-125
ABHD2	8.52e-130	0.32703	0.465	0.224	3.7e-125
NSMCE2	1.59e-129	-0.366867	0.875	0.946	6.91e-125
ACTR10	2.8e-129	-0.380094	0.802	0.92	1.21e-124
CRYAB	3.89e-129	0.396488	0.187	0.024	1.69e-124
GNG11	5.43e-129	0.413818	0.992	0.981	2.36e-124
NDUFA12	6.45e-129	-0.328477	0.951	0.981	2.8e-124
MRPL22	8.36e-129	-0.367412	0.735	0.881	3.63e-124
M6PR	8.64e-129	-0.377789	0.866	0.939	3.75e-124
RAB5IF	1.4e-128	-0.328029	0.951	0.984	6.1e-124
DIMT1	1.65e-128	-0.36583	0.817	0.929	7.17e-124
TAC1	2.02e-128	0.430722	0.651	0.443	8.77e-124
HNRNPUL1	2.07e-128	-0.357964	0.863	0.943	8.99e-124
LIX1	3.61e-128	0.291889	0.281	0.076	1.57e-123
SMARCA1	3.65e-128	0.318612	0.471	0.225	1.58e-123
UBE2D3	5.98e-128	-0.354824	0.892	0.961	2.6e-123
PON2	1.15e-127	0.391402	0.839	0.715	5e-123
CENPV	1.24e-127	-0.375171	0.822	0.918	5.38e-123
UBA1	1.31e-127	-0.359919	0.572	0.787	5.68e-123
NDUFAF3	2.02e-127	-0.363105	0.465	0.702	8.79e-123
STAG2	3.53e-127	-0.353332	0.467	0.714	1.53e-122
MRPS30	1.82e-126	-0.366007	0.599	0.797	7.93e-122
LOC478702	2.18e-126	0.467586	0.843	0.748	9.48e-122
PSMD4	3.59e-126	0.386094	0.963	0.934	1.56e-121
PA2G4	7.12e-126	-0.292056	0.991	0.996	3.09e-121
REEP3	1.17e-125	-0.388644	0.646	0.82	5.09e-121
PLD3	1.26e-125	0.375191	0.66	0.457	5.47e-121
EIF4B	1.7e-125	0.342694	0.98	0.955	7.39e-121
MEST	2.38e-125	0.400788	0.916	0.829	1.03e-120
MAGED1	4.16e-125	0.34569	0.514	0.279	1.81e-120
YWHAH	7.39e-125	-0.352004	0.939	0.979	3.21e-120
CCDC28B	1.17e-124	0.378731	0.629	0.419	5.1e-120
SDF2L1	1.57e-124	-0.418562	0.692	0.84	6.82e-120
EXOSC8	1.98e-124	-0.383656	0.772	0.891	8.59e-120
MRPL39	2.41e-124	-0.350219	0.908	0.952	1.05e-119
EIF4E	2.65e-124	-0.36192	0.609	0.815	1.15e-119
OLFML2B	5e-124	0.335354	0.434	0.199	2.17e-119
AIFM2	1.03e-123	-0.36902	0.538	0.764	4.47e-119
TARBP2	1.23e-122	0.375378	0.881	0.781	5.34e-118
C3H4orf48	1.39e-122	0.408744	0.835	0.703	6.04e-118
MCM5	1.91e-122	-0.400607	0.693	0.859	8.3e-118
STK24	2.42e-122	-0.360423	0.578	0.787	1.05e-117
GSTO1	8.35e-122	0.397091	0.932	0.886	3.63e-117
AKR1B1	9.1e-122	-0.399293	0.695	0.851	3.95e-117
LOC100683760	6.17e-121	-0.318169	0.229	0.492	2.68e-116
JAK1	1.49e-120	0.377264	0.943	0.892	6.49e-116
CPXM1	1.73e-120	0.26021	0.368	0.144	7.52e-116
TIMM17B	1.92e-120	-0.355465	0.567	0.771	8.33e-116
PSME1	5.08e-120	0.381698	0.879	0.769	2.21e-115
PSMG4	5.9e-120	-0.330484	0.922	0.968	2.56e-115
MRTO4	8.1e-120	-0.34002	0.913	0.964	3.52e-115
VEGFB	8.67e-120	0.397734	0.828	0.705	3.76e-115
NIFK	4.32e-119	-0.321023	0.974	0.985	1.88e-114
NFIB	5.32e-119	0.498672	0.938	0.879	2.31e-114
ESM1	6.75e-119	-0.382118	0.098	0.334	2.93e-114
ERP44	9.68e-119	0.349687	0.632	0.415	4.2e-114
GJA1	1.24e-118	-0.353632	0.382	0.637	5.38e-114
PAK1IP1	1.5e-118	-0.363258	0.806	0.913	6.5e-114
GLRX5	1.65e-118	-0.360394	0.92	0.966	7.17e-114
CHMP3	1.73e-118	0.361197	0.922	0.849	7.51e-114
LARP1	2.75e-118	-0.36727	0.713	0.862	1.19e-113
CCT8	3.99e-118	-0.273346	0.992	0.995	1.73e-113
ARL3	4.54e-118	0.373064	0.761	0.605	1.97e-113
PGK1	5.31e-118	-0.357077	0.889	0.952	2.3e-113
ARGLU1	1.12e-117	-0.358967	0.872	0.946	4.85e-113
HEATR1	2.38e-117	-0.353353	0.523	0.748	1.03e-112
LAMTOR1	3.25e-117	0.364177	0.858	0.746	1.41e-112
ASNS	4.85e-117	0.430956	0.695	0.515	2.11e-112
NDUFB7	1.76e-116	-0.327309	0.933	0.967	7.66e-112
GLMP	2.29e-116	0.33558	0.562	0.341	9.94e-112
APP	3.3e-116	0.421176	0.933	0.858	1.43e-111
EIF4A3	3.61e-116	-0.320392	0.946	0.977	1.57e-111
FHL2	6.57e-116	-0.424951	0.71	0.871	2.85e-111
CD99	7.91e-116	-0.359091	0.833	0.925	3.43e-111
FST	1.19e-115	-0.450598	0.154	0.398	5.15e-111
ELOVL6	1.35e-115	-0.379282	0.562	0.77	5.87e-111
SLC22A17	1.64e-115	0.322515	0.556	0.328	7.13e-111
HSP90AA1	6.48e-115	0.284771	1	1	2.81e-110
MLF1	1.57e-114	0.27893	0.421	0.195	6.81e-110
LSM2	2.46e-114	-0.260958	0.994	0.996	1.07e-109
RCAN2	3.38e-114	-0.301667	0.27	0.528	1.47e-109
SLC25A5	5.64e-114	-0.342807	0.926	0.963	2.45e-109
SMARCB1	2.74e-113	-0.343349	0.698	0.855	1.19e-108
PLEKHA4	2.79e-113	-0.276746	0.202	0.45	1.21e-108
SESTD1	3.81e-113	-0.341934	0.448	0.682	1.65e-108
MGST3	5.37e-113	0.360153	0.93	0.879	2.33e-108
XRN2	5.7e-113	-0.326834	0.901	0.959	2.48e-108
FAM50A	6.3e-113	-0.350769	0.531	0.744	2.74e-108
GLUD1	7.38e-113	-0.342298	0.838	0.932	3.21e-108
URB2	1.32e-112	-0.291958	0.29	0.549	5.72e-108
ID4	1.37e-112	0.551188	0.794	0.615	5.95e-108
DNAJA4	1.42e-112	0.346205	0.587	0.373	6.16e-108
SPARC	1.69e-112	0.376654	0.962	0.925	7.34e-108
UPP1	3.32e-112	0.338928	0.59	0.38	1.44e-107
CNBP	3.74e-112	-0.277111	0.993	0.996	1.62e-107
WBP4	6.04e-112	-0.33268	0.884	0.956	2.62e-107
VDAC1	7.03e-112	-0.325463	0.873	0.946	3.05e-107
RRAGA	8.14e-112	-0.339395	0.886	0.95	3.53e-107
TAX1BP3	8.95e-112	0.349927	0.897	0.823	3.89e-107
FBLN1	8.99e-112	0.257803	0.38	0.161	3.9e-107
MANF	1.38e-111	-0.325325	0.958	0.987	5.98e-107
FTH1	1.67e-111	0.260515	0.999	0.998	7.24e-107
TGFB1I1	1.83e-111	0.2732	0.392	0.173	7.94e-107
ATP6V0D1	2.23e-111	0.362539	0.805	0.657	9.68e-107
SULT1A1	2.39e-111	0.258391	0.368	0.15	1.04e-106
RBM3	2.45e-111	-0.310734	0.992	0.993	1.07e-106
NDUFAF4	2.71e-111	-0.32124	0.421	0.664	1.18e-106
FLOT2	2.76e-111	0.329936	0.58	0.361	1.2e-106
GPNMB	1.62e-110	0.528739	0.523	0.309	7.05e-106
FSIP1	4.18e-110	-0.555697	0.344	0.597	1.82e-105
CDK4	5.08e-110	0.268669	0.996	0.99	2.21e-105
H2BC8	6.94e-110	-0.376187	0.315	0.577	3.01e-105
PES1	7.13e-110	-0.327781	0.447	0.68	3.1e-105
PPP1R14B	8.44e-110	-0.286226	0.985	0.993	3.67e-105
PTGIS	8.64e-110	0.37533	0.607	0.404	3.75e-105
SNRPB2	1.66e-109	-0.326682	0.878	0.945	7.2e-105
XBP1	1.97e-109	-0.340323	0.488	0.71	8.55e-105
FIP1L1	4.12e-109	0.345769	0.753	0.591	1.79e-104
GTPBP4	4.71e-109	-0.343868	0.896	0.954	2.05e-104
NUP133	1.25e-108	-0.292737	0.323	0.572	5.44e-104
ADAMTSL1	1.37e-108	-0.329406	0.35	0.591	5.94e-104
RAB15	1.53e-108	0.349613	0.744	0.591	6.66e-104
PCBP2	1.93e-108	0.2541	0.998	0.997	8.37e-104
ARL6IP5	2.74e-108	0.383831	0.801	0.68	1.19e-103
SAMD9L	3.61e-108	0.25979	0.366	0.154	1.57e-103
LIFR	2.81e-107	-0.306645	0.264	0.517	1.22e-102
LOC119877704	3.28e-107	0.357231	0.752	0.604	1.42e-102
MRPL3	3.73e-107	-0.332884	0.696	0.85	1.62e-102
UBE2F	6.86e-107	0.333147	0.77	0.63	2.98e-102
CTSB	8.63e-107	0.324118	0.688	0.513	3.75e-102
KIF4A	1.02e-106	-0.342781	0.427	0.648	4.41e-102
ACSS2	1.27e-106	0.302345	0.485	0.268	5.52e-102
NANS	1.48e-106	0.319341	0.607	0.411	6.41e-102
LOC607300	2.23e-106	0.319199	0.613	0.403	9.68e-102
LOC484356	3.28e-106	-0.346543	0.674	0.83	1.42e-101
MLEC	4.72e-106	-0.34436	0.735	0.87	2.05e-101
LOXL2	6.29e-106	0.320875	0.557	0.344	2.73e-101
DDX54	8.88e-106	-0.324361	0.453	0.677	3.86e-101
GLO1	1.47e-105	0.33214	0.911	0.851	6.38e-101
PTBP3	1.47e-105	0.330773	0.637	0.444	6.38e-101
LOC106557533	1.49e-105	0.271431	0.389	0.177	6.45e-101
ZFHX3	5.27e-105	0.381469	0.841	0.731	2.29e-100
COPS9	1.13e-104	0.301378	0.979	0.963	4.93e-100
BAG1	1.83e-104	0.300951	0.98	0.962	7.95e-100
EIF3D	4.91e-104	-0.28749	0.96	0.986	2.13e-99
SCD	1.78e-103	0.37825	0.915	0.848	7.72e-99
JMJD1C	2.44e-103	-0.310849	0.305	0.547	1.06e-98
NAA20	2.54e-103	-0.31925	0.777	0.901	1.1e-98
LOC608772	3.69e-103	-0.292674	0.957	0.977	1.6e-98
KATNA1	4.85e-103	-0.329601	0.529	0.741	2.11e-98
NAA25	5.21e-103	-0.281396	0.286	0.533	2.26e-98
CSDE1	5.41e-103	0.334911	0.963	0.938	2.35e-98
RNF20	6.6e-103	0.261188	0.467	0.249	2.87e-98
MED13L	1.76e-102	-0.308226	0.409	0.648	7.65e-98
KAT6B	2.02e-102	-0.314461	0.373	0.609	8.75e-98
ARG2	2.32e-102	0.361306	0.83	0.704	1.01e-97
GHITM	3.59e-102	-0.332411	0.839	0.928	1.56e-97
CHD3	4.71e-102	0.374125	0.789	0.67	2.04e-97
HIF1A	6.38e-102	-0.344704	0.806	0.911	2.77e-97
CCBE1	1.36e-101	0.251118	0.341	0.143	5.93e-97
HMGCS1	2.08e-101	0.574031	0.86	0.79	9.01e-97
DNAJC3	2.33e-101	-0.342363	0.716	0.852	1.01e-96
TRIQK	2.4e-101	0.265167	0.443	0.23	1.04e-96
MSL3	3.33e-101	-0.314358	0.533	0.736	1.45e-96
SMIM4	7.99e-101	-0.319651	0.588	0.776	3.47e-96
DDX24	1.06e-100	-0.30563	0.921	0.97	4.6e-96
CSNK2A1	3.89e-100	-0.308048	0.897	0.953	1.69e-95
KDELR3	4.21e-100	0.341011	0.838	0.743	1.83e-95
PKIG	6.03e-100	0.348617	0.625	0.443	2.62e-95
RND3	8.36e-100	0.383982	0.625	0.43	3.63e-95
ACLY	1.42e-99	0.39134	0.983	0.966	6.15e-95
NSFL1C	1.61e-99	-0.309484	0.849	0.927	6.99e-95
EDIL3	1.65e-99	0.375745	0.832	0.728	7.16e-95
PLA2G7	1.93e-99	0.352674	0.943	0.882	8.39e-95
COMMD4	2.12e-99	0.326669	0.894	0.836	9.19e-95
DAD1	3.21e-99	-0.26814	0.981	0.991	1.39e-94
TOP1	4.68e-99	-0.313783	0.896	0.954	2.03e-94
GEMIN7	1.04e-98	-0.298605	0.442	0.663	4.5e-94
FKBP1B	2.96e-98	0.257904	0.407	0.198	1.29e-93
GMPS	3.93e-98	-0.298429	0.9	0.954	1.71e-93
RPL26L1	4.08e-98	-0.293953	0.364	0.587	1.77e-93
PLK2	8.05e-98	-0.321729	0.297	0.547	3.5e-93
SQLE	9.06e-98	0.402485	0.967	0.936	3.93e-93
PKIB	1.31e-97	-0.375527	0.803	0.917	5.69e-93
GINM1	1.32e-97	-0.323728	0.591	0.775	5.75e-93
TUBB6	2.62e-97	-0.332974	0.929	0.975	1.14e-92
VPS26A	3.14e-97	-0.317886	0.572	0.761	1.36e-92
UHRF1	4.34e-97	-0.363589	0.608	0.787	1.89e-92
OTUD5	6.81e-97	-0.308521	0.509	0.715	2.96e-92
VMA21	1.64e-96	-0.321841	0.631	0.8	7.13e-92
DHRS7	1.78e-96	-0.316206	0.819	0.918	7.71e-92
CDO1	3.54e-96	0.327959	0.425	0.219	1.54e-91
ATAD1	3.84e-96	-0.273746	0.308	0.546	1.67e-91
RBM25	8.98e-96	-0.329898	0.904	0.961	3.9e-91
NDUFB1	1.37e-95	-0.292553	0.925	0.971	5.93e-91
NDUFV2	2.14e-95	-0.308376	0.942	0.97	9.29e-91
DEK	3.02e-95	-0.260505	0.985	0.993	1.31e-90
SREBF2	3.24e-95	0.329553	0.692	0.525	1.41e-90
NENF	5.32e-95	0.332691	0.763	0.626	2.31e-90
MRPS34	5.91e-95	-0.29706	0.945	0.974	2.57e-90
LOC119877479	5.99e-95	0.261994	0.994	0.987	2.6e-90
NUS1	7.56e-95	-0.27185	0.32	0.553	3.28e-90
CAMK4	7.63e-95	-0.2819	0.229	0.457	3.31e-90
HNRNPU	2e-94	-0.331187	0.979	0.989	8.69e-90
C1QBP	2.46e-94	-0.26591	0.991	0.994	1.07e-89
P4HA3	3.38e-94	0.25129	0.397	0.195	1.47e-89
ARL6IP4	4.01e-94	-0.296266	0.516	0.728	1.74e-89
SNRNP27	5.82e-94	-0.312712	0.811	0.902	2.53e-89
LAS1L	6.96e-94	-0.257478	0.261	0.493	3.02e-89
TMA16	1.52e-93	-0.31767	0.643	0.805	6.61e-89
HCCS	1.57e-93	-0.303894	0.568	0.752	6.81e-89
PPIC	1.6e-93	0.329878	0.742	0.59	6.97e-89
DMAC1	2.47e-93	-0.261474	0.305	0.539	1.07e-88
CDH2	4.56e-93	-0.297375	0.39	0.621	1.98e-88
BNIP3	5.77e-93	0.386645	0.675	0.515	2.51e-88
DAZAP2	7.58e-93	0.316183	0.866	0.789	3.29e-88
C26H22orf39	1.07e-92	-0.29875	0.441	0.662	4.63e-88
ZC3H14	1.31e-92	-0.309413	0.7	0.846	5.67e-88
PABPC4	1.73e-92	-0.295235	0.483	0.691	7.52e-88
TOMM5	3.9e-92	0.330473	0.876	0.791	1.7e-87
IMPDH2	3.09e-91	0.28082	0.994	0.983	1.34e-86
MYL6B	3.46e-91	0.318042	0.559	0.372	1.5e-86
PAIP1	6.85e-91	-0.316708	0.649	0.793	2.98e-86
MRPL12	7.24e-91	-0.309487	0.838	0.909	3.14e-86
DNASE1L1	8.25e-91	-0.302419	0.547	0.734	3.58e-86
LSM7	1.66e-90	-0.288725	0.889	0.948	7.2e-86
QDPR	2.21e-90	-0.303098	0.662	0.821	9.6e-86
PLA2G12A	2.26e-90	-0.276723	0.483	0.689	9.83e-86
MSN	2.58e-90	-0.336994	0.844	0.922	1.12e-85
ZNF395	3.06e-90	0.288263	0.501	0.296	1.33e-85
ERRFI1	4.04e-90	-0.525958	0.549	0.734	1.75e-85
FTSJ1	4.53e-90	-0.290824	0.516	0.718	1.97e-85
JUND	4.59e-90	0.369463	0.971	0.941	1.99e-85
LOC100687749	4.8e-90	0.284806	0.97	0.95	2.09e-85
NUDT16L1	8.36e-90	-0.271693	0.364	0.583	3.63e-85
AHR	9.72e-90	0.266811	0.385	0.188	4.22e-85
SCPEP1	1.12e-89	0.316514	0.67	0.501	4.88e-85
REX1BD	3.08e-89	0.363373	0.826	0.739	1.34e-84
LIMS1	6.36e-89	-0.301871	0.902	0.956	2.76e-84
GSE1	7.54e-89	0.253096	0.39	0.195	3.28e-84
GNB4	3.59e-88	0.306302	0.664	0.487	1.56e-83
PRDX3	1.9e-87	0.320976	0.863	0.788	8.27e-83
TMEM120A	6.39e-87	0.287406	0.596	0.417	2.77e-82
CLDND1	1.56e-86	-0.306468	0.612	0.789	6.78e-82
CWC22	2.1e-86	-0.289114	0.888	0.945	9.11e-82
MPHOSPH10	2.59e-86	-0.307989	0.644	0.793	1.12e-81
MRPL23	3.6e-86	-0.290293	0.862	0.941	1.57e-81
KHDRBS1	4.99e-86	-0.272448	0.921	0.957	2.17e-81
NAP1L4	6.91e-86	-0.310376	0.818	0.911	3e-81
THOC3	9.05e-86	-0.282392	0.527	0.728	3.93e-81
TMEM179B	1.81e-85	0.312192	0.755	0.615	7.85e-81
DNAJC9	2.22e-85	-0.315276	0.621	0.789	9.62e-81
PI15	4.19e-85	0.298627	0.436	0.238	1.82e-80
HEBP1	6.03e-85	0.319379	0.76	0.644	2.62e-80
CREG1	6.11e-85	0.360029	0.793	0.673	2.65e-80
MPRIP	1.12e-84	0.304423	0.875	0.81	4.88e-80
LACTB2	2.13e-84	0.329187	0.938	0.92	9.25e-80
TEX30	2.46e-84	-0.280766	0.482	0.691	1.07e-79
ADD3	2.46e-84	0.347231	0.703	0.564	1.07e-79
NSA2	5.79e-84	-0.293717	0.911	0.956	2.51e-79
PLIN2	5.91e-84	-0.48301	0.958	0.973	2.57e-79
LMAN1	8.34e-84	-0.275252	0.905	0.96	3.62e-79
CHST11	9.42e-84	-0.275293	0.37	0.591	4.09e-79
DCTPP1	9.94e-84	-0.304314	0.684	0.82	4.32e-79
TBRG4	1.74e-83	-0.277642	0.466	0.669	7.57e-79
LOC612523	2.94e-83	-0.279349	0.586	0.765	1.28e-78
NCR3LG1	5.61e-83	0.274727	0.531	0.338	2.44e-78
CD9	8.37e-83	0.291198	0.983	0.964	3.63e-78
ZNF462	1.4e-82	0.306971	0.578	0.402	6.06e-78
CLTB	1.9e-82	-0.298547	0.764	0.881	8.25e-78
CD109	2.47e-82	0.293923	0.575	0.399	1.07e-77
PTPN11	2.95e-82	-0.298627	0.527	0.718	1.28e-77
SNX18	4.07e-82	-0.303787	0.531	0.723	1.77e-77
UNG	8.31e-82	-0.257463	0.221	0.441	3.61e-77
CUTA	1.15e-81	0.30152	0.67	0.52	5.01e-77
SRP9	2.5e-81	-0.27695	0.841	0.916	1.09e-76
WDR70	4.43e-81	-0.27031	0.465	0.656	1.92e-76
ATP6AP1	6.11e-81	-0.290451	0.696	0.832	2.65e-76
RIC8A	7.25e-81	0.296461	0.716	0.588	3.15e-76
PRADC1	1.18e-80	0.274979	0.575	0.407	5.12e-76
SIGMAR1	1.33e-80	0.30118	0.964	0.941	5.76e-76
CNTLN	1.41e-80	-0.293944	0.531	0.716	6.11e-76
CLMP	2.73e-80	0.258623	0.499	0.314	1.18e-75
EIF4EBP1	2.87e-80	0.304854	0.699	0.548	1.25e-75
SLIRP	4.81e-80	-0.288222	0.809	0.901	2.09e-75
FIBP	6.42e-80	0.300775	0.867	0.797	2.79e-75
PCMT1	8.58e-80	-0.284082	0.684	0.828	3.73e-75
TBCE	1.02e-79	-0.28821	0.637	0.792	4.42e-75
MRPS16	1.04e-79	-0.286095	0.909	0.948	4.52e-75
TM4SF1	1.16e-79	-0.309297	0.719	0.869	5.05e-75
RRP9	1.6e-79	-0.250385	0.382	0.595	6.96e-75
PARP1	2.94e-79	-0.276345	0.826	0.909	1.27e-74
PPIH	3.23e-79	-0.277652	0.804	0.9	1.4e-74
TMEM223	5.66e-79	0.254139	0.518	0.338	2.46e-74
PFDN6	7.79e-79	0.285515	0.866	0.805	3.39e-74
FAIM	9.25e-79	-0.289211	0.632	0.788	4.02e-74
ARID4B	1.04e-78	-0.288371	0.511	0.704	4.5e-74
SHISA5	1.52e-78	0.292539	0.712	0.577	6.58e-74
UBE2I	2e-78	-0.25584	0.945	0.971	8.68e-74
DHCR7	2.17e-78	0.297541	0.632	0.485	9.42e-74
CKAP4	2.2e-78	-0.280891	0.973	0.988	9.56e-74
CBX5	2.37e-78	0.27151	0.97	0.95	1.03e-73
NAA38	2.68e-78	0.291895	0.86	0.778	1.16e-73
KRT10	3.07e-78	-0.266164	0.969	0.987	1.33e-73
CEP164	4.76e-78	0.263437	0.59	0.422	2.07e-73
IFT74	9.42e-78	0.301231	0.884	0.825	4.09e-73
NIP7	2.16e-77	-0.292546	0.769	0.886	9.36e-73
RUVBL2	3.21e-77	-0.280706	0.629	0.777	1.39e-72
RGS17	3.42e-77	-0.267745	0.34	0.546	1.49e-72
DKC1	3.57e-77	-0.296524	0.823	0.914	1.55e-72
FYN	4.96e-77	0.260865	0.413	0.228	2.16e-72
SEPTIN11	5.08e-77	-0.291617	0.895	0.949	2.21e-72
PRELID3B	8.59e-77	-0.278935	0.707	0.844	3.73e-72
PFDN2	8.71e-77	-0.269429	0.917	0.959	3.78e-72
YRDC	1.48e-76	-0.279383	0.597	0.763	6.43e-72
FADS3	1.94e-76	-0.282756	0.63	0.782	8.44e-72
NAA30	2.14e-76	-0.279648	0.603	0.768	9.31e-72
CTNNB1	2.16e-76	-0.309793	0.842	0.914	9.38e-72
LMO7	2.36e-76	-0.357285	0.943	0.96	1.02e-71
CALD1	2.47e-76	-0.319141	0.796	0.897	1.07e-71
WDR36	4.01e-76	-0.270246	0.486	0.679	1.74e-71
ABRACL	6.98e-76	-0.292133	0.852	0.935	3.03e-71
GATC	9.56e-76	-0.254616	0.465	0.659	4.15e-71
ARPC1B	1.03e-75	0.288165	0.946	0.922	4.46e-71
TCOF1	1.23e-75	-0.272276	0.479	0.67	5.36e-71
POLR3K	1.4e-75	-0.312145	0.859	0.93	6.08e-71
UQCC2	1.64e-75	0.278751	0.907	0.849	7.12e-71
SLC25A16	1.66e-75	-0.260748	0.465	0.657	7.19e-71
NRBP1	4.24e-75	0.295849	0.654	0.505	1.84e-70
SNX17	4.48e-75	0.280135	0.608	0.448	1.94e-70
LOC119864507	5.56e-75	-0.257849	0.945	0.974	2.42e-70
CARS1	5.62e-75	0.289131	0.617	0.457	2.44e-70
BAG3	8.65e-75	0.254679	0.499	0.316	3.76e-70
KMT5A	1.3e-74	-0.285736	0.474	0.654	5.65e-70
DDX55	1.43e-74	-0.266813	0.497	0.677	6.21e-70
MYOF	1.54e-74	0.311394	0.753	0.646	6.68e-70
SNRNP70	1.76e-74	-0.26647	0.788	0.883	7.66e-70
CALR	2.13e-74	0.28459	0.997	0.993	9.25e-70
NGDN	2.21e-74	-0.270156	0.542	0.719	9.6e-70
GMNN	2.73e-74	-0.273176	0.88	0.945	1.18e-69
ESD	3.42e-74	-0.267772	0.584	0.753	1.48e-69
SNTA1	3.44e-74	0.296257	0.67	0.518	1.49e-69
MKI67	5.45e-74	0.415415	0.763	0.665	2.37e-69
UBLCP1	9.72e-74	-0.280862	0.583	0.749	4.22e-69
CMSS1-2	9.77e-74	-0.278964	0.65	0.806	4.24e-69
NDFIP2	1.28e-73	-0.277712	0.651	0.8	5.55e-69
UTP11	1.52e-73	-0.273626	0.601	0.771	6.6e-69
SMARCE1	4.18e-73	-0.27349	0.591	0.76	1.82e-68
POLE2	6.11e-73	-0.278012	0.612	0.772	2.65e-68
TUBA1C	8.07e-73	0.399312	0.968	0.971	3.5e-68
RBM39	9.11e-73	-0.287642	0.855	0.927	3.96e-68
LYAR	9.35e-73	-0.265013	0.515	0.699	4.06e-68
MTHFD1L	1.53e-72	-0.262959	0.48	0.671	6.65e-68
MRPL24	1.91e-72	-0.262978	0.841	0.919	8.28e-68
MAP1B	2.54e-72	0.301126	0.968	0.935	1.1e-67
SERF1A	4.66e-72	0.274177	0.919	0.888	2.02e-67
GARS1	5.19e-72	0.28344	0.924	0.887	2.25e-67
HMGCR	1.67e-71	-0.311922	0.569	0.736	7.26e-67
SGMS1	5.33e-71	-0.260921	0.505	0.69	2.31e-66
TXN2	5.57e-71	0.261125	0.922	0.878	2.42e-66
NOP58	5.87e-71	-0.27396	0.879	0.943	2.55e-66
AIMP1	6.38e-71	-0.258694	0.826	0.915	2.77e-66
RTN4	6.83e-71	0.290756	0.97	0.964	2.97e-66
SSPN	8.05e-71	0.299932	0.632	0.488	3.5e-66
DHRS4	8.17e-71	-0.349213	0.638	0.768	3.55e-66
GET1	9.52e-71	-0.272126	0.693	0.824	4.13e-66
MESD	1.12e-70	-0.263116	0.867	0.939	4.86e-66
RNASET2	1.16e-70	-0.265196	0.51	0.696	5.05e-66
MPST	1.28e-70	0.25601	0.587	0.421	5.56e-66
RSL1D1	1.71e-70	-0.251245	0.958	0.973	7.44e-66
PBK	1.85e-70	0.306494	0.766	0.689	8.03e-66
PSMA6	2.08e-70	-0.256587	0.886	0.949	9.02e-66
TSNAX	3.7e-70	-0.262041	0.563	0.728	1.61e-65
TARS1	4.76e-70	-0.271859	0.664	0.792	2.07e-65
LOC100856339	8.74e-70	0.300041	0.518	0.355	3.8e-65
CDC16	1.5e-69	-0.251471	0.53	0.71	6.52e-65
ADPGK	1.5e-69	0.257978	0.654	0.513	6.53e-65
TPM4	1.91e-69	0.269294	0.993	0.985	8.31e-65
GADD45B	2.57e-69	-0.260814	0.411	0.61	1.12e-64
GNPTG	2.83e-69	0.264795	0.726	0.61	1.23e-64
NCL	3.6e-69	0.274678	0.999	0.995	1.56e-64
VPS29	3.88e-69	-0.263319	0.828	0.921	1.69e-64
DST	3.89e-69	0.298927	0.637	0.489	1.69e-64
PTTG1	6.06e-69	-0.277651	0.896	0.951	2.63e-64
COPS4	8.68e-69	-0.253289	0.687	0.821	3.77e-64
HMG20B	9.39e-69	0.27276	0.66	0.523	4.08e-64
DDR2	1.53e-68	0.254652	0.49	0.324	6.62e-64
NFKBIB	1.97e-68	-0.268896	0.615	0.767	8.57e-64
AP1S2	4.29e-68	-0.286244	0.732	0.849	1.86e-63
BMP4	5.9e-68	-0.254469	0.317	0.523	2.56e-63
GASK1B	5.93e-68	-0.283078	0.634	0.785	2.57e-63
PFDN4	8.81e-68	-0.266895	0.849	0.931	3.83e-63
CTNNBL1	1.05e-67	-0.257024	0.747	0.856	4.55e-63
SLC35B1	1.6e-67	-0.260966	0.683	0.818	6.95e-63
SPC24	1.77e-67	0.272304	0.901	0.858	7.68e-63
HDGFL3	2.76e-67	-0.260663	0.732	0.851	1.2e-62
CCDC25	5.57e-67	0.262244	0.764	0.662	2.42e-62
FKBP8	9.69e-67	0.271019	0.874	0.808	4.21e-62
SPR	1.1e-66	0.266542	0.637	0.494	4.79e-62
SUCLA2	1.26e-66	-0.254728	0.607	0.764	5.49e-62
KDM5B	1.62e-66	0.259073	0.479	0.309	7.04e-62
LOC106557987	1.87e-66	0.279748	0.697	0.575	8.11e-62
MRPS23	2.44e-66	-0.254784	0.817	0.893	1.06e-61
NID2	2.89e-66	0.312627	0.549	0.395	1.25e-61
SPDL1	3.76e-66	-0.288901	0.61	0.754	1.63e-61
TIMM10	5.96e-66	-0.258397	0.799	0.884	2.59e-61
CHCHD5	6.37e-66	0.255728	0.62	0.466	2.77e-61
HAUS6	1.31e-65	-0.269198	0.569	0.735	5.67e-61
TFPI2	1.61e-65	-0.341118	0.93	0.961	7.01e-61
NOTCH2	1.63e-65	0.267335	0.666	0.526	7.09e-61
MAX	1.78e-65	-0.272148	0.578	0.728	7.74e-61
ITGA6	2.32e-65	0.300305	0.562	0.406	1.01e-60
MSC	2.71e-65	0.352706	0.725	0.605	1.18e-60
RAB11FIP2	2.99e-65	0.283435	0.521	0.368	1.3e-60
DUSP6	3.76e-65	-0.302693	0.328	0.515	1.63e-60
SC5D	3.87e-65	0.291947	0.813	0.729	1.68e-60
CALM3	5.46e-65	-0.250252	0.871	0.926	2.37e-60
MRPL51	5.52e-65	0.276607	0.961	0.947	2.4e-60
GMPR	7.29e-65	0.252993	0.658	0.51	3.16e-60
ADSL	7.7e-65	-0.259457	0.652	0.789	3.34e-60
CALCOCO2	9.68e-65	0.260906	0.85	0.775	4.2e-60
RANBP2	1.13e-64	-0.275646	0.57	0.727	4.9e-60
EWSR1	1.36e-64	-0.251015	0.62	0.772	5.91e-60
HES1	2.22e-64	0.386297	0.66	0.54	9.66e-60
PPP1R2	2.65e-64	-0.25814	0.757	0.866	1.15e-59
DUS1L	2.9e-64	-0.250454	0.781	0.881	1.26e-59
PQBP1	5.26e-64	-0.25766	0.573	0.741	2.28e-59
TXNDC9	7.97e-64	-0.258588	0.738	0.845	3.46e-59
RFC3	1.44e-63	-0.268592	0.769	0.869	6.26e-59
TCEAL4	3.08e-63	0.25026	0.967	0.943	1.34e-58
NUDT2	3.81e-63	0.26552	0.772	0.668	1.65e-58
CAV1	4.46e-63	-0.268568	0.786	0.874	1.94e-58
BEX4	1.04e-62	-0.266411	0.842	0.912	4.52e-58
MOB3B	1.72e-62	0.332614	0.727	0.607	7.48e-58
GRN	1.88e-62	0.277819	0.907	0.864	8.16e-58
LTBP1	2.55e-62	0.294053	0.872	0.827	1.11e-57
FARP1	2.85e-62	0.261736	0.662	0.525	1.24e-57
LTV1	2.91e-62	-0.25278	0.654	0.787	1.26e-57
H2AC6	2.98e-62	-0.256444	0.195	0.375	1.3e-57
ZNF281	5.73e-62	-0.256436	0.59	0.743	2.49e-57
CCAR1	7.27e-62	-0.252771	0.757	0.858	3.16e-57
LAMTOR4	8.25e-62	0.267826	0.919	0.886	3.58e-57
MTHFD2	1.03e-61	0.287324	0.863	0.804	4.47e-57
PPP4R3A	1.36e-61	-0.257508	0.533	0.701	5.91e-57
EXOSC7	1.99e-61	-0.252542	0.68	0.812	8.62e-57
GOLGB1	2.18e-61	0.258573	0.642	0.502	9.48e-57
MSH6	2.65e-61	-0.374645	0.638	0.768	1.15e-56
PAXX	5.09e-61	0.262537	0.748	0.648	2.21e-56
ABCE1	9.65e-61	-0.260901	0.698	0.829	4.19e-56
MAGED2	1.42e-60	0.257214	0.544	0.392	6.17e-56
PRKCI	1.6e-60	-0.252966	0.619	0.772	6.96e-56
LAMP2	5.73e-60	0.256515	0.761	0.65	2.49e-55
KLF6	5.87e-60	0.313367	0.933	0.9	2.55e-55
ATP2B1	6.72e-60	0.270581	0.879	0.81	2.92e-55
FOS	1.1e-59	0.42939	0.582	0.435	4.78e-55
ANKRD29	1.31e-59	0.261933	0.674	0.551	5.67e-55
SPTAN1	1.73e-59	0.258731	0.556	0.414	7.52e-55
WDHD1	4.68e-59	-0.253032	0.628	0.778	2.03e-54
H1-0	5.32e-59	-0.362069	0.537	0.683	2.31e-54
SLC25A24	5.47e-59	0.258601	0.812	0.734	2.37e-54
SAE1	1.06e-58	-0.261374	0.734	0.824	4.62e-54
TRIP12	1.41e-58	0.254252	0.608	0.478	6.12e-54
TNFRSF12A	1.65e-58	-0.253039	0.957	0.98	7.16e-54
INSIG1	2.12e-58	0.358394	0.744	0.658	9.21e-54
ATP6V1H	6.3e-57	0.251363	0.688	0.565	2.73e-52
ANP32E	1.18e-56	0.278015	0.89	0.85	5.13e-52
C5H1orf174	1.52e-56	-0.26994	0.708	0.809	6.58e-52
TK1	2.99e-56	-0.253498	0.516	0.677	1.3e-51
TRPV2	2.04e-55	0.270935	0.92	0.893	8.86e-51
CRABP1	5.51e-55	0.250027	0.428	0.277	2.39e-50
GJB3	2.21e-54	-0.253727	0.507	0.67	9.59e-50
EGR1	7.13e-53	0.491325	0.686	0.56	3.1e-48
PHLDB2	1.22e-52	0.252767	0.529	0.386	5.3e-48
HSPA8	3.37e-52	-0.250358	0.995	0.997	1.46e-47
SOCS2	3.62e-52	0.287214	0.837	0.779	1.57e-47
TENT4B	2.27e-50	0.261282	0.827	0.767	9.88e-46
LOC100856382	2.66e-49	0.40319	0.112	0.028	1.16e-44
PALLD	3.21e-48	0.261638	0.64	0.531	1.39e-43
PNRC1	6.25e-47	0.251164	0.462	0.328	2.72e-42
LOC102154725	1.41e-46	0.281377	0.651	0.547	6.11e-42
GATM	1.91e-46	0.261988	0.227	0.109	8.27e-42
PRRX1	2.55e-46	0.268332	0.967	0.954	1.11e-41
RBP4	3.18e-44	0.308322	0.519	0.401	1.38e-39
HSPH1	6e-43	0.252386	0.894	0.842	2.61e-38
TSC22D1	1.79e-42	-0.426663	0.936	0.95	7.77e-38
SOX4	5.41e-41	-0.254263	0.717	0.824	2.35e-36
LOC479600	1.34e-40	0.259265	0.763	0.696	5.8e-36
KPNA2	4.91e-39	-0.260982	0.87	0.939	2.13e-34
KIF20B	2.94e-35	0.289393	0.809	0.783	1.28e-30
KIF11	3.64e-34	0.254097	0.701	0.648	1.58e-29
NUAK1	8e-33	-0.277353	0.39	0.513	3.47e-28
ARL4C	1.36e-30	0.316683	0.752	0.714	5.92e-26
SLC20A1	1.56e-28	0.267077	0.843	0.837	6.77e-24
ID1	1.16e-20	0.253624	0.945	0.931	5.05e-16
RN7SL1	0.000165342	-0.268492	0.291	0.34	1

## Sheet: Table S9
Table S9. Differential expression between Cluster 5 and Cluster 9. Positive average log2 fold-change values indicate that the feature is more highly expressed in Cluster 5
Gene	p value	average log2 fold-change of the average expression between the two groups	percentage of cells where the gene is expressed Cluster 5	percentage of cells where the feature is detected in Cluster 9	Bonferroni-adjusted p-value using all features in the dataset
BEX5	0	-0.804121	0.062	0.826	0
RPL10	0	-0.638819	0.999	1	0
RPL18	6.63e-257	-0.495612	1	1	2.88e-252
RPS14	1.97e-230	-0.443705	1	1	8.54e-226
DPF3	1.04e-213	-0.437271	0.133	0.659	4.5e-209
RPS16	3.58e-208	-0.452363	1	1	1.56e-203
SCUBE3	2.7e-193	-0.285101	0.054	0.469	1.17e-188
RPS5	7.88e-192	-0.416652	1	1	3.42e-187
KRT6A	7.81e-188	-0.506454	0.079	0.51	3.39e-183
RPS6	1.59e-182	-0.326166	1	1	6.92e-178
LGALS3	3.89e-178	-0.703556	0.997	1	1.69e-173
SSR4	9.56e-167	-0.510679	0.994	1	4.15e-162
DTYMK	2.53e-165	-0.256102	0.105	0.549	1.1e-160
ZC3H15	4.99e-162	-0.52059	0.982	0.999	2.17e-157
FBL	2.16e-160	-0.50359	0.971	0.999	9.39e-156
EPAS1	1.39e-158	-0.318517	0.171	0.666	6.03e-154
COX4I1	1.14e-154	-0.375854	0.999	1	4.95e-150
RPS4X	8.75e-147	-0.33582	1	1	3.8e-142
NAA10	1.33e-141	-0.559533	0.82	0.991	5.77e-137
COL3A1	7.2e-140	0.78742	0.995	0.997	3.13e-135
ZNF385B	1.33e-138	-0.309808	0.187	0.66	5.78e-134
RPL37	6.76e-133	-0.440963	0.997	1	2.93e-128
UQCR10	1.08e-125	-0.471732	0.949	0.998	4.69e-121
RGS2	7.34e-124	-0.508322	0.376	0.831	3.19e-119
KCNK1	1.21e-119	-0.292982	0.212	0.658	5.25e-115
EZR	3.72e-119	-0.51669	0.969	0.999	1.61e-114
CHCHD10	1.2e-118	-0.549973	0.767	0.975	5.21e-114
NDUFB11	1.72e-118	-0.477699	0.803	0.989	7.45e-114
FTL	1.1e-117	-0.451411	1	1	4.8e-113
ATP5F1E	5.35e-113	-0.403254	0.996	1	2.32e-108
EIF3K	1.01e-112	-0.367584	0.992	1	4.4e-108
LOC111092251	2.04e-112	-0.271608	0.233	0.683	8.88e-108
SNRPD3	1.55e-111	-0.456807	0.906	0.992	6.73e-107
PGAM1	3.55e-110	0.404002	1	1	1.54e-105
RPS19	4.95e-108	-0.253377	1	1	2.15e-103
COX8A	5.96e-108	-0.315937	1	1	2.59e-103
RPLP0	2.4e-106	-0.259264	1	1	1.04e-101
SNRPD2	1.03e-102	-0.347616	0.997	1	4.45e-98
UXT	2.21e-100	-0.432593	0.704	0.962	9.6e-96
CENPW	7.42e-100	-0.463277	0.764	0.974	3.22e-95
UBE2S	5.04e-99	-0.604364	0.921	0.991	2.19e-94
LOC119863879	4.36e-97	-0.405391	0.99	0.998	1.9e-92
RPS24	1.59e-94	-0.266523	1	1	6.88e-90
LOC119868259	5.3e-94	-0.424701	0.791	0.98	2.3e-89
LOC492221	5.05e-93	-0.448205	0.889	0.996	2.19e-88
LOC477508	3.41e-92	-0.346869	0.995	1	1.48e-87
PDCD5	6.75e-92	-0.436745	0.91	0.989	2.93e-87
UBC	1.36e-91	-0.501051	0.916	0.993	5.93e-87
LAMTOR5	1.44e-91	-0.324662	0.991	1	6.25e-87
COX5B	4.01e-91	-0.352885	0.988	1	1.74e-86
RPL36AL	8.06e-91	-0.364651	0.983	0.999	3.5e-86
TPM2	2.87e-90	0.565687	0.996	0.996	1.25e-85
DDT	3.01e-89	-0.420117	0.855	0.988	1.31e-84
LOC612644	3.22e-89	-0.352132	0.985	0.999	1.4e-84
DUSP5	3.52e-89	-0.289094	0.325	0.767	1.53e-84
S100A2	6.32e-89	-0.459083	0.348	0.757	2.75e-84
FST	1.06e-87	-0.251279	0.154	0.495	4.6e-83
MRPS16	8.46e-87	-0.395003	0.909	0.99	3.67e-82
LOC111096329	1.14e-86	-0.378896	0.51	0.91	4.95e-82
ITPRID2	1.19e-86	-0.450369	0.892	0.996	5.16e-82
PIN4	2.43e-86	-0.351423	0.5	0.884	1.06e-81
LOC102156856	5.07e-86	-0.250453	0.305	0.741	2.2e-81
RANBP1	2.06e-85	-0.34361	0.982	1	8.94e-81
PCOLCE	6.18e-85	0.621585	0.91	0.896	2.68e-80
TOMM40	9.97e-85	-0.419702	0.802	0.986	4.33e-80
MFGE8	2.55e-83	0.554478	0.959	0.988	1.11e-78
CLU	1.1e-82	0.447585	0.999	1	4.79e-78
LOC479911	1.92e-81	0.400414	0.995	0.999	8.33e-77
PRMT1	1.56e-79	-0.365062	0.948	0.998	6.75e-75
CDK1	1.36e-78	-0.458286	0.621	0.927	5.93e-74
AIG1	1.63e-77	-0.351309	0.575	0.907	7.1e-73
GTF2H5	5.16e-77	-0.352778	0.837	0.983	2.24e-72
NDFIP1	1.13e-75	0.477698	0.989	0.998	4.91e-71
CHCHD1	1.53e-75	-0.359623	0.846	0.986	6.66e-71
SNRPB	1.79e-74	-0.278422	0.997	1	7.76e-70
PIR	1.45e-73	-0.458744	0.773	0.973	6.3e-69
ATP5MJ	2.12e-72	-0.318353	0.991	1	9.21e-68
U2AF1	2.2e-72	-0.300331	0.986	0.999	9.57e-68
PSMG4	2.36e-72	-0.355855	0.922	0.992	1.02e-67
UCHL1	5.17e-72	0.335961	1	1	2.25e-67
TXN	1.11e-70	0.312319	0.999	1	4.83e-66
SF3B5	1.43e-70	-0.342586	0.896	0.989	6.2e-66
ATP6V1G1	2.4e-70	0.439062	0.928	0.951	1.04e-65
PHLDA1	5.31e-70	-0.410704	0.825	0.988	2.31e-65
PRELID1	3.77e-69	-0.329903	0.931	0.995	1.64e-64
TALDO1	4.84e-69	0.263647	0.999	1	2.1e-64
MRPS18C	1.28e-68	-0.346391	0.739	0.96	5.54e-64
LRRFIP1	2.56e-68	0.427863	0.969	0.979	1.11e-63
MYCBP2	3.62e-68	-0.357209	0.74	0.969	1.57e-63
ACTB	3.79e-68	0.387728	1	1	1.65e-63
TOMM20	1.18e-67	-0.327273	0.911	0.992	5.14e-63
MAGOHB	1.44e-66	-0.36302	0.9	0.996	6.24e-62
SIVA1	1.88e-66	-0.364094	0.925	0.996	8.15e-62
TRIM28	1.05e-65	-0.32295	0.709	0.95	4.56e-61
COL1A2	2.76e-65	0.502185	0.996	0.998	1.2e-60
TMSB4X	1.72e-63	0.312671	1	1	7.48e-59
LOC119865433	2.78e-63	-0.346516	0.728	0.964	1.21e-58
NDUFAB1	5.68e-63	-0.308844	0.937	0.998	2.47e-58
YWHAQ	1.28e-62	0.356037	0.993	0.999	5.56e-58
DCTPP1	6.34e-62	-0.314491	0.684	0.946	2.75e-57
CKS2	1.11e-61	-0.428039	0.908	0.99	4.81e-57
PTGR1	1.49e-61	0.574333	0.978	0.987	6.45e-57
SERPINE1	1.68e-61	-0.328762	0.612	0.923	7.29e-57
MYADM	1.76e-61	-0.37455	0.842	0.984	7.65e-57
CAV2	6.53e-61	-0.351521	0.888	0.992	2.84e-56
LAPTM4A	7.03e-61	0.399303	0.951	0.977	3.05e-56
RCL1	8.73e-61	-0.250363	0.446	0.82	3.79e-56
POLR1G	1.94e-60	-0.299212	0.567	0.905	8.41e-56
FABP5	4.66e-60	0.615473	0.993	0.998	2.02e-55
IGFBP2	6.77e-60	0.816004	0.882	0.874	2.94e-55
HSPB1	2.41e-59	0.493013	0.998	0.997	1.05e-54
PDIA6	1.75e-58	0.381484	0.99	0.996	7.61e-54
CALM2	2.82e-58	-0.2657	0.996	1	1.23e-53
POLR2F	3.92e-58	-0.278151	0.964	0.999	1.7e-53
EMC8	6.67e-58	-0.298257	0.942	0.998	2.9e-53
H3-3B	4.06e-57	-0.290908	0.995	1	1.76e-52
NDUFA12	1.06e-56	-0.28461	0.951	0.996	4.6e-52
TIMM8B	3.21e-56	-0.322614	0.876	0.986	1.4e-51
UQCRFS1	3.01e-55	-0.295823	0.922	0.998	1.31e-50
RARRES2	4.5e-55	0.506048	0.841	0.868	1.96e-50
MRPS12	6.29e-55	-0.286319	0.756	0.965	2.73e-50
TMEM147	7.29e-55	-0.276207	0.97	0.999	3.17e-50
HDDC2	1.05e-54	-0.261353	0.544	0.876	4.57e-50
SEPTIN7	4.66e-54	0.341013	0.991	0.993	2.02e-49
GTF2F2	6.56e-54	-0.297276	0.718	0.945	2.85e-49
ST3GAL6	9.7e-54	-0.274156	0.558	0.892	4.21e-49
EIF2S3	3.28e-53	-0.293352	0.845	0.98	1.42e-48
RBM42	1.42e-52	-0.257038	0.593	0.901	6.15e-48
SMS	1.67e-51	-0.277642	0.735	0.959	7.27e-47
PSMD8	6.44e-51	-0.254878	0.988	1	2.8e-46
TXNL4A	1.16e-50	-0.290462	0.891	0.99	5.03e-46
PSMD13	1.22e-50	0.270106	0.998	1	5.29e-46
LOC100684983	1.71e-50	-0.287982	0.87	0.984	7.43e-46
GNAI3	2.34e-50	0.3253	0.979	0.993	1.02e-45
LOC608772	3.82e-50	-0.264906	0.957	0.998	1.66e-45
PSIP1	3.85e-50	-0.29231	0.906	0.995	1.67e-45
SFRP2	8.77e-50	0.773851	0.926	0.957	3.81e-45
PAM16	8.93e-50	-0.276722	0.95	0.998	3.88e-45
OCIAD2	1.02e-49	0.407831	0.983	0.997	4.43e-45
DNAJC19	1.21e-49	-0.279674	0.856	0.982	5.25e-45
LOC102155424	2.04e-49	0.560704	0.976	0.988	8.86e-45
HMGA1	2.06e-49	-0.277224	0.976	1	8.95e-45
PDZD11	2.65e-49	-0.270662	0.676	0.943	1.15e-44
THBS1	6.43e-49	-0.372198	0.638	0.914	2.79e-44
SH3BGRL3	1.05e-48	0.286038	0.996	1	4.56e-44
HMGB3	1.09e-48	-0.281338	0.775	0.971	4.76e-44
POP5	5.99e-48	-0.263293	0.717	0.947	2.6e-43
NTPCR	3.06e-47	-0.2609	0.947	0.992	1.33e-42
FDFT1	5.44e-47	0.461175	0.894	0.946	2.36e-42
HSD17B12	6.15e-47	0.347235	0.926	0.973	2.67e-42
HSDL2	9.29e-47	0.319714	0.96	0.984	4.03e-42
PPA1	1.85e-46	-0.267841	0.927	0.996	8.02e-42
VDAC2	2.33e-46	-0.279694	0.885	0.989	1.01e-41
TAX1BP1	2.82e-46	0.341236	0.973	0.989	1.22e-41
NDUFB1	4.06e-46	-0.277698	0.925	0.997	1.76e-41
RTN4	8.84e-46	0.364232	0.97	0.996	3.84e-41
SRSF11	1.16e-45	-0.25966	0.954	0.996	5.05e-41
GPN3	1.94e-45	-0.255976	0.826	0.98	8.42e-41
CYP51A1	2.1e-45	0.418772	0.908	0.956	9.11e-41
VAMP8	3.15e-45	0.395298	0.699	0.675	1.37e-40
MRPL40	3.55e-45	-0.25663	0.889	0.99	1.54e-40
LOC100687285	9.29e-45	-0.257797	0.946	0.991	4.03e-40
CENPV	7.85e-44	-0.25678	0.822	0.983	3.41e-39
SRM	1.21e-43	-0.270722	0.873	0.99	5.27e-39
TIMM50	2.94e-43	-0.256893	0.877	0.989	1.28e-38
SDF2L1	4.56e-43	-0.263576	0.692	0.926	1.98e-38
CCND2	4.8e-43	-0.263879	0.946	0.999	2.09e-38
ANXA1	5.82e-43	-0.263837	0.976	1	2.53e-38
CLTB	7.1e-43	-0.256955	0.764	0.967	3.08e-38
MZT1	9.26e-43	-0.262225	0.868	0.985	4.02e-38
H1-5	9.68e-43	-0.256678	0.398	0.715	4.2e-38
ATP6V0E1	1.06e-42	-0.255645	0.958	0.999	4.61e-38
GGH	2.12e-42	0.335388	0.946	0.978	9.21e-38
MAP1LC3B	4.74e-42	0.316197	0.981	0.993	2.06e-37
PWP1	5.48e-41	-0.256853	0.812	0.976	2.38e-36
HMGA2	5.63e-41	-0.26328	0.821	0.975	2.44e-36
SQLE	2.35e-40	0.427382	0.967	0.988	1.02e-35
LOC479912	2.39e-40	0.355059	0.905	0.952	1.04e-35
CD63	4.14e-40	0.254207	0.997	1	1.8e-35
IGFBP6	5.23e-40	0.432817	0.859	0.904	2.27e-35
TMBIM6	9.46e-39	0.29453	0.983	0.993	4.11e-34
BSG	1.12e-38	0.304602	0.96	0.99	4.84e-34
LOC119876868	9.49e-38	0.389348	0.748	0.781	4.12e-33
TTC14	2.52e-37	0.330446	0.883	0.933	1.09e-32
ACADSB	2.6e-37	0.321759	0.878	0.941	1.13e-32
METTL7A	6.66e-37	0.403324	0.84	0.914	2.89e-32
LOC119877610	1.57e-36	0.374286	0.914	0.95	6.8e-32
SRI	2.64e-36	0.262614	0.986	0.995	1.15e-31
SERPINH1	9.06e-36	0.286078	0.991	0.998	3.94e-31
CCDC80	1.25e-35	0.410226	0.833	0.897	5.44e-31
ANP32B	1.32e-35	0.262715	0.98	0.996	5.72e-31
CALR	1.67e-35	0.298484	0.997	0.999	7.27e-31
LOC119878065	2.24e-34	-0.251305	0.92	0.998	9.73e-30
HSF4-1	1.61e-33	0.340428	0.771	0.829	6.98e-29
NFE2L2	1.79e-33	0.353883	0.967	0.996	7.77e-29
LOC106557476	3.72e-33	0.413601	0.995	0.999	1.61e-28
GPX8	4.72e-33	0.29632	0.932	0.978	2.05e-28
LIMA1	8.09e-33	0.342691	0.901	0.952	3.51e-28
IGFBP7	8.1e-33	0.31544	0.986	0.999	3.52e-28
CAPG	8.84e-33	0.291877	0.994	1	3.84e-28
NCL	9.72e-32	0.293156	0.999	1	4.22e-27
SLC44A1	1.84e-31	0.334962	0.86	0.926	8e-27
DSTN	2.49e-31	0.326484	0.967	0.989	1.08e-26
EVA1B	4.16e-30	0.386165	0.795	0.845	1.81e-25
THY1	8.11e-30	0.416397	0.692	0.7	3.52e-25
APP	9.02e-30	0.351376	0.933	0.963	3.92e-25
CD9	9.15e-30	0.276645	0.983	0.992	3.97e-25
TAGLN	3.37e-29	0.669473	0.894	0.931	1.46e-24
FSTL1	2e-27	0.294555	0.884	0.952	8.69e-23
TSC22D1	3.17e-26	-0.264379	0.936	0.991	1.38e-21
ACTR2	3.72e-26	0.251596	0.96	0.992	1.62e-21
DPYSL2	5.64e-26	0.297326	0.827	0.907	2.45e-21
IFI30	7.24e-26	0.284836	0.797	0.871	3.14e-21
ENSA	7.79e-26	0.297153	0.818	0.911	3.38e-21
PRRX2	1.15e-24	0.347088	0.668	0.711	4.99e-20
QPCT	2.57e-24	0.329575	0.76	0.827	1.12e-19
SNX10	7.38e-24	0.294881	0.914	0.972	3.2e-19
PON2	1.82e-23	0.268818	0.839	0.924	7.9e-19
EDIL3	2.34e-23	0.30098	0.832	0.909	1.02e-18
FN1	5.2e-23	0.355161	0.911	0.96	2.26e-18
MEST	1.02e-22	0.27093	0.916	0.965	4.44e-18
SPARC	1.25e-22	0.283063	0.962	0.992	5.41e-18
ZFP36L1	1.32e-22	0.418945	0.912	0.957	5.74e-18
SNTB2	2.18e-22	0.285751	0.855	0.938	9.48e-18
TMEM59	2.45e-22	0.300853	0.799	0.892	1.06e-17
SHC1	4.77e-22	0.25234	0.854	0.933	2.07e-17
NKAIN1	1.22e-21	0.269358	0.775	0.875	5.31e-17
COL6A2	2.31e-21	0.336134	0.603	0.626	1e-16
LOC119877247	2.38e-21	0.444589	0.973	0.991	1.03e-16
FIP1L1	9.01e-21	0.265264	0.753	0.848	3.91e-16
LAMC1	3.01e-20	0.281027	0.884	0.951	1.31e-15
SLC25A24	3.9e-20	0.252958	0.812	0.906	1.69e-15
POLE3	5.96e-20	0.251064	0.795	0.9	2.59e-15
HSPH1	7.1e-20	0.305645	0.894	0.956	3.08e-15
TRPV2	3.01e-19	0.275601	0.92	0.972	1.31e-14
DLA-64	1.94e-18	0.271843	0.677	0.753	8.44e-14
LAMA4	3.46e-18	0.306205	0.646	0.704	1.5e-13
TMEM97	1.08e-17	0.2533	0.87	0.953	4.69e-13
ARG2	2.42e-17	0.252138	0.83	0.927	1.05e-12
CHRNE	2.66e-17	0.274503	0.595	0.616	1.16e-12
TMEM205	2.72e-17	0.262737	0.803	0.905	1.18e-12
LOC102152749	2.9e-17	0.261979	0.504	0.495	1.26e-12
NUPR1	3.03e-17	0.33364	0.797	0.855	1.32e-12
ERP44	3.42e-17	0.25957	0.632	0.702	1.49e-12
TUBB2A	4.63e-17	0.28356	0.936	0.985	2.01e-12
SMC2	5.53e-17	0.271434	0.8	0.901	2.4e-12
NQO1	8.77e-17	0.348074	0.928	0.97	3.81e-12
MYH10	9.15e-17	0.31458	0.677	0.745	3.97e-12
ALDOC	9.77e-17	0.30344	0.623	0.699	4.24e-12
CREG1	2.4e-16	0.284994	0.793	0.892	1.04e-11
ARL6IP5	8.71e-16	0.26093	0.801	0.907	3.78e-11
SCPEP1	1.61e-15	0.25129	0.67	0.761	7.01e-11
JUND	5.32e-15	0.255591	0.971	0.995	2.31e-10
BNIP3L	7.84e-15	0.268079	0.684	0.778	3.4e-10
CTHRC1	1.03e-14	0.296372	0.874	0.97	4.47e-10
COL16A1	4.19e-14	0.253749	0.68	0.771	1.82e-09
SOCS2	1.5e-13	0.25101	0.837	0.94	6.51e-09
COL5A1	1.87e-12	0.2613	0.877	0.946	8.11e-08
RASL11A	2.63e-12	0.393452	0.919	0.969	1.14e-07
HMGCS1	3.28e-12	0.405738	0.86	0.943	1.42e-07
SPON2	4.3e-12	0.283803	0.611	0.683	1.87e-07
SERPINF1	4.42e-12	0.272753	0.54	0.564	1.92e-07
ADD3	1.26e-11	0.253263	0.703	0.81	5.46e-07
PAG1	2.4e-11	0.342799	0.57	0.637	1.04e-06
PLPP1	2.55e-11	0.27872	0.714	0.813	1.11e-06
KIF20B	4.07e-11	0.294	0.809	0.925	1.77e-06
LY96	5.84e-11	0.256117	0.589	0.672	2.53e-06
ASNS	6.6e-11	0.264285	0.695	0.801	2.87e-06
DCN	7.79e-11	0.319715	0.425	0.398	3.38e-06
BNIP3	8.16e-11	0.263389	0.675	0.77	3.54e-06
LOC476816	4.04e-10	0.260729	0.727	0.849	1.76e-05
GRIA2	1.91e-09	0.263407	0.427	0.417	8.31e-05
LOC102154725	7.63e-08	0.252304	0.651	0.768	0.00331297

## Sheet: Table S10
Table S10. Differential expression between Cluster 9 and Cluster 1. Positive average log2 fold-change values indicate that the feature is more highly expressed in Cluster 9
Gene	p value	average log2 fold-change of the average expression between the two groups	percentage of cells where the gene is expressed Cluster 9	percentage of cells where the feature is detected in Cluster 1	Bonferroni-adjusted p-value using all features in the dataset
PCOLCE	0	0.888194	0.896	0.235	0
RARRES2	0	0.710897	0.868	0.229	0
VAMP8	0	0.475925	0.675	0.041	0
LOC102152749	0	0.287374	0.495	0.011	0
COL3A1	0	1.4085	0.997	0.694	0
IGFBP2	0	1.18835	0.874	0.217	0
HSPB1	2.22e-292	1.12443	0.997	0.936	9.63e-288
THY1	3.49e-286	0.490596	0.7	0.143	1.52e-281
RPS10	8.07e-263	0.455003	1	1	3.51e-258
TAGLN	2.7e-244	1.24419	0.931	0.468	1.17e-239
S100A11	7.85e-235	0.56869	1	0.998	3.41e-230
RPS23	3.23e-221	0.396294	1	1	1.4e-216
RPS18	6.21e-217	0.386585	1	1	2.7e-212
PTGR1	1.53e-216	0.864435	0.987	0.805	6.63e-212
PRRX2	1.72e-212	0.389076	0.711	0.189	7.49e-208
RPS7	1.99e-204	0.394074	1	1	8.66e-200
RPS20	9.82e-204	0.406144	1	1	4.27e-199
TXN	3.46e-200	0.536885	1	0.996	1.5e-195
FABP5	9.8e-194	0.861448	0.998	0.967	4.25e-189
IGFBP7	9.48e-184	0.659607	0.999	0.923	4.12e-179
CHRNE	1.57e-181	0.308175	0.616	0.16	6.82e-177
RPS17	1.53e-180	0.366063	1	1	6.63e-176
NDUFA4	1.31e-179	0.419505	1	0.999	5.7e-175
RPL30	5.83e-179	0.352705	1	1	2.53e-174
CALM2	1.37e-177	-0.507629	1	0.998	5.95e-173
LOC102155424	7.68e-170	0.76654	0.988	0.882	3.34e-165
PAG1	4.59e-169	0.342523	0.637	0.178	1.99e-164
NPM1	6.14e-169	-0.414922	1	1	2.67e-164
SFRP2	2.16e-164	0.900846	0.957	0.6	9.36e-160
FKBP11	1.53e-162	0.459617	1	0.992	6.64e-158
TCP1	6.76e-159	-0.494763	0.999	0.994	2.94e-154
EZR	2.9e-158	-0.575586	0.999	0.997	1.26e-153
COL1A2	1.97e-155	0.642312	0.998	0.961	8.54e-151
IGFBP6	6.17e-154	0.538701	0.904	0.484	2.68e-149
MFGE8	1.26e-151	0.581141	0.988	0.775	5.45e-147
HSF4-1	3.71e-148	0.405817	0.829	0.351	1.61e-143
CD63	4.58e-147	0.446927	1	0.989	1.99e-142
RPL12	9.52e-146	0.312675	1	0.999	4.13e-141
OCIAD2	8.48e-144	0.620519	0.997	0.895	3.68e-139
RPS27A	2.18e-143	0.254273	1	1	9.48e-139
RPS4X	3.86e-141	-0.297756	1	1	1.68e-136
LOC119877610	1.88e-137	0.551455	0.95	0.611	8.17e-133
SH3BGRL3	2.7e-132	0.432045	1	0.98	1.17e-127
RPL17	6.9e-132	0.311468	1	0.999	2.99e-127
ALDOC	1.12e-130	0.278256	0.699	0.245	4.87e-126
UBA52	1.28e-126	0.252677	1	1	5.58e-122
TPM2	9.9e-126	0.597213	0.996	0.962	4.3e-121
RANBP1	1.98e-125	-0.399811	1	0.995	8.58e-121
NDUFB8	2.63e-121	0.413025	1	0.97	1.14e-116
NUPR1	1.03e-118	0.438681	0.855	0.461	4.46e-114
SEM1	3.58e-116	0.328887	1	0.998	1.55e-111
COL1A1	8.05e-116	0.564459	0.975	0.754	3.49e-111
COL5A1	1.42e-115	0.507524	0.946	0.644	6.16e-111
SEC61B	6.49e-112	0.403679	0.998	0.97	2.82e-107
GALNT17	7.29e-112	0.251992	0.706	0.272	3.16e-107
ANXA1	2.64e-111	-0.504778	1	0.996	1.15e-106
SERPINH1	4.58e-111	0.413659	0.998	0.961	1.99e-106
COL16A1	3.84e-110	0.319316	0.771	0.345	1.67e-105
PGAM1	7.7e-107	0.352238	1	0.995	3.34e-102
RPS12	6.85e-106	0.250679	1	1	2.97e-101
RPL10	1.94e-104	-0.252054	1	1	8.43e-100
GSTP1	9.08e-104	0.434611	1	0.989	3.94e-99
TALDO1	1.23e-101	0.312147	1	0.995	5.35e-97
RPS27	2.38e-101	0.281647	1	1	1.04e-96
TMSB4X	7.82e-99	0.332544	1	1	3.4e-94
PFDN5	4.63e-97	0.318267	0.999	0.992	2.01e-92
PRDX5	6.62e-97	0.328198	1	0.993	2.87e-92
ATP6V1G1	1.84e-96	0.397805	0.951	0.713	7.99e-92
RPS29	2.76e-93	0.263201	1	1	1.2e-88
SERF2	1.43e-92	0.272036	1	0.998	6.23e-88
PSMA3	3.53e-92	-0.387445	0.999	0.99	1.53e-87
EIF2S3	2.85e-91	-0.432945	0.98	0.972	1.24e-86
LOC479911	4.95e-91	0.395557	0.999	0.974	2.15e-86
EVA1B	5.53e-91	0.341447	0.845	0.455	2.4e-86
MYH10	8.64e-91	0.305349	0.745	0.348	3.75e-86
OST4	1.01e-90	0.384801	0.988	0.893	4.4e-86
H3-3B	2.23e-90	-0.436162	1	0.999	9.7e-86
HSPA9	1.37e-88	-0.385136	0.999	0.992	5.97e-84
HSDL2	1.17e-87	0.375983	0.984	0.848	5.08e-83
NPM3	6.43e-87	0.338055	0.999	0.977	2.79e-82
CAPZA2	7.94e-86	-0.300267	1	0.998	3.45e-81
BEX5	4.25e-85	-0.514281	0.826	0.853	1.85e-80
GPX1	1.77e-84	0.281803	1	0.999	7.69e-80
PDLIM2	4.88e-84	0.26442	0.761	0.36	2.12e-79
TUBB2A	5.93e-84	0.431695	0.985	0.887	2.58e-79
SRSF11	7.96e-84	-0.421515	0.996	0.993	3.46e-79
COPS9	5.26e-83	0.347383	0.997	0.963	2.29e-78
LGALS1	9.46e-83	0.307561	1	0.998	4.11e-78
VDAC2	1.47e-82	-0.402358	0.989	0.975	6.4e-78
IFI30	5.35e-82	0.302199	0.871	0.494	2.33e-77
BBIP1	1.03e-81	0.365767	0.944	0.716	4.49e-77
CCDC80	1.13e-81	0.339045	0.897	0.539	4.91e-77
FSTL1	6.26e-81	0.357662	0.952	0.67	2.72e-76
CSRP2	1.95e-80	0.401684	0.954	0.724	8.48e-76
[truncated: 174 more rows]

[truncated: 3 more sheets: Table S11, Table S12, Table S13]
